# Supplementary material for: Production of germ-free mosquitoes via transient colonisation allows stage-specific investigation of host–microbiota interactions
Source: Nat Commun. 2021 Feb 11;12:942. doi: 10.1038/s41467-021-21195-3 (PMC7878806; doi:10.1038/s41467-021-21195-3)
Supplement: Supplementary file 4 — Source Data [file 41467_2021_21195_MOESM4_ESM.xls]

## Sheet: Figure 1 + Figure S4
Figure 1b, Supplementary Figure S4: Development success and sex ratio					Figure 1c-d: CFU in larvae, pupae, adults					Figure 1e: qPCR data
sex	condition	replicate	development		condition	CFU	replicate	stage		Tissue	Condition	Replicate	R	log2R
F	auxo	A	D		auxo	533000	A	L3		MG-SF	GF	A	0	0
F	auxo	A	D		auxo	433000	A	L3		MG-BF	GF	A	0	0
F	auxo	A	D		auxo	280000	A	L3		WM-SF	GF	A	0	0
F	auxo	A	D		auxo	733000	A	L3		MG-SF	WT	A	0.0681744	-3.87463
F	auxo	A	D		auxo	260000	A	L3		MG-BF	WT	A	0.0396809	-4.65541
F	auxo	A	D		auxo	1000000	A	L3		WM-SF	WT	A	7.22582	2.85316
F	auxo	A	D		auxo	340000	A	L3		MG-SF	CR	A	0.0298851	-5.06443
F	auxo	A	D		auxo	200000	A	L3		MG-BF	CR	A	0.0134741	-6.21367
F	auxo	A	D		auxo	160000	A	L3		WM-SF	CR	A	2.08935	1.06306
F	auxo	A	D		auxo	413000	A	L3		MG-SF	GF	B	0	0
F	auxo	A	D		auxo	467000	A	L3		MG-BF	GF	B	0	0
F	auxo	A	D		auxo	100000	A	L3		WM-SF	GF	B	0	0
F	auxo	A	D		auxo	667000	B	L3		MG-SF	WT	B	0.172593	-2.53456
F	auxo	A	D		auxo	1000000	B	L3		MG-BF	WT	B	5.34666	2.41864
F	auxo	A	D		auxo	1070000	B	L3		WM-SF	WT	B	398.737	8.63929
F	auxo	A	D		auxo	333000	B	L3		MG-SF	CR	B	0.0776917	-3.6861
F	auxo	A	D		auxo	1130000	B	L3		MG-BF	CR	B	533.044	9.05811
F	auxo	A	D		auxo	1670000	B	L3		WM-SF	CR	B	47.7528	5.57751
F	auxo	A	D		auxo	533000	B	L3		MG-SF	GF	C	0	0
F	auxo	A	D		auxo	467000	B	L3		MG-BF	GF	C	0	0
F	auxo	A	D		auxo	1470000	B	L3		WM-SF	GF	C	0	0
F	auxo	A	D		auxo	800000	B	L3		MG-SF	WT	C	0.00466986	-7.74241
F	auxo	A	D		auxo	733000	B	L3		MG-BF	WT	C	0.00287234	-8.44356
F	auxo	A	D		auxo	667000	B	L3		WM-SF	WT	C	151.754	7.24559
F	auxo	A	D		auxo	12000	C	L3		MG-SF	CR	C	0.198077	-2.33586
F	auxo	A	D		auxo	267	C	L3		MG-BF	CR	C	51.5617	5.68823
F	auxo	A	D		auxo	26700	C	L3		WM-SF	CR	C	0.36117	-1.46925
F	auxo	A	D		auxo	22700	C	L3
F	auxo	A	D		auxo	10000	C	L3
F	auxo	A	D		auxo	667	C	L3
F	auxo	A	D		auxo	733000	C	L3
F	auxo	A	D		auxo	340000	C	L3
F	auxo	A	D		auxo	367000	C	L3
F	auxo	A	D		auxo	293000	C	L3
F	auxo	A	D		auxo	733000	C	L3
F	auxo	A	D		auxo	86700	C	L3
F	auxo	A	D		auxo	147000	C	L3
F	auxo	A	D		auxo	80000	C	L3
F	auxo	A	D		auxo	867000	C	L3
M	auxo	A	D		auxo	240000	C	L3
M	auxo	A	D		auxo	467000	C	L3
M	auxo	A	D		auxo	433000	C	L3
M	auxo	A	D		wt	133000	A	L3
M	auxo	A	D		wt	1000000	A	L3
M	auxo	A	D		wt	307000	A	L3
M	auxo	A	D		wt	127000	A	L3
M	auxo	A	D		wt	407000	A	L3
M	auxo	A	D		wt	400000	A	L3
M	auxo	A	D		wt	420000	A	L3
M	auxo	A	D		wt	300000	A	L3
M	auxo	A	D		wt	553000	A	L3
M	auxo	A	D		wt	393000	A	L3
M	auxo	A	D		wt	487000	A	L3
M	auxo	A	D		wt	600000	A	L3
M	auxo	A	D		wt	333000	B	L3
M	auxo	A	D		wt	1000000	B	L3
M	auxo	A	D		wt	200000	B	L3
M	auxo	A	D		wt	133000	B	L3
M	auxo	A	D		wt	2130000	B	L3
M	auxo	A	D		wt	1130000	B	L3
M	auxo	A	D		wt	1130000	B	L3
M	auxo	A	D		wt	667000	B	L3
M	auxo	A	D		wt	1070000	B	L3
M	auxo	A	D		wt	1670000	B	L3
M	auxo	A	D		wt	467000	B	L3
M	auxo	A	D		wt	533000	B	L3
M	auxo	A	D		wt	367000	C	L3
M	auxo	A	D		wt	107000	C	L3
M	auxo	A	D		wt	200000	C	L3
M	auxo	A	D		wt	187000	C	L3
NA	auxo	A	ND		wt	307000	C	L3
NA	auxo	A	ND		wt	200000	C	L3
NA	auxo	A	ND		wt	1070000	C	L3
NA	auxo	A	ND		wt	267000	C	L3
NA	auxo	A	ND		wt	600000	C	L3
NA	auxo	A	ND		wt	253000	C	L3
F	cr	A	D		wt	233000	C	L3
F	cr	A	D		wt	240000	C	L3
F	cr	A	D		auxo	1470000	A	L4_1
F	cr	A	D		auxo	400000	A	L4_1
F	cr	A	D		auxo	1330000	A	L4_1
F	cr	A	D		auxo	867000	A	L4_1
F	cr	A	D		auxo	167000	A	L4_1
F	cr	A	D		auxo	2400000	A	L4_1
F	cr	A	D		auxo	93300	A	L4_1
F	cr	A	D		auxo	1000000	A	L4_1
F	cr	A	D		auxo	1200000	A	L4_1
F	cr	A	D		auxo	2470000	A	L4_1
F	cr	A	D		auxo	2070000	A	L4_1
F	cr	A	D		auxo	667000	A	L4_1
F	cr	A	D		auxo	1000000	B	L4_1
F	cr	A	D		auxo	1000000	B	L4_1
F	cr	A	D		auxo	1130000	B	L4_1
F	cr	A	D		auxo	1800000	B	L4_1
F	cr	A	D		auxo	667000	B	L4_1
F	cr	A	D		auxo	667000	B	L4_1
F	cr	A	D		auxo	600000	B	L4_1
F	cr	A	D		auxo	10700	B	L4_1
F	cr	A	D		auxo	1200000	B	L4_1
F	cr	A	D		auxo	1200000	B	L4_1
M	cr	A	D		auxo	1670000	B	L4_1
M	cr	A	D		auxo	800000	B	L4_1
M	cr	A	D		auxo	800000	C	L4_1
M	cr	A	D		auxo	800000	C	L4_1
M	cr	A	D		auxo	600000	C	L4_1
M	cr	A	D		auxo	400000	C	L4_1
M	cr	A	D		auxo	1070000	C	L4_1
M	cr	A	D		auxo	800000	C	L4_1
M	cr	A	D		auxo	400000	C	L4_1
M	cr	A	D		auxo	18000	C	L4_1
M	cr	A	D		auxo	380000	C	L4_1
M	cr	A	D		auxo	467000	C	L4_1
M	cr	A	D		auxo	867000	C	L4_1
M	cr	A	D		auxo	333000	C	L4_1
M	cr	A	D		wt	1000000	A	L4_1
M	cr	A	D		wt	127000	A	L4_1
M	cr	A	D		wt	1200000	A	L4_1
M	cr	A	D		wt	1070000	A	L4_1
M	cr	A	D		wt	1000000	A	L4_1
M	cr	A	D		wt	2330000	A	L4_1
M	cr	A	D		wt	1800000	A	L4_1
M	cr	A	D		wt	867000	A	L4_1
M	cr	A	D		wt	3130000	A	L4_1
M	cr	A	D		wt	213000	A	L4_1
M	cr	A	D		wt	1800000	A	L4_1
M	cr	A	D		wt	2130000	A	L4_1
M	cr	A	D		wt	1400000	B	L4_1
M	cr	A	D		wt	667000	B	L4_1
M	cr	A	D		wt	1270000	B	L4_1
M	cr	A	D		wt	2070000	B	L4_1
M	cr	A	D		wt	333000	B	L4_1
M	cr	A	D		wt	733000	B	L4_1
M	cr	A	D		wt	1530000	B	L4_1
M	cr	A	D		wt	1070000	B	L4_1
M	cr	A	D		wt	1530000	B	L4_1
M	cr	A	D		wt	1000000	B	L4_1
M	cr	A	D		wt	1670000	B	L4_1
M	cr	A	D		wt	1200000	C	L4_1
M	cr	A	D		wt	467000	C	L4_1
M	cr	A	D		wt	533000	C	L4_1
M	cr	A	D		wt	1130000	C	L4_1
M	cr	A	D		wt	733000	C	L4_1
NA	cr	A	ND		wt	1070000	C	L4_1
NA	cr	A	ND		wt	933000	C	L4_1
NA	cr	A	ND		wt	1800000	C	L4_1
NA	cr	A	ND		wt	1270000	C	L4_1
NA	cr	A	ND		wt	533000	C	L4_1
NA	cr	A	ND		wt	1800000	C	L4_1
NA	cr	A	ND		wt	1130000	C	L4_1
NA	cr	A	ND		auxo	100000	A	L4_2
F	wt	A	D		auxo	107000	A	L4_2
F	wt	A	D		auxo	73300	A	L4_2
F	wt	A	D		auxo	24000	A	L4_2
F	wt	A	D		auxo	127000	A	L4_2
F	wt	A	D		auxo	300000	A	L4_2
F	wt	A	D		auxo	267000	A	L4_2
F	wt	A	D		auxo	220000	A	L4_2
F	wt	A	D		auxo	0	A	L4_2
F	wt	A	D		auxo	353000	A	L4_2
F	wt	A	D		auxo	120000	A	L4_2
F	wt	A	D		auxo	14700	A	L4_2
F	wt	A	D		auxo	22700	B	L4_2
F	wt	A	D		auxo	2730	B	L4_2
F	wt	A	D		auxo	1000	B	L4_2
F	wt	A	D		auxo	37300	B	L4_2
F	wt	A	D		auxo	20700	B	L4_2
F	wt	A	D		auxo	18000	B	L4_2
F	wt	A	D		auxo	24000	B	L4_2
F	wt	A	D		auxo	1600	B	L4_2
F	wt	A	D		auxo	153000	B	L4_2
F	wt	A	D		auxo	1330	B	L4_2
F	wt	A	D		auxo	133	B	L4_2
F	wt	A	D		auxo	1870	B	L4_2
F	wt	A	D		auxo	22000	C	L4_2
F	wt	A	D		auxo	9330	C	L4_2
F	wt	A	D		auxo	20000	C	L4_2
F	wt	A	D		auxo	50	C	L4_2
F	wt	A	D		auxo	24700	C	L4_2
F	wt	A	D		auxo	22000	C	L4_2
F	wt	A	D		auxo	30000	C	L4_2
F	wt	A	D		auxo	4000	C	L4_2
F	wt	A	D		auxo	50	C	L4_2
M	wt	A	D		auxo	32000	C	L4_2
M	wt	A	D		auxo	22700	C	L4_2
M	wt	A	D		wt	800000	A	L4_2
M	wt	A	D		wt	267000	A	L4_2
M	wt	A	D		wt	100000	A	L4_2
M	wt	A	D		wt	6000	A	L4_2
M	wt	A	D		wt	4670	A	L4_2
M	wt	A	D		wt	153000	A	L4_2
M	wt	A	D		wt	1400000	A	L4_2
M	wt	A	D		wt	200000	A	L4_2
M	wt	A	D		wt	667000	A	L4_2
M	wt	A	D		wt	180000	A	L4_2
M	wt	A	D		wt	1070000	A	L4_2
M	wt	A	D		wt	733000	A	L4_2
M	wt	A	D		wt	533000	B	L4_2
M	wt	A	D		wt	1400000	B	L4_2
M	wt	A	D		wt	600000	B	L4_2
M	wt	A	D		wt	1200000	B	L4_2
M	wt	A	D		wt	867000	B	L4_2
M	wt	A	D		wt	800000	B	L4_2
M	wt	A	D		wt	733000	B	L4_2
NA	wt	A	ND		wt	400000	B	L4_2
NA	wt	A	ND		wt	333000	B	L4_2
NA	wt	A	ND		wt	533000	B	L4_2
NA	wt	A	ND		wt	533000	B	L4_2
F	auxo	B	D		wt	600000	B	L4_2
F	auxo	B	D		wt	30700	C	L4_2
F	auxo	B	D		wt	93300	C	L4_2
F	auxo	B	D		wt	600000	C	L4_2
F	auxo	B	D		wt	260000	C	L4_2
F	auxo	B	D		wt	120000	C	L4_2
F	auxo	B	D		wt	320000	C	L4_2
F	auxo	B	D		wt	1000000	C	L4_2
F	auxo	B	D		wt	667000	C	L4_2
F	auxo	B	D		wt	327000	C	L4_2
F	auxo	B	D		wt	280000	C	L4_2
F	auxo	B	D		wt	3070	C	L4_2
F	auxo	B	D		wt	93300	C	L4_2
F	auxo	B	D		auxo	13.3	A	P
F	auxo	B	D		auxo	0	A	P
F	auxo	B	D		auxo	0	A	P
F	auxo	B	D		auxo	0	A	P
F	auxo	B	D		auxo	0	A	P
F	auxo	B	D		auxo	0	A	P
F	auxo	B	D		auxo	0	A	P
F	auxo	B	D		auxo	0	A	P
M	auxo	B	D		auxo	0	A	P
M	auxo	B	D		auxo	0	A	P
M	auxo	B	D		auxo	0	A	P
M	auxo	B	D		auxo	0	A	P
M	auxo	B	D		auxo	0	B	P
M	auxo	B	D		auxo	0	B	P
M	auxo	B	D		auxo	0	B	P
M	auxo	B	D		auxo	0	B	P
M	auxo	B	D		auxo	0	B	P
M	auxo	B	D		auxo	0	B	P
M	auxo	B	D		auxo	0	B	P
M	auxo	B	D		auxo	0	B	P
M	auxo	B	D		auxo	0	B	P
M	auxo	B	D		auxo	0	B	P
M	auxo	B	D		auxo	0	B	P
M	auxo	B	D		auxo	0	B	P
M	auxo	B	D		auxo	0	C	P
M	auxo	B	D		auxo	0	C	P
NA	auxo	B	ND		auxo	13.3	C	P
NA	auxo	B	ND		auxo	0	C	P
NA	auxo	B	ND		auxo	0	C	P
NA	auxo	B	ND		auxo	0	C	P
NA	auxo	B	ND		auxo	0	C	P
NA	auxo	B	ND		auxo	0	C	P
F	cr	B	D		auxo	0	C	P
F	cr	B	D		auxo	0	C	P
F	cr	B	D		auxo	6.67	C	P
F	cr	B	D		auxo	0	C	P
F	cr	B	D		auxo	0	C	P
F	cr	B	D		wt	2930	A	P
F	cr	B	D		wt	8000	A	P
F	cr	B	D		wt	5330	A	P
F	cr	B	D		wt	10000	A	P
F	cr	B	D		wt	12700	A	P
F	cr	B	D		wt	6670	A	P
F	cr	B	D		wt	2870	A	P
F	cr	B	D		wt	12000	A	P
F	cr	B	D		wt	4670	A	P
F	cr	B	D		wt	5330	A	P
F	cr	B	D		wt	10700	A	P
F	cr	B	D		wt	11300	A	P
M	cr	B	D		wt	6000	B	P
M	cr	B	D		wt	2000	B	P
M	cr	B	D		wt	6000	B	P
M	cr	B	D		wt	2730	B	P
M	cr	B	D		wt	2470	B	P
M	cr	B	D		wt	5070	B	P
M	cr	B	D		wt	2200	B	P
M	cr	B	D		wt	3800	B	P
M	cr	B	D		wt	1070	C	P
M	cr	B	D		wt	1400	C	P
M	cr	B	D		wt	933	C	P
M	cr	B	D		wt	1870	C	P
M	cr	B	D		wt	1400	C	P
M	cr	B	D		wt	2670	C	P
M	cr	B	D		wt	1330	C	P
M	cr	B	D		wt	600	C	P
M	cr	B	D		wt	1070	C	P
M	cr	B	D		wt	867	C	P
M	cr	B	D		wt	113	C	P
M	cr	B	D		wt	240	C	P
M	cr	B	D		auxo	0	A	A_1
NA	cr	B	ND		auxo	0	A	A_1
NA	cr	B	ND		auxo	0	A	A_1
NA	cr	B	ND		auxo	0	A	A_1
NA	cr	B	ND		auxo	0	A	A_1
NA	cr	B	ND		auxo	0	A	A_1
NA	cr	B	ND		auxo	0	A	A_1
NA	cr	B	ND		auxo	0	A	A_1
NA	cr	B	ND		auxo	0	A	A_1
NA	cr	B	ND		auxo	0	A	A_1
NA	cr	B	ND		auxo	0	A	A_1
NA	cr	B	ND		auxo	0	A	A_1
NA	cr	B	ND		auxo	0	B	A_1
NA	cr	B	ND		auxo	0	B	A_1
F	wt	B	D		auxo	0	B	A_1
F	wt	B	D		auxo	0	B	A_1
F	wt	B	D		auxo	0	B	A_1
F	wt	B	D		auxo	0	B	A_1
F	wt	B	D		auxo	0	B	A_1
F	wt	B	D		auxo	0	B	A_1
F	wt	B	D		auxo	0	B	A_1
F	wt	B	D		auxo	0	B	A_1
F	wt	B	D		auxo	0	B	A_1
F	wt	B	D		auxo	0	B	A_1
F	wt	B	D		auxo	0	C	A_1
F	wt	B	D		auxo	0	C	A_1
F	wt	B	D		auxo	0	C	A_1
F	wt	B	D		auxo	0	C	A_1
F	wt	B	D		auxo	0	C	A_1
F	wt	B	D		auxo	0	C	A_1
F	wt	B	D		auxo	0	C	A_1
F	wt	B	D		auxo	0	C	A_1
F	wt	B	D		auxo	0	C	A_1
F	wt	B	D		auxo	0	C	A_1
F	wt	B	D		auxo	0	C	A_1
F	wt	B	D		auxo	0	C	A_1
F	wt	B	D		wt	0	A	A_1
F	wt	B	D		wt	111	A	A_1
F	wt	B	D		wt	30	A	A_1
M	wt	B	D		wt	0	A	A_1
M	wt	B	D		wt	0	A	A_1
M	wt	B	D		wt	0	A	A_1
M	wt	B	D		wt	111	A	A_1
M	wt	B	D		wt	223	A	A_1
M	wt	B	D		wt	0	A	A_1
M	wt	B	D		wt	2004	A	A_1
M	wt	B	D		wt	334	A	A_1
M	wt	B	D		wt	3785	A	A_1
M	wt	B	D		wt	557	B	A_1
M	wt	B	D		wt	40	B	A_1
M	wt	B	D		wt	0	B	A_1
M	wt	B	D		wt	0	B	A_1
M	wt	B	D		wt	0	B	A_1
M	wt	B	D		wt	0	B	A_1
NA	wt	B	ND		wt	10	B	A_1
NA	wt	B	ND		wt	668	B	A_1
NA	wt	B	ND		wt	1781	B	A_1
NA	wt	B	ND		wt	0	B	A_1
NA	wt	B	ND		wt	111	B	A_1
NA	wt	B	ND		wt	10	B	A_1
NA	wt	B	ND		wt	0	C	A_1
NA	wt	B	ND		wt	120	C	A_1
F	auxo	C	D		wt	0	C	A_1
F	auxo	C	D		wt	0	C	A_1
F	auxo	C	D		wt	0	C	A_1
F	auxo	C	D		wt	0	C	A_1
F	auxo	C	D		auxo	0	A	A_2
F	auxo	C	D		auxo	0	A	A_2
F	auxo	C	D		auxo	0	A	A_2
F	auxo	C	D		auxo	0	A	A_2
F	auxo	C	D		auxo	0	A	A_2
F	auxo	C	D		auxo	0	A	A_2
F	auxo	C	D		auxo	0	A	A_2
F	auxo	C	D		auxo	0	A	A_2
F	auxo	C	D		auxo	0	A	A_2
F	auxo	C	D		auxo	0	A	A_2
F	auxo	C	D		auxo	0	A	A_2
F	auxo	C	D		auxo	0	A	A_2
F	auxo	C	D		auxo	0	B	A_2
F	auxo	C	D		auxo	0	B	A_2
F	auxo	C	D		auxo	0	B	A_2
F	auxo	C	D		auxo	0	B	A_2
F	auxo	C	D		auxo	0	B	A_2
F	auxo	C	D		auxo	0	B	A_2
F	auxo	C	D		auxo	0	B	A_2
F	auxo	C	D		auxo	0	B	A_2
F	auxo	C	D		auxo	0	B	A_2
F	auxo	C	D		auxo	0	B	A_2
F	auxo	C	D		auxo	0	B	A_2
F	auxo	C	D		auxo	0	B	A_2
F	auxo	C	D		auxo	0	C	A_2
F	auxo	C	D		auxo	0	C	A_2
F	auxo	C	D		auxo	0	C	A_2
F	auxo	C	D		auxo	0	C	A_2
M	auxo	C	D		auxo	0	C	A_2
M	auxo	C	D		auxo	0	C	A_2
M	auxo	C	D		auxo	0	C	A_2
M	auxo	C	D		auxo	0	C	A_2
M	auxo	C	D		auxo	0	C	A_2
M	auxo	C	D		auxo	0	C	A_2
M	auxo	C	D		auxo	0	C	A_2
M	auxo	C	D		auxo	0	C	A_2
M	auxo	C	D		wt	557	A	A_2
M	auxo	C	D		wt	0	A	A_2
M	auxo	C	D		wt	10	A	A_2
M	auxo	C	D		wt	0	A	A_2
M	auxo	C	D		wt	0	A	A_2
M	auxo	C	D		wt	0	A	A_2
M	auxo	C	D		wt	10	A	A_2
M	auxo	C	D		wt	0	A	A_2
M	auxo	C	D		wt	0	A	A_2
M	auxo	C	D		wt	557	A	A_2
M	auxo	C	D		wt	0	A	A_2
M	auxo	C	D		wt	0	A	A_2
M	auxo	C	D		wt	0	B	A_2
M	auxo	C	D		wt	0	B	A_2
M	auxo	C	D		wt	0	B	A_2
M	auxo	C	D		wt	0	B	A_2
M	auxo	C	D		wt	0	B	A_2
M	auxo	C	D		wt	0	B	A_2
M	auxo	C	D		wt	0	B	A_2
M	auxo	C	D		wt	10	B	A_2
M	auxo	C	D		wt	20	B	A_2
M	auxo	C	D		wt	557	B	A_2
M	auxo	C	D		wt	30	B	A_2
M	auxo	C	D		wt	0	B	A_2
M	auxo	C	D		wt	110	C	A_2
M	auxo	C	D		wt	30	C	A_2
NA	auxo	C	ND		wt	0	C	A_2
NA	auxo	C	ND		wt	0	C	A_2
NA	auxo	C	ND		wt	10	C	A_2
NA	auxo	C	ND		wt	0	C	A_2
NA	auxo	C	ND		auxo	0	A	A_3
F	cr	C	D		auxo	0	A	A_3
F	cr	C	D		auxo	0	A	A_3
F	cr	C	D		auxo	0	A	A_3
F	cr	C	D		auxo	0	A	A_3
F	cr	C	D		auxo	0	A	A_3
F	cr	C	D		auxo	0	A	A_3
F	cr	C	D		auxo	0	A	A_3
F	cr	C	D		auxo	0	A	A_3
F	cr	C	D		auxo	0	A	A_3
F	cr	C	D		auxo	0	A	A_3
F	cr	C	D		auxo	0	A	A_3
F	cr	C	D		auxo	0	B	A_3
F	cr	C	D		auxo	0	B	A_3
F	cr	C	D		auxo	0	B	A_3
F	cr	C	D		auxo	0	B	A_3
F	cr	C	D		auxo	0	B	A_3
F	cr	C	D		auxo	0	B	A_3
F	cr	C	D		auxo	0	B	A_3
F	cr	C	D		auxo	0	B	A_3
F	cr	C	D		auxo	0	B	A_3
F	cr	C	D		auxo	0	B	A_3
M	cr	C	D		auxo	0	B	A_3
M	cr	C	D		auxo	0	B	A_3
M	cr	C	D		auxo	0	C	A_3
M	cr	C	D		auxo	0	C	A_3
M	cr	C	D		auxo	0	C	A_3
M	cr	C	D		auxo	0	C	A_3
M	cr	C	D		auxo	0	C	A_3
M	cr	C	D		auxo	0	C	A_3
M	cr	C	D		auxo	0	C	A_3
M	cr	C	D		auxo	0	C	A_3
M	cr	C	D		auxo	0	C	A_3
M	cr	C	D		auxo	0	C	A_3
M	cr	C	D		auxo	0	C	A_3
M	cr	C	D		auxo	0	C	A_3
M	cr	C	D		wt	40	A	A_3
M	cr	C	D		wt	0	A	A_3
M	cr	C	D		wt	0	A	A_3
M	cr	C	D		wt	1113	A	A_3
M	cr	C	D		wt	0	A	A_3
NA	cr	C	ND		wt	0	A	A_3
NA	cr	C	ND		wt	0	A	A_3
NA	cr	C	ND		wt	0	A	A_3
NA	cr	C	ND		wt	1447	A	A_3
NA	cr	C	ND		wt	557	A	A_3
NA	cr	C	ND		wt	445	A	A_3
NA	cr	C	ND		wt	200	A	A_3
NA	cr	C	ND		wt	10	B	A_3
NA	cr	C	ND		wt	0	B	A_3
NA	cr	C	ND		wt	4342	B	A_3
NA	cr	C	ND		wt	0	B	A_3
NA	cr	C	ND		wt	0	B	A_3
NA	cr	C	ND		wt	0	B	A_3
NA	cr	C	ND		wt	0	B	A_3
NA	cr	C	ND		wt	30	B	A_3
NA	cr	C	ND		wt	111	B	A_3
NA	cr	C	ND		wt	0	B	A_3
NA	cr	C	ND		wt	0	B	A_3
NA	cr	C	ND		wt	30	B	A_3
NA	cr	C	ND		wt	0	C	A_3
NA	cr	C	ND		wt	10	C	A_3
NA	cr	C	ND		wt	10	C	A_3
F	wt	C	D		wt	0	C	A_3
F	wt	C	D		wt	0	C	A_3
F	wt	C	D		wt	50	C	A_3
F	wt	C	D
F	wt	C	D
F	wt	C	D
F	wt	C	D
F	wt	C	D
F	wt	C	D
F	wt	C	D
F	wt	C	D
F	wt	C	D
F	wt	C	D
F	wt	C	D
F	wt	C	D
F	wt	C	D
F	wt	C	D
F	wt	C	D
F	wt	C	D
F	wt	C	D
F	wt	C	D
F	wt	C	D
F	wt	C	D
F	wt	C	D
F	wt	C	D
F	wt	C	D
F	wt	C	D
F	wt	C	D
F	wt	C	D
F	wt	C	D
F	wt	C	D
F	wt	C	D
F	wt	C	D
F	wt	C	D
M	wt	C	D
M	wt	C	D
M	wt	C	D
M	wt	C	D
M	wt	C	D
M	wt	C	D
M	wt	C	D
M	wt	C	D
M	wt	C	D
M	wt	C	D
M	wt	C	D
M	wt	C	D
M	wt	C	D
M	wt	C	D
M	wt	C	D
M	wt	C	D
M	wt	C	D
M	wt	C	D
M	wt	C	D
M	wt	C	D
M	wt	C	D
M	wt	C	D
M	wt	C	D
M	wt	C	D
M	wt	C	D
NA	wt	C	ND
NA	wt	C	ND
NA	wt	C	ND
NA	wt	C	ND
NA	wt	C	ND
NA	wt	C	ND
NA	wt	C	ND
NA	wt	C	ND
NA	wt	C	ND
NA	wt	C	ND

## Sheet: Figure 2 + Figure S5
Figure 2a: Duration of development						Figure 2b: Larval length				Figure 2c: Wing length					Figure 2d-e, Supplementary Figure S5: Fertility								Figure 2f: Lifespan
duration	sex	condition	replicate	stage		condition	replicate	length		wing_length	condition	sex	replicate		Number	Condition	N_eggs	Contaminated	Fecund	Larvae	Replicate		condition	sex	replicate	status	died_in_water	time
45	M	auxo	A	L1		conv	A	6.51		2.752	auxo	female	A		1	WT	44	1	1	1	A		colonized	M	A	1	1	1
45	F	auxo	A	L1		conv	A	5.81		2.023	auxo	female	A		2	WT	64	0	1	1	A		colonized	M	A	1	1	1
45	F	auxo	A	L1		conv	A	5.82		2.67	auxo	female	A		3	WT	1	1	1	0	A		colonized	M	A	1	0	12
40	M	auxo	A	L1		conv	A	5.61		2.771	auxo	female	A		4	WT	66	0	1	1	A		colonized	M	A	1	0	14
40	F	auxo	A	L1		conv	A	2.76		2.746	auxo	female	A		5	WT	69	0	1	1	A		colonized	M	A	1	0	17
40	F	auxo	A	L1		conv	A	1.8		2.575	auxo	female	A		6	WT	66	0	1	1	A		colonized	M	A	1	0	19
40	M	auxo	A	L1		conv	A	6.05		2.312	auxo	female	A		7	WT	49	0	1	1	A		colonized	M	A	1	0	22
40	F	auxo	A	L1		conv	A	5.82		2.791	auxo	female	A		8	WT	52	0	1	1	A		colonized	M	A	1	0	22
40	M	auxo	A	L1		conv	A	5.17		2.971	auxo	female	A		9	WT	0	0	0	NA	A		colonized	M	A	1	0	22
40	M	auxo	A	L1		conv	A	5.47		2.877	auxo	female	A		10	WT	49	0	1	1	A		colonized	M	A	1	0	23
40	F	auxo	A	L1		conv	A	5.14		2.43	auxo	female	A		11	WT	35	0	1	1	A		colonized	M	A	1	0	26
40	F	auxo	A	L1		conv	A	5.89		2.148	auxo	male	A		12	WT	34	1	1	1	A		colonized	M	A	1	0	27
40	M	auxo	A	L1		conv	A	4.74		2.157	auxo	male	A		13	WT	43	1	1	1	A		colonized	M	A	1	0	31
45	F	auxo	A	L1		conv	A	6.03		1.972	auxo	male	A		14	WT	41	0	1	1	A		colonized	M	A	1	0	31
40	F	auxo	A	L1		conv	A	5.98		2.227	auxo	male	A		15	WT	26	1	1	0	A		colonized	M	A	1	0	31
40	M	auxo	A	L1		conv	A	5.61		2.049	auxo	male	A		16	WT	64	1	1	1	A		colonized	M	A	1	0	31
40	M	auxo	A	L1		conv	A	5.84		2.153	auxo	male	A		17	WT	50	0	1	1	A		colonized	M	A	1	0	38
40	F	auxo	A	L1		conv	A	4.12		2.238	auxo	male	A		18	WT	53	0	1	1	A		colonized	M	A	1	0	39
45	NA	auxo	A	L1		conv	A	4.87		1.896	auxo	male	A		19	WT	13	0	1	1	A		colonized	M	A	1	0	39
40	F	auxo	A	L1		conv	A	5.82		2.285	auxo	male	A		20	WT	22	1	1	0	A		colonized	M	A	1	1	40
40	F	auxo	A	L1		conv	A	5.95		1.931	auxo	male	A		21	WT	0	0	0	NA	A		colonized	M	A	1	0	43
40	F	auxo	A	L1		conv	A	5.52		2.132	auxo	male	A		22	WT	58	0	1	1	A		colonized	M	A	1	0	43
40	F	auxo	A	L1		conv	A	2.91		1.94	auxo	male	A		23	WT	20	0	1	0	A		colonized	M	A	1	0	43
40	F	auxo	A	L1		conv	A	5.86		2.159	auxo	male	A		24	WT	0	0	0	NA	A		colonized	M	A	1	0	59
40	F	auxo	A	L1		conv	A	2.38		1.808	auxo	male	A		25	WT	49	0	1	1	A		colonized	M	A	1	0	69
40	F	auxo	A	L1		conv	A	4.83		2.069	auxo	male	A		1	GF	0	0	0	NA	A		colonized	M	A	1	0	70
40	F	auxo	A	L1		conv	A	3.98		1.939	auxo	male	A		2	GF	77	0	1	1	A		colonized	M	A	1	1	1
40	M	auxo	A	L1		conv	A	5.02		2.193	auxo	male	A		3	GF	73	0	1	1	A		colonized	M	A	1	0	46
40	F	auxo	A	L1		conv	B	5.84		2.566	conv	female	A		4	GF	50	0	1	1	A		colonized	F	A	1	0	5
40	F	auxo	A	L1		conv	B	3.43		2.545	conv	female	A		5	GF	0	0	0	NA	A		colonized	F	A	1	0	38
40	M	auxo	A	L1		conv	B	5.49		2.756	conv	female	A		6	GF	1	0	1	0	A		colonized	F	A	1	0	45
40	F	auxo	A	L1		conv	B	3.35		2.454	conv	female	A		7	GF	15	0	1	0	A		colonized	F	A	1	0	46
40	F	auxo	A	L1		conv	B	6.97		2.665	conv	female	A		8	GF	0	0	0	NA	A		colonized	F	A	1	1	46
40	NA	auxo	A	L1		conv	B	3.18		2.712	conv	female	A		9	GF	0	0	0	NA	A		colonized	F	A	1	0	49
40	F	auxo	A	L1		conv	B	5.55		2.624	conv	female	A		10	GF	70	0	1	1	A		colonized	F	A	1	1	55
40	M	auxo	A	L1		conv	B	3.9		2.543	conv	female	A		11	GF	52	0	1	1	A		colonized	F	A	1	0	59
45	NA	auxo	A	L1		conv	B	4.09		2.727	conv	female	A		12	GF	38	0	1	1	A		colonized	F	A	1	0	67
40	NA	auxo	A	L1		conv	B	3.97		2.728	conv	female	A		13	GF	41	0	1	1	A		colonized	F	A	1	0	73
40	M	auxo	A	L1		conv	B	3.48		2.765	conv	female	A		14	GF	71	0	1	1	A		colonized	F	A	1	0	75
40	M	auxo	A	L1		conv	B	5.62		2.803	conv	female	A		15	GF	41	0	1	1	A		colonized	F	A	1	1	79
45	F	auxo	A	L1		conv	B	3.96		2.491	conv	female	A		16	GF	23	0	1	1	A		colonized	F	A	1	0	79
45	F	auxo	A	L1		conv	B	3.99		2.701	conv	female	A		17	GF	0	0	0	NA	A		colonized	F	A	1	0	81
40	M	auxo	A	L1		conv	B	5.25		2.683	conv	female	A		1	CR	0	1	0	NA	A		colonized	F	A	1	0	84
45	M	auxo	A	L1		conv	B	4.38		2.658	conv	female	A		2	CR	0	1	0	NA	A		colonized	F	A	1	0	84
40	F	auxo	A	L1		conv	B	3.63		2.166	conv	male	A		3	CR	0	1	0	NA	A		colonized	F	A	1	0	84
40	M	auxo	A	L1		conv	B	5.93		2.189	conv	male	A		4	CR	0	1	0	NA	A		colonized	F	A	1	1	85
40	M	auxo	A	L1		conv	B	2.97		2.089	conv	male	A		5	CR	21	1	1	1	A		colonized	F	A	1	1	85
40	F	auxo	A	L1		conv	B	4.47		1.984	conv	male	A		6	CR	0	1	0	NA	A		colonized	F	A	1	0	87
40	M	auxo	A	L1		conv	B	6.6		2.207	conv	male	A		7	CR	0	1	0	NA	A		colonized	F	A	1	1	87
40	F	auxo	A	L1		conv	B	2.96		2.119	conv	male	A		8	CR	0	1	0	NA	A		colonized	F	A	1	0	89
45	M	auxo	A	L1		conv	B	6.34		2.095	conv	male	A		9	CR	0	1	0	NA	A		colonized	F	A	1	0	98
40	F	auxo	A	L1		conv	B	3.44		2.05	conv	male	A		10	CR	0	1	0	NA	A		colonized	F	A	1	0	101
40	F	auxo	A	L1		conv	B	6.5		2.034	conv	male	A		11	CR	0	1	0	NA	A		colonized	F	A	1	0	103
45	F	auxo	A	L1		conv	B	3.87		2.116	conv	male	A		12	CR	0	1	0	NA	A		germ-free	M	A	1	1	1
40	F	auxo	A	L1		conv	B	3.66		2.024	conv	male	A		13	CR	0	1	0	NA	A		germ-free	M	A	1	1	1
40	M	auxo	A	L1		conv	B	6.26		2.116	conv	male	A		14	CR	0	1	0	NA	A		germ-free	M	A	1	1	7
40	M	auxo	A	L1		conv	B	5.88		2.206	conv	male	A		15	CR	0	1	0	NA	A		germ-free	M	A	1	0	11
40	M	auxo	A	L1		conv	B	3.97		2.073	conv	male	A		16	CR	0	1	0	NA	A		germ-free	M	A	1	0	17
40	M	auxo	A	L1		conv	B	3.9		2.144	conv	male	A		17	CR	0	1	0	NA	A		germ-free	M	A	1	0	18
40	M	auxo	A	L1		conv	B	3.5		2.221	conv	male	A		18	CR	0	1	0	NA	A		germ-free	M	A	1	0	20
40	M	auxo	A	L1		conv	C	4.02		2.949	wt	female	A		19	CR	0	1	0	NA	A		germ-free	M	A	1	0	20
40	M	auxo	A	L1		conv	C	7.38		2.422	wt	female	A		20	CR	67	1	1	1	A		germ-free	M	A	1	0	21
40	F	auxo	A	L1		conv	C	6.2		2.539	wt	female	A		21	CR	0	1	0	NA	A		germ-free	M	A	1	0	22
40	F	auxo	A	L1		conv	C	6.92		2.453	wt	female	A		22	CR	0	1	0	NA	A		germ-free	M	A	1	0	24
40	M	auxo	A	L1		conv	C	6.36		2.455	wt	female	A		23	CR	0	1	0	NA	A		germ-free	M	A	1	0	24
40	M	auxo	A	L1		conv	C	5.63		2.239	wt	female	A		24	CR	0	1	0	NA	A		germ-free	M	A	1	0	25
40	F	auxo	A	L1		conv	C	6.9		2.873	wt	female	A		1	WT	0	0	0	NA	B		germ-free	M	A	1	0	25
40	F	auxo	A	L1		conv	C	6.59		2.442	wt	female	A		2	WT	0	1	0	NA	B		germ-free	M	A	1	0	26
88	F	auxo	A	L1		conv	C	6.9		2.95	wt	female	A		3	WT	22	1	1	1	B		germ-free	M	A	1	0	29
40	M	auxo	A	L1		conv	C	6.92		2.476	wt	female	A		4	WT	0	1	0	NA	B		germ-free	M	A	1	0	31
40	M	auxo	A	L1		conv	C	5.91		2.542	wt	female	A		5	WT	64	1	1	1	B		germ-free	M	A	1	0	32
40	F	auxo	A	L1		conv	C	6.79		2.291	wt	female	A		6	WT	44	1	1	1	B		germ-free	M	A	1	0	37
45	NA	auxo	A	L1		conv	C	6.71		2.913	wt	female	A		7	WT	0	1	0	NA	B		germ-free	M	A	1	0	47
40	F	auxo	A	L1		conv	C	6.93		2.964	wt	female	A		8	WT	0	1	0	NA	B		germ-free	M	A	1	1	49
40	M	auxo	A	L1		conv	C	5.68		2.513	wt	female	A		9	WT	0	1	0	NA	B		germ-free	M	A	1	1	53
40	NA	auxo	A	L1		conv	C	3.56		2.517	wt	female	A		10	WT	38	0	1	1	B		germ-free	M	A	1	0	59
69	NA	wt	A	L1		conv	C	7.04		2.375	wt	female	A		11	WT	0	0	0	NA	B		germ-free	M	A	1	0	70
40	F	wt	A	L1		conv	C	5.53		2.258	wt	female	A		12	WT	86	1	1	1	B		germ-free	M	A	1	0	83
40	F	wt	A	L1		conv	C	7.24		2.982	wt	female	A		13	WT	0	0	0	NA	B		germ-free	M	A	1	1	8
69	M	wt	A	L1		conv	C	6.1		2.48	wt	female	A		14	WT	0	0	0	NA	B		germ-free	M	A	1	1	9
69	F	wt	A	L1		conv	C	5.95		2.07	wt	male	A		1	GF	0	0	0	NA	B		germ-free	M	A	1	1	15
40	F	wt	A	L1		conv	C	6.68		2.078	wt	male	A		2	GF	1	0	1	1	B		germ-free	F	A	1	1	1
69	NA	wt	A	L1		conv	C	6.35		1.895	wt	male	A		3	GF	25	0	1	1	B		germ-free	F	A	1	1	33
64	F	wt	A	L1		conv	C	6.23		2.229	wt	male	A		4	GF	17	0	1	1	B		germ-free	F	A	1	1	41
69	F	wt	A	L1		conv	C	6.1		2.061	wt	male	A		5	GF	67	0	1	1	B		germ-free	F	A	1	1	45
45	F	wt	A	L1		conv	C	5.61		1.992	wt	male	A		6	GF	68	0	1	1	B		germ-free	F	A	1	1	67
40	F	wt	A	L1		conv	C	6.84		2.267	wt	male	A		7	GF	0	0	0	NA	B		germ-free	F	A	1	1	67
45	F	wt	A	L1		conv	C	5.2		1.931	wt	male	A		8	GF	12	0	1	1	B		germ-free	F	A	1	1	69
45	M	wt	A	L1		conv	C	6.97		2.202	wt	male	A		9	GF	4	0	1	0	B		germ-free	F	A	1	1	70
45	M	wt	A	L1		conv	C	7.31		2.259	wt	male	A		10	GF	0	0	0	NA	B		germ-free	F	A	1	1	73
69	M	wt	A	L1		conv	C	5.83		2.244	wt	male	A		11	GF	0	0	0	NA	B		germ-free	F	A	1	0	75
69	F	wt	A	L1		conv	C	6.85		1.951	wt	male	A		12	GF	0	0	0	NA	B		germ-free	F	A	1	1	79
64	M	wt	A	L1		conv	C	5.67		2.057	wt	male	A		13	GF	0	0	0	NA	B		germ-free	F	A	1	1	79
40	M	wt	A	L1		conv	C	6.55		2.232	wt	male	A		14	GF	0	0	0	NA	B		germ-free	F	A	1	1	79
40	F	wt	A	L1		conv	C	5.79		2.004	wt	male	A		15	GF	0	0	0	NA	B		germ-free	F	A	1	1	87
40	F	wt	A	L1		conv	C	5.99		2.07	wt	male	A		16	GF	3	0	1	NA	B		germ-free	F	A	1	1	87
45	F	wt	A	L1		conv	D	6.02		2.201	wt	male	A		17	GF	7	0	1	1	B		germ-free	F	A	1	1	91
64	F	wt	A	L1		conv	D	5.83		2.188	wt	male	A		18	GF	5	0	1	NA	B		germ-free	F	A	1	0	91
45	M	wt	A	L1		conv	D	5.08		1.901	wt	male	A		19	GF	59	0	1	1	B		germ-free	F	A	1	0	98
40	F	wt	A	L1		conv	D	5.09		2.103	wt	male	A		20	GF	2	0	1	NA	B		germ-free	F	A	1	0	99
40	M	wt	A	L1		conv	D	5.53		2.824	auxo	female	B		21	GF	0	0	0	NA	B		germ-free	F	A	1	0	106
45	F	wt	A	L1		conv	D	5.46		2.799	auxo	female	B		22	GF	0	0	0	NA	B		germ-free	F	A	1	0	106
40	M	wt	A	L1		conv	D	5.54		2.413	auxo	female	B		23	GF	44	0	1	1	B		germ-free	F	A	1	0	107
40	M	wt	A	L1		conv	D	5.55		2.302	auxo	female	B		24	GF	14	0	1	1	B		colonized	F	B	1	1	56
45	F	wt	A	L1		conv	D	4.73		2.705	auxo	female	B		1	CR	62	1	1	1	B		colonized	F	B	1	1	56
64	M	wt	A	L1		conv	D	4.97		2.732	auxo	female	B		2	CR	0	1	0	NA	B		colonized	F	B	1	0	57
40	F	wt	A	L1		conv	D	5.16		2.719	auxo	female	B		3	CR	0	1	0	NA	B		colonized	F	B	1	0	61
88	NA	wt	A	L1		conv	D	5.08		2.534	auxo	female	B		4	CR	0	1	0	NA	B		colonized	F	B	1	0	63
69	F	wt	A	L1		conv	D	5.7		2.768	auxo	female	B		5	CR	0	1	0	NA	B		colonized	F	B	1	0	65
40	F	wt	A	L1		conv	D	5.41		2.77	auxo	female	B		6	CR	64	1	1	1	B		colonized	F	B	1	0	65
50	F	wt	A	L1		conv	D	4.18		2.777	auxo	female	B		7	CR	0	1	0	NA	B		colonized	F	B	1	1	66
40	F	wt	A	L1		conv	D	5.72		2.673	auxo	female	B		8	CR	0	1	0	NA	B		colonized	F	B	1	1	66
40	M	wt	A	L1		conv	D	5.93		1.921	auxo	male	B		9	CR	0	1	0	NA	B		colonized	F	B	1	1	66
40	M	wt	A	L1		conv	D	5.3		1.991	auxo	male	B		10	CR	0	1	0	NA	B		colonized	F	B	1	0	71
93	F	wt	A	L1		conv	D	5.81		2.074	auxo	male	B		11	CR	0	1	0	NA	B		colonized	F	B	1	0	71
45	F	wt	A	L1		conv	D	5.12		1.939	auxo	male	B		12	CR	0	1	0	NA	B		colonized	F	B	1	0	78
40	F	wt	A	L1		conv	D	5.12		2.013	auxo	male	B		13	CR	0	1	0	NA	B		colonized	F	B	1	1	78
25	M	wt	A	L1		conv	D	4.78		1.972	auxo	male	B		14	CR	0	1	0	NA	B		colonized	F	B	1	0	80
93	F	wt	A	L1		conv	D	5.57		1.912	auxo	male	B		15	CR	0	1	0	NA	B		colonized	F	B	1	1	80
40	M	wt	A	L1		conv	D	4.21		2.119	auxo	male	B		16	CR	0	1	0	NA	B		colonized	F	B	1	0	81
40	M	wt	A	L1		conv	D	5.12		2.063	auxo	male	B		17	CR	0	1	0	NA	B		colonized	F	B	1	0	83
45	M	wt	A	L1		conv	D	6.51		2.119	auxo	male	B		18	CR	0	1	0	NA	B		colonized	F	B	1	0	85
40	M	wt	A	L1		conv	D	3.07		2.022	auxo	male	B		19	CR	35	1	1	1	B		colonized	F	B	1	0	86
88	F	wt	A	L1		wt	A	5.84		2.11	auxo	male	B		20	CR	0	1	0	NA	B		colonized	F	B	1	0	88
45	F	wt	A	L1		wt	A	6.01		1.997	auxo	male	B		21	CR	56	1	1	1	B		colonized	F	B	1	0	94
40	M	wt	A	L1		wt	A	4.54		1.966	auxo	male	B		22	CR	0	1	0	NA	B		colonized	F	B	1	0	101
69	F	wt	A	L1		wt	A	5.95		1.935	auxo	male	B		23	CR	29	1	1	1	B		colonized	F	B	1	1	105
40	NA	wt	A	L1		wt	A	4.32		1.989	auxo	male	B		24	CR	0	1	0	NA	B		colonized	F	B	1	0	108
40	F	wt	A	L1		wt	A	4.75		2.021	auxo	male	B		1	WT	0	0	0	NA	C		germ-free	F	B	1	1	37
45	M	wt	A	L1		wt	A	4.49		2.1	auxo	male	B		2	WT	0	0	0	NA	C		germ-free	F	B	1	1	37
45	F	wt	A	L1		wt	A	4.94		2.028	auxo	male	B		3	WT	45	1	1	1	C		germ-free	F	B	1	1	37
40	M	wt	A	L1		wt	A	5.65		2.128	auxo	male	B		4	WT	3	0	1	0	C		germ-free	F	B	1	1	37
40	F	wt	A	L1		wt	A	5.13		2.175	conv	female	B		5	WT	0	0	0	NA	C		germ-free	F	B	1	1	37
40	M	cr	A	L1		wt	A	5.25		2.333	conv	female	B		6	WT	44	0	1	1	C		germ-free	F	B	1	1	37
45	NA	cr	A	L1		wt	A	5.89		2.732	conv	female	B		7	WT	0	1	0	NA	C		germ-free	F	B	1	1	37
40	F	cr	A	L1		wt	A	5.66		2.831	conv	female	B		8	WT	20	1	1	1	C		germ-free	F	B	1	1	56
40	NA	cr	A	L1		wt	A	4.49		2.529	conv	female	B		9	WT	0	0	0	NA	C		germ-free	F	B	1	1	56
40	M	cr	A	L1		wt	A	5.37		2.205	conv	female	B		10	WT	25	1	1	1	C		germ-free	F	B	1	1	56
40	M	cr	A	L1		wt	A	5.21		2.374	conv	female	B		11	WT	0	1	0	NA	C		germ-free	F	B	1	1	56
40	M	cr	A	L1		wt	A	4.86		2.371	conv	female	B		12	WT	0	1	0	NA	C		germ-free	F	B	1	1	61
40	M	cr	A	L1		wt	A	5.68		2.778	conv	female	B		1	GF	27	0	1	0	C		germ-free	F	B	1	1	61
40	M	cr	A	L1		wt	A	6.4		2.472	conv	female	B		2	GF	35	0	1	1	C		germ-free	F	B	1	0	61
40	M	cr	A	L1		wt	A	4.45		2.245	conv	female	B		3	GF	0	0	0	NA	C		germ-free	F	B	1	0	61
50	M	cr	A	L1		wt	A	5.93		2.214	conv	female	B		4	GF	36	0	1	1	C		germ-free	F	B	1	0	70
40	M	cr	A	L1		wt	A	5.41		2.032	conv	male	B		5	GF	0	0	0	NA	C		germ-free	F	B	1	0	71
40	F	cr	A	L1		wt	A	5.51		1.88	conv	male	B		6	GF	39	0	1	1	C		germ-free	F	B	1	0	74
40	F	cr	A	L1		wt	A	4.9		2.04	conv	male	B		7	GF	0	0	0	NA	C		germ-free	F	B	1	0	81
40	M	cr	A	L1		wt	A	6.56		1.726	conv	male	B		8	GF	40	0	1	1	C		germ-free	F	B	1	0	83
40	M	cr	A	L1		wt	A	6.15		2.016	conv	male	B		9	GF	0	0	0	NA	C		germ-free	F	B	1	0	104
40	F	cr	A	L1		wt	A	3.15		2.098	conv	male	B		10	GF	0	0	0	NA	C		colonized	M	C	1	1	1
40	F	cr	A	L1		wt	A	5.04		2.073	conv	male	B		11	GF	0	0	0	NA	C		colonized	M	C	1	1	1
40	F	cr	A	L1		wt	A	4.65		1.817	conv	male	B		12	GF	0	0	0	NA	C		colonized	M	C	1	1	1
40	M	cr	A	L1		wt	A	5.42		1.953	conv	male	B		13	GF	49	0	1	1	C		colonized	M	C	1	0	2
40	F	cr	A	L1		wt	A	5.17		2.118	conv	male	B		14	GF	0	0	0	NA	C		colonized	M	C	1	0	2
64	NA	cr	A	L1		wt	A	4.6		2.077	conv	male	B		1	CR	0	1	0	NA	C		colonized	M	C	1	1	4
40	M	cr	A	L1		wt	A	4.62		1.746	conv	male	B		2	CR	0	1	0	NA	C		colonized	M	C	1	0	4
40	M	cr	A	L1		wt	A	5.21		2.154	conv	male	B		3	CR	0	1	0	NA	C		colonized	M	C	1	0	4
40	M	cr	A	L1		wt	A	5.85		1.787	conv	male	B		4	CR	0	1	0	NA	C		colonized	M	C	1	1	11
40	F	cr	A	L1		wt	A	4.56		1.891	conv	male	B		5	CR	0	1	0	NA	C		colonized	M	C	1	1	12
40	M	cr	A	L1		wt	A	5.1		2.821	wt	female	B		6	CR	0	1	0	NA	C		colonized	M	C	1	0	21
40	M	cr	A	L1		wt	A	5.26		2.797	wt	female	B		7	CR	81	1	1	1	C		colonized	M	C	1	1	23
40	M	cr	A	L1		wt	A	4.45		2.778	wt	female	B		8	CR	0	1	0	NA	C		colonized	M	C	1	0	24
40	F	cr	A	L1		wt	A	4.32		2.881	wt	female	B		9	CR	0	1	0	NA	C		colonized	M	C	1	1	27
40	M	cr	A	L1		wt	A	5.71		2.443	wt	female	B		10	CR	0	1	0	NA	C		colonized	M	C	1	0	29
45	NA	cr	A	L1		wt	A	2.95		2.798	wt	female	B		11	CR	13	1	1	0	C		colonized	M	C	1	1	35
40	F	cr	A	L1		wt	A	6.22		2.823	wt	female	B		12	CR	28	1	1	0	C		colonized	M	C	1	0	35
40	M	cr	A	L1		wt	A	5.53		2.251	wt	male	B		13	CR	0	1	0	NA	C		colonized	M	C	0	0	35
40	NA	cr	A	L1		wt	A	4.73		2.16	wt	male	B		14	CR	0	1	0	NA	C		colonized	M	C	0	0	35
40	F	cr	A	L1		wt	A	4.33		2.108	wt	male	B		15	CR	51	1	1	1	C		colonized	F	C	1	1	5
40	F	cr	A	L1		wt	A	4.74		1.969	wt	male	B		16	CR	0	1	0	NA	C		colonized	F	C	1	0	35
40	M	cr	A	L1		wt	A	4.39		2.228	wt	male	B		17	CR	0	1	0	NA	C		colonized	F	C	1	0	35
40	M	cr	A	L1		wt	A	5.63		1.962	wt	male	B										colonized	F	C	1	0	37
40	M	cr	A	L1		wt	A	5.05		2.131	wt	male	B										colonized	F	C	1	0	43
40	F	cr	A	L1		wt	A	4.25		2.202	wt	male	B										colonized	F	C	1	0	47
40	F	cr	A	L1		wt	A	4.11		2.19	wt	male	B										colonized	F	C	1	0	47
40	F	cr	A	L1		wt	A	2.7		2.151	wt	male	B										colonized	F	C	1	0	49
40	M	cr	A	L1		wt	A	4.98		2.153	wt	male	B										colonized	F	C	1	0	56
40	M	cr	A	L1		wt	A	4.74		2.062	wt	male	B										colonized	F	C	1	0	57
40	F	cr	A	L1		wt	B	5.29		2.121	wt	male	B										colonized	F	C	1	1	60
40	M	cr	A	L1		wt	B	5.66		2.159	wt	male	B										colonized	F	C	1	0	63
40	M	cr	A	L1		wt	B	4.82		2.183	wt	male	B										colonized	F	C	1	1	66
40	M	cr	A	L1		wt	B	4.94		2.157	wt	male	B										colonized	F	C	1	0	71
40	F	cr	A	L1		wt	B	5.28		2.038	wt	male	B										colonized	F	C	1	1	72
45	F	cr	A	L1		wt	B	5.75		2.136	wt	male	B										colonized	F	C	1	1	72
40	NA	cr	A	L1		wt	B	5.67		2.157	wt	male	B										colonized	F	C	1	1	82
40	M	cr	A	L1		wt	B	4.58		2.192	wt	male	B										colonized	F	C	1	0	86
40	F	cr	A	L1		wt	B	4.93		2.544	auxo	female	C										colonized	F	C	1	0	110
45	M	cr	A	L1		wt	B	5.75		2.617	auxo	female	C										germ-free	M	C	1	1	14
40	F	cr	A	L1		wt	B	5.4		2.689	auxo	female	C										germ-free	M	C	1	0	14
40	M	cr	A	L1		wt	B	5.12		2.655	auxo	female	C										germ-free	M	C	1	0	14
45	NA	cr	A	L1		wt	B	5.05		2.615	auxo	female	C										germ-free	M	C	1	1	16
40	F	cr	A	L1		wt	B	5.56		2.643	auxo	female	C										germ-free	M	C	1	1	18
40	M	cr	A	L1		wt	B	5.84		2.737	auxo	female	C										germ-free	M	C	1	1	18
45	F	cr	A	L1		wt	B	4.96		2.731	auxo	female	C										germ-free	M	C	1	0	18
40	M	cr	A	L1		wt	B	5.93		2.719	auxo	female	C										germ-free	M	C	1	1	19
40	M	cr	A	L1		wt	B	6		2.7	auxo	female	C										germ-free	M	C	1	1	23
40	M	cr	A	L1		wt	B	5.26		2.732	auxo	female	C										germ-free	M	C	1	1	25
40	M	cr	A	L1		wt	B	4.46		2.647	auxo	female	C										germ-free	M	C	1	1	27
40	F	cr	A	L1		wt	B	5.73		2.6	auxo	female	C										germ-free	M	C	1	1	27
40	M	cr	A	L1		wt	B	5.11		2.742	auxo	female	C										germ-free	M	C	1	1	27
40	M	cr	A	L1		wt	B	5.32		2.673	auxo	female	C										germ-free	M	C	1	0	27
40	M	cr	A	L1		wt	B	5.33		2.689	auxo	female	C										germ-free	M	C	1	1	29
40	M	cr	A	L1		wt	B	2.37		2.648	auxo	female	C										germ-free	M	C	1	1	32
40	M	cr	A	L1		wt	B	5.16		2.747	auxo	female	C										germ-free	M	C	1	1	32
40	M	cr	A	L1		wt	B	5.73		2.667	auxo	female	C										germ-free	M	C	1	1	32
40	F	cr	A	L1		wt	B	3.91		2.67	auxo	female	C										germ-free	M	C	1	1	32
40	NA	cr	A	L1		wt	B	5.83		2.201	auxo	male	C										germ-free	M	C	1	1	35
48	NA	auxo	B	L1		wt	B	5.5		2.045	auxo	male	C										germ-free	M	C	0	0	35
40	M	auxo	B	L1		wt	B	2.82		2.132	auxo	male	C										germ-free	M	C	0	0	35
40	F	auxo	B	L1		wt	B	3.58		2.135	auxo	male	C										germ-free	F	C	1	1	5
40	M	auxo	B	L1		wt	B	5.2		2.147	auxo	male	C										germ-free	F	C	1	1	27
40	F	auxo	B	L1		wt	B	4.07		2.215	auxo	male	C										germ-free	F	C	1	1	29
40	M	auxo	B	L1		wt	B	5.57		2.175	auxo	male	C										germ-free	F	C	1	0	35
40	F	auxo	B	L1		wt	B	5.54		2.141	auxo	male	C										germ-free	F	C	1	0	37
40	F	auxo	B	L1		wt	B	5.68		2.924	conv	female	C										germ-free	F	C	1	0	38
40	M	auxo	B	L1		wt	B	3.73		2.868	conv	female	C										germ-free	F	C	1	1	41
40	M	auxo	B	L1		wt	B	5.8		2.844	conv	female	C										germ-free	F	C	1	0	43
48	NA	auxo	B	L1		wt	B	5.61		2.963	conv	female	C										germ-free	F	C	1	1	45
40	F	auxo	B	L1		wt	B	4.56		2.969	conv	female	C										germ-free	F	C	1	0	53
40	M	auxo	B	L1		wt	B	3.43		2.801	conv	female	C										germ-free	F	C	1	0	56
40	M	auxo	B	L1		wt	C	5.88		2.957	conv	female	C										germ-free	F	C	1	0	56
40	F	auxo	B	L1		wt	C	7.12		2.885	conv	female	C										germ-free	F	C	1	1	63
40	F	auxo	B	L1		wt	C	6.65		2.222	conv	male	C										germ-free	F	C	1	0	63
40	F	auxo	B	L1		wt	C	7.19		2.237	conv	male	C										germ-free	F	C	1	0	64
40	F	auxo	B	L1		wt	C	6.96		2.209	conv	male	C										germ-free	F	C	1	0	66
40	M	auxo	B	L1		wt	C	5.57		2.112	conv	male	C										germ-free	F	C	1	1	69
40	F	auxo	B	L1		wt	C	6.14		2.165	conv	male	C										germ-free	F	C	1	0	76
40	M	auxo	B	L1		wt	C	7.04		2.06	conv	male	C										germ-free	F	C	1	1	78
40	M	auxo	B	L1		wt	C	6.79		2.248	conv	male	C										germ-free	F	C	1	0	82
40	F	auxo	B	L1		wt	C	6.74		2.224	conv	male	C										germ-free	F	C	1	0	83
40	F	auxo	B	L1		wt	C	5.68		2.223	conv	male	C										germ-free	F	C	1	0	85
40	NA	auxo	B	L1		wt	C	5.81		2.219	conv	male	C										germ-free	F	C	1	1	86
40	M	auxo	B	L1		wt	C	7.23		2.229	conv	male	C										germ-free	F	C	1	1	98
40	M	auxo	B	L1		wt	C	6.68		2.165	conv	male	C										colonized	M	D	1	1	1
40	F	auxo	B	L1		wt	C	5.37		2.185	conv	male	C										colonized	M	D	1	1	15
40	F	auxo	B	L1		wt	C	6.93		2.176	conv	male	C										colonized	M	D	1	0	18
40	M	auxo	B	L1		wt	C	5.92		2.232	conv	male	C										colonized	M	D	1	0	20
40	NA	auxo	B	L1		wt	C	6.83		2.144	conv	male	C										colonized	M	D	1	0	20
40	F	auxo	B	L1		wt	C	3.76		2.199	conv	male	C										colonized	M	D	1	0	20
40	F	auxo	B	L1		wt	C	2.16		2.357	conv	male	C										colonized	M	D	1	0	21
40	NA	auxo	B	L1		wt	C	6.92		2.706	wt	female	C										colonized	M	D	1	0	22
40	F	auxo	B	L1		wt	C	6.45		2.76	wt	female	C										colonized	M	D	1	0	22
40	M	auxo	B	L1		wt	C	6.41		2.729	wt	female	C										colonized	M	D	1	0	22
40	F	auxo	B	L1		wt	C	7.53		2.661	wt	female	C										colonized	M	D	1	0	23
40	M	auxo	B	L1		wt	C	6.92		2.698	wt	female	C										colonized	M	D	1	0	23
40	M	auxo	B	L1		wt	C	6.89		2.699	wt	female	C										colonized	M	D	1	0	27
45	NA	auxo	B	L1		wt	C	6.65		2.669	wt	female	C										colonized	M	D	1	0	27
40	F	auxo	B	L1		wt	C	6.74		2.839	wt	female	C										colonized	M	D	1	0	28
40	F	auxo	B	L1		wt	C	5.84		2.873	wt	female	C										colonized	M	D	1	0	29
40	M	auxo	B	L1		wt	C	6.9		2.649	wt	female	C										colonized	M	D	1	0	30
40	F	auxo	B	L1		wt	C	6.15		2.764	wt	female	C										colonized	M	D	1	0	30
40	M	auxo	B	L1		wt	C	6.33		2.73	wt	female	C										colonized	M	D	1	1	32
40	M	wt	B	L1		wt	C	7.04		2.695	wt	female	C										colonized	M	D	1	0	32
40	M	wt	B	L1		wt	C	5.95		2.711	wt	female	C										colonized	M	D	1	0	38
40	NA	wt	B	L1		wt	C	6.47		2.589	wt	female	C										colonized	M	D	1	0	38
40	F	wt	B	L1		wt	C	6.94		2.753	wt	female	C										germ-free	M	D	1	1	1
40	F	wt	B	L1		wt	D	5.2		2.739	wt	female	C										germ-free	M	D	1	1	1
40	F	wt	B	L1		wt	D	5.68		2.794	wt	female	C										germ-free	M	D	1	1	1
40	M	wt	B	L1		wt	D	5.61		2.676	wt	female	C										germ-free	M	D	1	1	12
40	M	wt	B	L1		wt	D	5.61		2.88	wt	female	C										germ-free	M	D	1	1	15
40	F	wt	B	L1		wt	D	2.39		2.175	wt	male	C										germ-free	M	D	1	0	18
40	F	wt	B	L1		wt	D	5.52		2.207	wt	male	C										germ-free	M	D	1	0	20
40	F	wt	B	L1		wt	D	6.52		2.237	wt	male	C										germ-free	M	D	1	0	21
40	M	wt	B	L1		wt	D	4.6		2.171	wt	male	C										germ-free	M	D	1	0	22
40	M	wt	B	L1		wt	D	5.66		2.14	wt	male	C										germ-free	M	D	1	0	25
40	F	wt	B	L1		wt	D	6.03		2.159	wt	male	C										germ-free	M	D	1	0	25
40	F	wt	B	L1		wt	D	6.22		2.15	wt	male	C										germ-free	M	D	1	0	27
40	F	wt	B	L1		wt	D	6.4		2.065	wt	male	C										germ-free	M	D	1	0	27
40	M	wt	B	L1		wt	D	5.19		2.083	wt	male	C										germ-free	M	D	1	0	32
40	F	wt	B	L1		wt	D	4.8		2.13	wt	male	C										germ-free	M	D	1	0	32
40	F	wt	B	L1		wt	D	4.76		2.126	wt	male	C										germ-free	M	D	1	0	33
40	F	wt	B	L1		wt	D	6.06		2.168	wt	male	C										germ-free	M	D	1	0	36
48	NA	wt	B	L1		wt	D	5.36		2.185	wt	male	C										germ-free	M	D	1	0	38
40	M	wt	B	L1		wt	D	5.35		2.16	wt	male	C										germ-free	M	D	1	0	38
40	F	wt	B	L1		wt	D	5.89		2.156	wt	male	C										germ-free	M	D	1	0	39
40	NA	wt	B	L1		wt	D	5.68		2.211	wt	male	C										germ-free	M	D	1	0	40
40	M	wt	B	L1		wt	D	4.68		2.177	wt	male	C										germ-free	M	D	1	0	44
40	M	wt	B	L1		wt	D	4.73		2.092	wt	male	C
40	F	wt	B	L1		wt	D	5.61		2.747	auxo	female	D
40	M	wt	B	L1		wt	D	5.07		2.409	auxo	female	D
48	NA	wt	B	L1		wt	D	6.27		2.722	auxo	female	D
40	F	wt	B	L1		wt	D	4.84		2.575	auxo	female	D
45	NA	wt	B	L1		wt	D	6.07		2.703	auxo	female	D
40	F	wt	B	L1		wt	D	5.8		2.628	auxo	female	D
40	NA	wt	B	L1		wt	D	2.65		2.597	auxo	female	D
40	M	wt	B	L1		wt	D	2.66		2.468	auxo	female	D
40	F	wt	B	L1		wt	D	4.96		2.631	auxo	female	D
40	F	wt	B	L1		wt	D	4.96		2.544	auxo	female	D
40	F	wt	B	L1		wt	D	4.4		2.64	auxo	female	D
64	F	wt	B	L1		wt	D	6.63		2.486	auxo	female	D
40	M	wt	B	L1		wt	D	5.65		2.638	auxo	female	D
40	F	wt	B	L1		wt	D	5.43		2.589	auxo	female	D
40	F	wt	B	L1		wt	D	5.47		2.508	auxo	female	D
40	F	wt	B	L1		wt	D	3.99		2.613	auxo	female	D
40	NA	wt	B	L1		wt	D	5.22		2.714	auxo	female	D
40	M	wt	B	L1		wt	D	5.49		2.611	auxo	female	D
40	F	wt	B	L1		wt	D	5.61		2.42	auxo	female	D
40	M	wt	B	L1		wt	D	6.18		2.823	auxo	female	D
64	NA	wt	B	L1		wt	D	5.17		2.166	auxo	male	D
40	F	wt	B	L1		wt	D	4.08		2.067	auxo	male	D
64	F	cr	B	L1		wt	D	6		2.169	auxo	male	D
69	NA	cr	B	L1		auxo	A	4.14		2.204	auxo	male	D
48	F	cr	B	L1		auxo	A	3.74		2.237	auxo	male	D
69	F	cr	B	L1		auxo	A	5.33		2.17	auxo	male	D
69	M	cr	B	L1		auxo	A	4.74		2.218	auxo	male	D
69	M	cr	B	L1		auxo	A	4.05		2.114	auxo	male	D
48	M	cr	B	L1		auxo	A	5.35		2.176	auxo	male	D
64	F	cr	B	L1		auxo	A	3.26		2.094	auxo	male	D
48	M	cr	B	L1		auxo	A	3.56		2.168	auxo	male	D
64	M	cr	B	L1		auxo	A	5.2		2.135	auxo	male	D
69	M	cr	B	L1		auxo	A	4.52		2.146	auxo	male	D
64	F	cr	B	L1		auxo	A	4.47		2.529	conv	female	D
69	F	cr	B	L1		auxo	A	4.07		2.921	conv	female	D
64	F	cr	B	L1		auxo	A	4.25		2.844	conv	female	D
64	F	cr	B	L1		auxo	A	2.73		2.961	conv	female	D
69	M	cr	B	L1		auxo	A	5.22		2.842	conv	female	D
48	F	cr	B	L1		auxo	A	4.82		2.752	conv	female	D
74	NA	cr	B	L1		auxo	A	5.06		2.892	conv	female	D
48	M	cr	B	L1		auxo	A	5.53		2.722	conv	female	D
64	M	cr	B	L1		auxo	A	5		2.467	conv	female	D
45	M	cr	B	L1		auxo	A	5.41		2.834	conv	female	D
91	F	cr	B	L1		auxo	A	5.26		2.779	conv	female	D
48	M	cr	B	L1		auxo	A	6.15		2.821	conv	female	D
64	F	cr	B	L1		auxo	A	5.63		2.979	conv	female	D
40	NA	cr	B	L1		auxo	A	5.47		2.839	conv	female	D
45	M	cr	B	L1		auxo	A	5.28		2.814	conv	female	D
64	NA	cr	B	L1		auxo	A	5.37		2.624	conv	female	D
45	F	cr	B	L1		auxo	A	4.7		2.208	conv	male	D
45	M	cr	B	L1		auxo	A	5.17		2.24	conv	male	D
45	M	cr	B	L1		auxo	A	5.06		2.179	conv	male	D
48	F	cr	B	L1		auxo	A	5.11		2.14	conv	male	D
45	M	cr	B	L1		auxo	A	4.3		2.172	conv	male	D
45	NA	cr	B	L1		auxo	A	4.44		2.197	conv	male	D
45	M	cr	B	L1		auxo	A	4.91		2.16	conv	male	D
45	F	cr	B	L1		auxo	A	4.98		2.202	conv	male	D
48	F	cr	B	L1		auxo	A	4.84		2.188	conv	male	D
48	M	cr	B	L1		auxo	A	2.15		2.203	conv	male	D
45	M	cr	B	L1		auxo	A	4.7		2.114	conv	male	D
74	NA	cr	B	L1		auxo	A	2.78		2.182	conv	male	D
45	F	cr	B	L1		auxo	A	5.51		2.203	conv	male	D
48	NA	cr	B	L1		auxo	B	3.96		2.228	conv	male	D
64	NA	cr	B	L1		auxo	B	3.93		2.192	conv	male	D
45	NA	cr	B	L1		auxo	B	5.33		2.123	conv	male	D
45	M	cr	B	L1		auxo	B	4.9		2.233	conv	male	D
64	NA	cr	B	L1		auxo	B	5.01		2.217	conv	male	D
64	M	cr	B	L1		auxo	B	5.19		2.217	conv	male	D
48	M	cr	B	L1		auxo	B	5.68		2.181	conv	male	D
48	F	cr	B	L1		auxo	B	4.3		2.64	wt	female	D
48	NA	cr	B	L1		auxo	B	4.24		2.538	wt	female	D
48	NA	cr	B	L1		auxo	B	5.41		2.644	wt	female	D
45	NA	cr	B	L1		auxo	B	4.69		2.693	wt	female	D
40	F	auxo	C	L1		auxo	B	4.69		2.64	wt	female	D
40	M	auxo	C	L1		auxo	B	2.68		2.74	wt	female	D
45	F	auxo	C	L1		auxo	B	4.53		2.535	wt	female	D
45	M	auxo	C	L1		auxo	B	3.91		2.615	wt	female	D
40	F	auxo	C	L1		auxo	B	3.7		2.728	wt	female	D
45	M	auxo	C	L1		auxo	B	2.25		2.744	wt	female	D
45	F	auxo	C	L1		auxo	B	4.2		2.61	wt	female	D
40	M	auxo	C	L1		auxo	B	4.09		2.541	wt	female	D
40	M	auxo	C	L1		auxo	B	4.71		2.701	wt	female	D
40	M	auxo	C	L1		auxo	B	5.17		2.722	wt	female	D
45	F	auxo	C	L1		auxo	B	4.71		2.371	wt	female	D
40	M	auxo	C	L1		auxo	B	5.07		2.599	wt	female	D
40	F	auxo	C	L1		auxo	B	4.63		2.604	wt	female	D
45	F	auxo	C	L1		auxo	B	5.05		2.68	wt	female	D
40	M	auxo	C	L1		auxo	B	3.98		2.632	wt	female	D
40	M	auxo	C	L1		auxo	B	6.17		2.137	wt	male	D
45	F	auxo	C	L1		auxo	B	4.81		2.203	wt	male	D
40	F	auxo	C	L1		auxo	B	5.1		2.218	wt	male	D
40	M	auxo	C	L1		auxo	B	4.81		2.069	wt	male	D
50	F	auxo	C	L1		auxo	B	5.98		2.127	wt	male	D
40	F	auxo	C	L1		auxo	B	5.14		2.089	wt	male	D
40	NA	auxo	C	L1		auxo	B	4.92		2.119	wt	male	D
45	F	auxo	C	L1		auxo	B	5.4		2.055	wt	male	D
45	F	auxo	C	L1		auxo	B	4.97		2.234	wt	male	D
40	M	auxo	C	L1		auxo	B	4.93		2.106	wt	male	D
40	F	auxo	C	L1		auxo	B	5.98		2.156	wt	male	D
40	M	auxo	C	L1		auxo	B	5.46		2.104	wt	male	D
40	F	auxo	C	L1		auxo	B	4.52		2.101	wt	male	D
40	M	auxo	C	L1		auxo	B	5.82		2.167	wt	male	D
40	M	auxo	C	L1		auxo	B	5.13		2.09	wt	male	D
45	M	auxo	C	L1		auxo	B	5.32		2.132	wt	male	D
50	F	auxo	C	L1		auxo	B	5.49		2.131	wt	male	D
40	F	auxo	C	L1		auxo	B	5.48		2.154	wt	male	D
40	F	auxo	C	L1		auxo	B	4.21		2.212	wt	male	D
45	M	auxo	C	L1		auxo	B	5.75		2.111	wt	male	D
40	M	auxo	C	L1		auxo	B	5.96
40	M	auxo	C	L1		auxo	B	5.14
40	M	auxo	C	L1		auxo	B	2.48
40	F	auxo	C	L1		auxo	B	4.66
40	M	auxo	C	L1		auxo	B	5.39
40	F	auxo	C	L1		auxo	B	3.34
40	M	auxo	C	L1		auxo	B	1.97
40	M	auxo	C	L1		auxo	B	4.19
45	F	auxo	C	L1		auxo	B	6.39
45	M	auxo	C	L1		auxo	B	5.42
50	F	auxo	C	L1		auxo	C	5
40	M	auxo	C	L1		auxo	C	5.81
40	M	auxo	C	L1		auxo	C	4.62
136	NA	auxo	C	L1		auxo	C	5.5
40	M	auxo	C	L1		auxo	C	5.94
40	M	auxo	C	L1		auxo	C	6.38
40	M	auxo	C	L1		auxo	C	5.63
40	M	auxo	C	L1		auxo	C	5.94
40	F	auxo	C	L1		auxo	C	6.32
40	NA	auxo	C	L1		auxo	C	6.22
50	M	auxo	C	L1		auxo	C	5.06
45	F	auxo	C	L1		auxo	C	6.96
40	F	auxo	C	L1		auxo	C	5.26
40	M	auxo	C	L1		auxo	C	5.76
40	F	auxo	C	L1		auxo	C	6.37
64	NA	auxo	C	L1		auxo	C	6.97
45	F	auxo	C	L1		auxo	C	6.81
40	F	auxo	C	L1		auxo	C	6.69
40	M	auxo	C	L1		auxo	C	6.3
45	F	auxo	C	L1		auxo	C	5.81
45	NA	auxo	C	L1		auxo	C	5.4
45	F	auxo	C	L1		auxo	C	6.62
45	F	auxo	C	L1		auxo	C	5.14
40	F	auxo	C	L1		auxo	C	6.14
40	M	auxo	C	L1		auxo	C	5.94
40	M	auxo	C	L1		auxo	C	6.4
40	NA	wt	C	L1		auxo	C	5.74
40	F	wt	C	L1		auxo	C	6.21
50	F	wt	C	L1		auxo	C	6.27
40	F	wt	C	L1		auxo	C	5.03
50	NA	wt	C	L1		auxo	D	6.06
40	F	wt	C	L1		auxo	D	2.31
40	M	wt	C	L1		auxo	D	5.76
40	F	wt	C	L1		auxo	D	6.17
40	M	wt	C	L1		auxo	D	5.41
50	F	wt	C	L1		auxo	D	5.84
50	F	wt	C	L1		auxo	D	6.07
50	M	wt	C	L1		auxo	D	5.43
45	F	wt	C	L1		auxo	D	6.39
40	M	wt	C	L1		auxo	D	4.89
40	M	wt	C	L1		auxo	D	3.23
50	M	wt	C	L1		auxo	D	6.02
50	F	wt	C	L1		auxo	D	5.98
40	F	wt	C	L1		auxo	D	4.75
45	M	wt	C	L1		auxo	D	3.95
45	M	wt	C	L1		auxo	D	4.71
64	M	wt	C	L1		auxo	D	5.77
40	F	wt	C	L1		auxo	D	6.87
50	F	wt	C	L1		auxo	D	5.43
64	M	wt	C	L1		auxo	D	6.27
40	M	wt	C	L1		auxo	D	3.24
93	NA	wt	C	L1		auxo	D	4.97
40	F	wt	C	L1		auxo	D	5.86
40	M	wt	C	L1		auxo	D	3.07
40	M	wt	C	L1		auxo	D	5.14
40	NA	wt	C	L1		auxo	D	5.62
40	F	wt	C	L1		auxo	D	4.67
40	M	wt	C	L1		auxo	D	5.61
40	NA	wt	C	L1		auxo	D	5
50	M	wt	C	L1		auxo	D	5.3
40	NA	wt	C	L1		auxo	D	5.5
40	F	wt	C	L1		auxo	D	6.22
40	F	wt	C	L1		auxo	D	5.83
40	M	wt	C	L1		auxo	D	5.52
45	F	wt	C	L1		auxo	D	4.27
40	F	wt	C	L1		auxo	D	4.17
45	F	wt	C	L1		auxo	D	3.55
45	F	wt	C	L1		auxo	D	5.65
45	F	wt	C	L1		auxo	D	6.19
40	M	wt	C	L1		auxo	D	4.07
45	F	wt	C	L1		auxo	D	5.96
40	M	wt	C	L1		auxo	D	4.15
40	NA	wt	C	L1		auxo	D	5.41
40	F	wt	C	L1		auxo	D	5.53
40	F	wt	C	L1		auxo	D	5.52
40	M	wt	C	L1		auxo	D	6.14
45	NA	wt	C	L1		auxo	D	6.27
40	M	wt	C	L1		auxo	D	5.69
64	F	wt	C	L1		auxo	D	4.88
40	F	wt	C	L1		auxo	D	3.81
69	NA	wt	C	L1		auxo	D	6.26
40	M	wt	C	L1		auxo	D	6.11
45	F	wt	C	L1		auxo	D	3.69
45	M	wt	C	L1		auxo	D	5.57
40	M	wt	C	L1		auxo	D	5.84
40	M	wt	C	L1		auxo	D	6.75
40	F	wt	C	L1		auxo	D	5.34
40	F	wt	C	L1		auxo	D	6.23
40	NA	wt	C	L1		auxo	D	4.76
40	F	wt	C	L1		auxo	D	6.63
40	F	wt	C	L1		auxo	D	5.87
40	F	wt	C	L1		axenic	A	1.379
50	M	wt	C	L1		axenic	A	1.392
40	F	wt	C	L1		axenic	A	1.102
64		wt	C	L1		axenic	A	1.454
40	F	wt	C	L1		axenic	A	1.097
45	NA	cr	C	L1		axenic	A	1.189
45	NA	cr	C	L1		axenic	A	1.24
45	M	cr	C	L1		axenic	A	1.532
45	NA	cr	C	L1		axenic	B	1.264
50	F	cr	C	L1		axenic	B	1.279
45	NA	cr	C	L1		axenic	B	1.42
50	M	cr	C	L1		axenic	B	1.191
45	M	cr	C	L1		axenic	B	1.5
50	NA	cr	C	L1		axenic	B	1.256
45	F	cr	C	L1		axenic	B	1.455
50	M	cr	C	L1		axenic	B	1.371
64	F	cr	C	L1		axenic	B	1.351
45	NA	cr	C	L1		axenic	B	1.455
45	NA	cr	C	L1		axenic	B	1.235
45	F	cr	C	L1		axenic	B	1.224
45	M	cr	C	L1		axenic	B	1.604
45	F	cr	C	L1		axenic	B	1.74
50	NA	cr	C	L1		axenic	B	1.446
45	M	cr	C	L1		axenic	B	1.335
64	F	cr	C	L1		axenic	B	1.245
45	NA	cr	C	L1		axenic	B	1.232
64	NA	cr	C	L1		axenic	C	1.345
45	F	cr	C	L1		axenic	C	0.814
64	M	cr	C	L1		axenic	C	1.92
45	F	cr	C	L1		axenic	C	1.355
50	M	cr	C	L1		axenic	C	1.553
45	NA	cr	C	L1		axenic	C	1.054
45	M	cr	C	L1		axenic	C	1.17
50	F	cr	C	L1		axenic	C	1.123
45	M	cr	C	L1		axenic	C	1.117
45	F	cr	C	L1		axenic	C	1.147
45	F	cr	C	L1		axenic	C	1.077
45	NA	cr	C	L1		axenic	C	1.189
64	NA	cr	C	L1		axenic	C	1.241
45	NA	cr	C	L1		axenic	C	1.407
45	M	cr	C	L1		axenic	C	1.192
64	NA	cr	C	L1		axenic	C	1.605
45	NA	cr	C	L1		axenic	C	1.391
64	NA	cr	C	L1		axenic	C	1.595
45	F	cr	C	L1		axenic	C	1.13
45	NA	cr	C	L1		axenic	C	1.143
45	F	cr	C	L1		axenic	C	1.027
45	F	cr	C	L1		axenic	C	1.848
64	NA	cr	C	L1		axenic	C	1.362
45	M	cr	C	L1		axenic	C	1.462
50	NA	cr	C	L1		axenic	C	1.165
64	M	cr	C	L1
50	F	cr	C	L1
45	M	cr	C	L1
45	NA	cr	C	L1
64	F	cr	C	L1
64	NA	cr	C	L1
50	F	cr	C	L1
50	F	cr	C	L1
50	M	cr	C	L1
45	M	cr	C	L1
64	F	cr	C	L1
50	M	cr	C	L1
64	F	cr	C	L1
50	M	cr	C	L1
50	F	cr	C	L1
45	M	cr	C	L1
69	M	auxo	A	L2
69	F	auxo	A	L2
69	F	auxo	A	L2
50	M	auxo	A	L2
64	F	auxo	A	L2
64	F	auxo	A	L2
64	M	auxo	A	L2
69	F	auxo	A	L2
64	M	auxo	A	L2
50	M	auxo	A	L2
88	F	auxo	A	L2
64	F	auxo	A	L2
69	M	auxo	A	L2
69	F	auxo	A	L2
64	F	auxo	A	L2
64	M	auxo	A	L2
64	M	auxo	A	L2
64	F	auxo	A	L2
117	NA	auxo	A	L2
64	F	auxo	A	L2
50	F	auxo	A	L2
64	F	auxo	A	L2
50	F	auxo	A	L2
69	F	auxo	A	L2
64	F	auxo	A	L2
88	F	auxo	A	L2
64	F	auxo	A	L2
64	M	auxo	A	L2
64	F	auxo	A	L2
64	F	auxo	A	L2
64	M	auxo	A	L2
64	F	auxo	A	L2
64	F	auxo	A	L2
69	NA	auxo	A	L2
64	F	auxo	A	L2
64	M	auxo	A	L2
NA	NA	auxo	A	L2
64	NA	auxo	A	L2
64	M	auxo	A	L2
64	M	auxo	A	L2
64	F	auxo	A	L2
88	F	auxo	A	L2
50	M	auxo	A	L2
88	M	auxo	A	L2
64	F	auxo	A	L2
64	M	auxo	A	L2
50	M	auxo	A	L2
64	F	auxo	A	L2
50	M	auxo	A	L2
69	F	auxo	A	L2
69	M	auxo	A	L2
64	F	auxo	A	L2
69	F	auxo	A	L2
88	F	auxo	A	L2
64	F	auxo	A	L2
64	M	auxo	A	L2
64	M	auxo	A	L2
64	M	auxo	A	L2
64	M	auxo	A	L2
64	M	auxo	A	L2
64	M	auxo	A	L2
50	M	auxo	A	L2
64	F	auxo	A	L2
64	F	auxo	A	L2
64	M	auxo	A	L2
50	M	auxo	A	L2
64	F	auxo	A	L2
88	F	auxo	A	L2
112	F	auxo	A	L2
64	M	auxo	A	L2
64	M	auxo	A	L2
50	F	auxo	A	L2
NA	NA	auxo	A	L2
64	F	auxo	A	L2
64	M	auxo	A	L2
NA	NA	auxo	A	L2
112	NA	wt	A	L2
64	F	wt	A	L2
88	F	wt	A	L2
112	M	wt	A	L2
112	F	wt	A	L2
64	F	wt	A	L2
112	NA	wt	A	L2
112	F	wt	A	L2
112	F	wt	A	L2
69	F	wt	A	L2
64	F	wt	A	L2
64	F	wt	A	L2
69	M	wt	A	L2
64	M	wt	A	L2
88	M	wt	A	L2
88	F	wt	A	L2
69	M	wt	A	L2
64	M	wt	A	L2
64	F	wt	A	L2
69	F	wt	A	L2
88	F	wt	A	L2
112	F	wt	A	L2
69	M	wt	A	L2
64	F	wt	A	L2
64	M	wt	A	L2
69	F	wt	A	L2
64	M	wt	A	L2
69	M	wt	A	L2
64	F	wt	A	L2
88	M	wt	A	L2
50	F	wt	A	L2
112	NA	wt	A	L2
88	F	wt	A	L2
64	F	wt	A	L2
88	F	wt	A	L2
64	F	wt	A	L2
69	M	wt	A	L2
88	M	wt	A	L2
112	F	wt	A	L2
88	F	wt	A	L2
64	F	wt	A	L2
50	M	wt	A	L2
112	F	wt	A	L2
64	M	wt	A	L2
50	M	wt	A	L2
69	M	wt	A	L2
64	M	wt	A	L2
112	F	wt	A	L2
69	F	wt	A	L2
64	M	wt	A	L2
88	F	wt	A	L2
69	NA	wt	A	L2
64	F	wt	A	L2
88	M	wt	A	L2
69	F	wt	A	L2
64	M	wt	A	L2
64	F	wt	A	L2
50	M	cr	A	L2
69	NA	cr	A	L2
64	F	cr	A	L2
69	NA	cr	A	L2
50	M	cr	A	L2
64	M	cr	A	L2
64	M	cr	A	L2
64	M	cr	A	L2
64	M	cr	A	L2
50	M	cr	A	L2
69	M	cr	A	L2
64	M	cr	A	L2
64	F	cr	A	L2
64	F	cr	A	L2
64	M	cr	A	L2
64	M	cr	A	L2
64	F	cr	A	L2
64	F	cr	A	L2
64	F	cr	A	L2
64	M	cr	A	L2
50	F	cr	A	L2
88	NA	cr	A	L2
64	M	cr	A	L2
50	M	cr	A	L2
50	M	cr	A	L2
64	F	cr	A	L2
64	M	cr	A	L2
69	M	cr	A	L2
64	M	cr	A	L2
64	F	cr	A	L2
64	M	cr	A	L2
NA	NA	cr	A	L2
64	F	cr	A	L2
64	M	cr	A	L2
64	NA	cr	A	L2
64	F	cr	A	L2
69	F	cr	A	L2
64	M	cr	A	L2
64	M	cr	A	L2
50	M	cr	A	L2
64	F	cr	A	L2
64	F	cr	A	L2
64	F	cr	A	L2
64	M	cr	A	L2
64	M	cr	A	L2
64	F	cr	A	L2
64	M	cr	A	L2
50	M	cr	A	L2
64	M	cr	A	L2
64	F	cr	A	L2
64	F	cr	A	L2
88	NA	cr	A	L2
50	M	cr	A	L2
64	F	cr	A	L2
69	M	cr	A	L2
64	F	cr	A	L2
50	M	cr	A	L2
88	NA	cr	A	L2
64	F	cr	A	L2
50	M	cr	A	L2
69	F	cr	A	L2
64	M	cr	A	L2
64	M	cr	A	L2
64	M	cr	A	L2
64	M	cr	A	L2
64	F	cr	A	L2
50	M	cr	A	L2
64	M	cr	A	L2
64	M	cr	A	L2
64	M	cr	A	L2
64	M	cr	A	L2
50	M	cr	A	L2
64	F	cr	A	L2
50	NA	cr	A	L2
136	NA	auxo	B	L2
64	M	auxo	B	L2
64	F	auxo	B	L2
64	M	auxo	B	L2
64	F	auxo	B	L2
64	M	auxo	B	L2
64	F	auxo	B	L2
64	F	auxo	B	L2
64	M	auxo	B	L2
64	M	auxo	B	L2
NA	NA	auxo	B	L2
64	F	auxo	B	L2
64	M	auxo	B	L2
64	M	auxo	B	L2
64	F	auxo	B	L2
64	F	auxo	B	L2
64	F	auxo	B	L2
64	F	auxo	B	L2
64	M	auxo	B	L2
64	F	auxo	B	L2
64	M	auxo	B	L2
64	M	auxo	B	L2
64	F	auxo	B	L2
64	F	auxo	B	L2
64	NA	auxo	B	L2
48	M	auxo	B	L2
64	M	auxo	B	L2
64	F	auxo	B	L2
64	F	auxo	B	L2
64	M	auxo	B	L2
NA	NA	auxo	B	L2
64	F	auxo	B	L2
48	F	auxo	B	L2
64	NA	auxo	B	L2
64	F	auxo	B	L2
64	M	auxo	B	L2
64	F	auxo	B	L2
64	M	auxo	B	L2
64	M	auxo	B	L2
74	NA	auxo	B	L2
64	F	auxo	B	L2
64	F	auxo	B	L2
64	M	auxo	B	L2
64	F	auxo	B	L2
64	M	auxo	B	L2
64	M	wt	B	L2
48	M	wt	B	L2
64	NA	wt	B	L2
48	F	wt	B	L2
64	F	wt	B	L2
69	F	wt	B	L2
48	M	wt	B	L2
48	M	wt	B	L2
64	F	wt	B	L2
64	F	wt	B	L2
64	F	wt	B	L2
64	M	wt	B	L2
64	M	wt	B	L2
64	F	wt	B	L2
64	F	wt	B	L2
64	F	wt	B	L2
48	M	wt	B	L2
64	F	wt	B	L2
48	F	wt	B	L2
64	F	wt	B	L2
NA	NA	wt	B	L2
64	M	wt	B	L2
64	F	wt	B	L2
74	NA	wt	B	L2
64	M	wt	B	L2
64	M	wt	B	L2
64	F	wt	B	L2
64	M	wt	B	L2
69	NA	wt	B	L2
64	F	wt	B	L2
74	NA	wt	B	L2
64	F	wt	B	L2
74	NA	wt	B	L2
48	M	wt	B	L2
64	F	wt	B	L2
48	F	wt	B	L2
48	F	wt	B	L2
69	F	wt	B	L2
64	M	wt	B	L2
69	F	wt	B	L2
64	F	wt	B	L2
64	F	wt	B	L2
64	NA	wt	B	L2
69	M	wt	B	L2
64	F	wt	B	L2
48	M	wt	B	L2
74	NA	wt	B	L2
48	F	wt	B	L2
69	F	cr	B	L2
91	NA	cr	B	L2
64	F	cr	B	L2
91	F	cr	B	L2
91	M	cr	B	L2
74	M	cr	B	L2
64	M	cr	B	L2
91	F	cr	B	L2
69	M	cr	B	L2
91	M	cr	B	L2
91	M	cr	B	L2
91	F	cr	B	L2
91	F	cr	B	L2
69	F	cr	B	L2
91	F	cr	B	L2
112	M	cr	B	L2
69	F	cr	B	L2
NA	NA	cr	B	L2
69	M	cr	B	L2
74	M	cr	B	L2
64	M	cr	B	L2
117	F	cr	B	L2
64	M	cr	B	L2
69	F	cr	B	L2
64	NA	cr	B	L2
69	M	cr	B	L2
112	NA	cr	B	L2
64	F	cr	B	L2
64	M	cr	B	L2
64	M	cr	B	L2
69	F	cr	B	L2
64	M	cr	B	L2
64	NA	cr	B	L2
69	M	cr	B	L2
64	F	cr	B	L2
64	F	cr	B	L2
64	M	cr	B	L2
64	M	cr	B	L2
112	NA	cr	B	L2
64	F	cr	B	L2
69	NA	cr	B	L2
112	NA	cr	B	L2
64	NA	cr	B	L2
64	M	cr	B	L2
NA	NA	cr	B	L2
69	M	cr	B	L2
69	M	cr	B	L2
69	F	cr	B	L2
69	NA	cr	B	L2
69	NA	cr	B	L2
64	NA	cr	B	L2
64	F	auxo	C	L2
69	M	auxo	C	L2
69	F	auxo	C	L2
64	M	auxo	C	L2
64	F	auxo	C	L2
93	M	auxo	C	L2
64	F	auxo	C	L2
64	M	auxo	C	L2
64	M	auxo	C	L2
64	M	auxo	C	L2
69	F	auxo	C	L2
64	M	auxo	C	L2
64	F	auxo	C	L2
69	F	auxo	C	L2
64	M	auxo	C	L2
64	M	auxo	C	L2
64	F	auxo	C	L2
69	F	auxo	C	L2
64	M	auxo	C	L2
64	F	auxo	C	L2
64	F	auxo	C	L2
93	NA	auxo	C	L2
64	F	auxo	C	L2
64	F	auxo	C	L2
64	M	auxo	C	L2
64	F	auxo	C	L2
64	M	auxo	C	L2
64	F	auxo	C	L2
64	M	auxo	C	L2
64	M	auxo	C	L2
64	M	auxo	C	L2
64	F	auxo	C	L2
64	F	auxo	C	L2
64	F	auxo	C	L2
69	M	auxo	C	L2
64	M	auxo	C	L2
64	M	auxo	C	L2
64	M	auxo	C	L2
64	F	auxo	C	L2
64	M	auxo	C	L2
64	F	auxo	C	L2
64	M	auxo	C	L2
64	M	auxo	C	L2
64	F	auxo	C	L2
64	M	auxo	C	L2
69	F	auxo	C	L2
64	M	auxo	C	L2
64	M	auxo	C	L2
NA	NA	auxo	C	L2
64	M	auxo	C	L2
64	M	auxo	C	L2
64	M	auxo	C	L2
64	M	auxo	C	L2
69	F	auxo	C	L2
117	NA	auxo	C	L2
64	M	auxo	C	L2
93	F	auxo	C	L2
64	F	auxo	C	L2
64	M	auxo	C	L2
64	F	auxo	C	L2
93	NA	auxo	C	L2
64	F	auxo	C	L2
64	F	auxo	C	L2
64	M	auxo	C	L2
64	F	auxo	C	L2
93	NA	auxo	C	L2
64	F	auxo	C	L2
64	F	auxo	C	L2
64	F	auxo	C	L2
93	M	auxo	C	L2
64	M	auxo	C	L2
64	NA	wt	C	L2
64	F	wt	C	L2
64	F	wt	C	L2
64	F	wt	C	L2
93	NA	wt	C	L2
64	F	wt	C	L2
64	M	wt	C	L2
64	F	wt	C	L2
64	M	wt	C	L2
64	F	wt	C	L2
64	F	wt	C	L2
64	M	wt	C	L2
69	F	wt	C	L2
50	M	wt	C	L2
45	M	wt	C	L2
64	M	wt	C	L2
64	F	wt	C	L2
50	F	wt	C	L2
64	M	wt	C	L2
69	M	wt	C	L2
69	M	wt	C	L2
64	F	wt	C	L2
64	F	wt	C	L2
93	M	wt	C	L2
64	M	wt	C	L2
112	NA	wt	C	L2
64	F	wt	C	L2
64	M	wt	C	L2
64	M	wt	C	L2
93	NA	wt	C	L2
64	F	wt	C	L2
50	M	wt	C	L2
NA	NA	wt	C	L2
64	M	wt	C	L2
93	NA	wt	C	L2
50	F	wt	C	L2
64	F	wt	C	L2
64	M	wt	C	L2
64	F	wt	C	L2
64	F	wt	C	L2
64	F	wt	C	L2
64	F	wt	C	L2
64	F	wt	C	L2
64	M	wt	C	L2
64	F	wt	C	L2
64	M	wt	C	L2
93	NA	wt	C	L2
64	F	wt	C	L2
64	F	wt	C	L2
64	M	wt	C	L2
117	NA	wt	C	L2
64	M	wt	C	L2
93	F	wt	C	L2
64	F	wt	C	L2
160	NA	wt	C	L2
64	M	wt	C	L2
64	F	wt	C	L2
64	M	wt	C	L2
64	M	wt	C	L2
64	M	wt	C	L2
64	F	wt	C	L2
64	F	wt	C	L2
64	NA	wt	C	L2
64	F	wt	C	L2
64	F	wt	C	L2
64	F	wt	C	L2
64	M	wt	C	L2
64	F	wt	C	L2
93		wt	C	L2
50	F	wt	C	L2
NA	NA	cr	C	L2
NA	NA	cr	C	L2
64	M	cr	C	L2
64	NA	cr	C	L2
93	F	cr	C	L2
NA	NA	cr	C	L2
69	M	cr	C	L2
64	M	cr	C	L2
93	NA	cr	C	L2
69	F	cr	C	L2
69	M	cr	C	L2
93	F	cr	C	L2
64	NA	cr	C	L2
NA	NA	cr	C	L2
69	F	cr	C	L2
64	M	cr	C	L2
69	F	cr	C	L2
NA	NA	cr	C	L2
64	M	cr	C	L2
93	F	cr	C	L2
69	NA	cr	C	L2
NA	NA	cr	C	L2
64	F	cr	C	L2
93	M	cr	C	L2
64	F	cr	C	L2
69	M	cr	C	L2
NA	NA	cr	C	L2
64	M	cr	C	L2
69	F	cr	C	L2
69	M	cr	C	L2
64	F	cr	C	L2
93	F	cr	C	L2
NA	NA	cr	C	L2
NA	NA	cr	C	L2
64	NA	cr	C	L2
64	M	cr	C	L2
NA	NA	cr	C	L2
69	NA	cr	C	L2
NA	NA	cr	C	L2
93	F	cr	C	L2
NA	NA	cr	C	L2
64	F	cr	C	L2
64	F	cr	C	L2
NA	NA	cr	C	L2
64	M	cr	C	L2
NA	NA	cr	C	L2
93	M	cr	C	L2
69	F	cr	C	L2
64	M	cr	C	L2
64	NA	cr	C	L2
93	F	cr	C	L2
93	NA	cr	C	L2
93	F	cr	C	L2
74	F	cr	C	L2
69	M	cr	C	L2
64	M	cr	C	L2
93	F	cr	C	L2
69	M	cr	C	L2
93	F	cr	C	L2
69	M	cr	C	L2
69	F	cr	C	L2
64	M	cr	C	L2
88	M	auxo	A	L3
88	F	auxo	A	L3
88	F	auxo	A	L3
69	M	auxo	A	L3
88	F	auxo	A	L3
88	F	auxo	A	L3
88	M	auxo	A	L3
88	F	auxo	A	L3
88	M	auxo	A	L3
88	M	auxo	A	L3
112	F	auxo	A	L3
88	F	auxo	A	L3
88	M	auxo	A	L3
93	F	auxo	A	L3
88	F	auxo	A	L3
88	M	auxo	A	L3
88	M	auxo	A	L3
88	F	auxo	A	L3
NA	NA	auxo	A	L3
88	F	auxo	A	L3
88	F	auxo	A	L3
88	F	auxo	A	L3
69	F	auxo	A	L3
88	F	auxo	A	L3
88	F	auxo	A	L3
93	F	auxo	A	L3
88	F	auxo	A	L3
88	M	auxo	A	L3
88	F	auxo	A	L3
88	F	auxo	A	L3
88	M	auxo	A	L3
88	F	auxo	A	L3
88	F	auxo	A	L3
112	NA	auxo	A	L3
88	F	auxo	A	L3
69	M	auxo	A	L3
NA	NA	auxo	A	L3
88	NA	auxo	A	L3
88	M	auxo	A	L3
88	M	auxo	A	L3
88	F	auxo	A	L3
98	F	auxo	A	L3
69	M	auxo	A	L3
98	M	auxo	A	L3
88	F	auxo	A	L3
88	M	auxo	A	L3
69	M	auxo	A	L3
88	F	auxo	A	L3
69	M	auxo	A	L3
88	F	auxo	A	L3
98	M	auxo	A	L3
88	F	auxo	A	L3
112	F	auxo	A	L3
112	F	auxo	A	L3
88	F	auxo	A	L3
88	M	auxo	A	L3
88	M	auxo	A	L3
88	M	auxo	A	L3
88	M	auxo	A	L3
88	M	auxo	A	L3
88	M	auxo	A	L3
69	M	auxo	A	L3
88	F	auxo	A	L3
88	F	auxo	A	L3
88	M	auxo	A	L3
69	M	auxo	A	L3
88	F	auxo	A	L3
112	F	auxo	A	L3
141	F	auxo	A	L3
88	M	auxo	A	L3
88	M	auxo	A	L3
69	F	auxo	A	L3
NA	NA	auxo	A	L3
88	F	auxo	A	L3
88	M	auxo	A	L3
NA	NA	auxo	A	L3
208	NA	wt	A	L3
88	F	wt	A	L3
112	F	wt	A	L3
136	M	wt	A	L3
136	F	wt	A	L3
88	F	wt	A	L3
208	NA	wt	A	L3
117	F	wt	A	L3
136	F	wt	A	L3
98	F	wt	A	L3
88	F	wt	A	L3
88	F	wt	A	L3
93	M	wt	A	L3
88	M	wt	A	L3
112	M	wt	A	L3
160	F	wt	A	L3
88	M	wt	A	L3
88	M	wt	A	L3
88	F	wt	A	L3
88	F	wt	A	L3
112	F	wt	A	L3
136	F	wt	A	L3
88	M	wt	A	L3
88	F	wt	A	L3
88	M	wt	A	L3
88	F	wt	A	L3
88	M	wt	A	L3
88	M	wt	A	L3
93	F	wt	A	L3
170	M	wt	A	L3
69	F	wt	A	L3
136	NA	wt	A	L3
112	F	wt	A	L3
88	F	wt	A	L3
112	F	wt	A	L3
88	F	wt	A	L3
88	M	wt	A	L3
98	M	wt	A	L3
160	F	wt	A	L3
112	F	wt	A	L3
88	F	wt	A	L3
69	M	wt	A	L3
136	F	wt	A	L3
88	M	wt	A	L3
69	M	wt	A	L3
88	M	wt	A	L3
88	M	wt	A	L3
136	F	wt	A	L3
88	F	wt	A	L3
88	M	wt	A	L3
136	F	wt	A	L3
NA	NA	wt	A	L3
88	F	wt	A	L3
112	M	wt	A	L3
88	F	wt	A	L3
88	M	wt	A	L3
88	F	wt	A	L3
69	M	cr	A	L3
88	NA	cr	A	L3
69	F	cr	A	L3
NA	NA	cr	A	L3
69	M	cr	A	L3
69	M	cr	A	L3
88	M	cr	A	L3
88	M	cr	A	L3
88	M	cr	A	L3
88	M	cr	A	L3
88	M	cr	A	L3
88	M	cr	A	L3
88	F	cr	A	L3
88	F	cr	A	L3
88	M	cr	A	L3
88	M	cr	A	L3
69	F	cr	A	L3
88	F	cr	A	L3
88	F	cr	A	L3
69	M	cr	A	L3
69	F	cr	A	L3
NA	NA	cr	A	L3
88	M	cr	A	L3
69	M	cr	A	L3
69	M	cr	A	L3
88	F	cr	A	L3
88	M	cr	A	L3
112	M	cr	A	L3
88	M	cr	A	L3
88	F	cr	A	L3
88	M	cr	A	L3
NA	NA	cr	A	L3
88	F	cr	A	L3
69	M	cr	A	L3
88	NA	cr	A	L3
88	F	cr	A	L3
88	F	cr	A	L3
88	M	cr	A	L3
88	M	cr	A	L3
88	M	cr	A	L3
88	F	cr	A	L3
88	F	cr	A	L3
88	F	cr	A	L3
88	M	cr	A	L3
88	M	cr	A	L3
88	F	cr	A	L3
69	M	cr	A	L3
69	M	cr	A	L3
88	M	cr	A	L3
69	F	cr	A	L3
88	F	cr	A	L3
NA	NA	cr	A	L3
69	M	cr	A	L3
88	F	cr	A	L3
88	M	cr	A	L3
88	F	cr	A	L3
88	M	cr	A	L3
NA	NA	cr	A	L3
88	F	cr	A	L3
88	M	cr	A	L3
88	F	cr	A	L3
98	M	cr	A	L3
88	M	cr	A	L3
88	M	cr	A	L3
88	M	cr	A	L3
88	F	cr	A	L3
69	M	cr	A	L3
88	M	cr	A	L3
88	M	cr	A	L3
88	M	cr	A	L3
88	M	cr	A	L3
69	M	cr	A	L3
88	F	cr	A	L3
NA	NA	cr	A	L3
NA	NA	auxo	B	L3
74	M	auxo	B	L3
91	F	auxo	B	L3
69	M	auxo	B	L3
91	F	auxo	B	L3
91	M	auxo	B	L3
91	F	auxo	B	L3
91	F	auxo	B	L3
91	M	auxo	B	L3
91	M	auxo	B	L3
NA	NA	auxo	B	L3
74	F	auxo	B	L3
74	M	auxo	B	L3
91	M	auxo	B	L3
91	F	auxo	B	L3
91	F	auxo	B	L3
91	F	auxo	B	L3
91	F	auxo	B	L3
74	M	auxo	B	L3
91	F	auxo	B	L3
91	M	auxo	B	L3
74	M	auxo	B	L3
91	F	auxo	B	L3
91	F	auxo	B	L3
136	NA	auxo	B	L3
69	M	auxo	B	L3
91	M	auxo	B	L3
91	F	auxo	B	L3
91	F	auxo	B	L3
91	M	auxo	B	L3
NA	NA	auxo	B	L3
91	F	auxo	B	L3
74	F	auxo	B	L3
91	NA	auxo	B	L3
91	F	auxo	B	L3
91	M	auxo	B	L3
91	F	auxo	B	L3
91	M	auxo	B	L3
91	M	auxo	B	L3
136	NA	auxo	B	L3
91	F	auxo	B	L3
91	F	auxo	B	L3
91	M	auxo	B	L3
74	F	auxo	B	L3
91	M	auxo	B	L3
91	M	wt	B	L3
69	M	wt	B	L3
160	NA	wt	B	L3
74	F	wt	B	L3
91	F	wt	B	L3
136	F	wt	B	L3
69	M	wt	B	L3
74	M	wt	B	L3
91	F	wt	B	L3
91	F	wt	B	L3
91	F	wt	B	L3
91	M	wt	B	L3
74	M	wt	B	L3
74	F	wt	B	L3
91	F	wt	B	L3
91	F	wt	B	L3
69	M	wt	B	L3
91	F	wt	B	L3
74	F	wt	B	L3
91	F	wt	B	L3
NA	NA	wt	B	L3
74	M	wt	B	L3
74	F	wt	B	L3
136	NA	wt	B	L3
74	M	wt	B	L3
112	M	wt	B	L3
74	F	wt	B	L3
91	M	wt	B	L3
NA	NA	wt	B	L3
74	F	wt	B	L3
NA	NA	wt	B	L3
91	F	wt	B	L3
NA	NA	wt	B	L3
69	M	wt	B	L3
91	F	wt	B	L3
74	F	wt	B	L3
69	F	wt	B	L3
112	F	wt	B	L3
74	M	wt	B	L3
112	F	wt	B	L3
91	F	wt	B	L3
91	F	wt	B	L3
NA	NA	wt	B	L3
91	M	wt	B	L3
91	F	wt	B	L3
74	M	wt	B	L3
NA	NA	wt	B	L3
69	F	wt	B	L3
112	F	cr	B	L3
136	NA	cr	B	L3
91	F	cr	B	L3
112	F	cr	B	L3
112	M	cr	B	L3
91	M	cr	B	L3
91	M	cr	B	L3
112	F	cr	B	L3
91	M	cr	B	L3
112	M	cr	B	L3
112	M	cr	B	L3
112	F	cr	B	L3
112	F	cr	B	L3
112	F	cr	B	L3
112	F	cr	B	L3
146	M	cr	B	L3
91	F	cr	B	L3
NA	NA	cr	B	L3
91	M	cr	B	L3
112	M	cr	B	L3
91	M	cr	B	L3
136	F	cr	B	L3
91	M	cr	B	L3
91	F	cr	B	L3
91	NA	cr	B	L3
91	M	cr	B	L3
NA	NA	cr	B	L3
91	F	cr	B	L3
91	M	cr	B	L3
91	M	cr	B	L3
91	F	cr	B	L3
91	M	cr	B	L3
91	NA	cr	B	L3
91	M	cr	B	L3
91	F	cr	B	L3
91	F	cr	B	L3
91	M	cr	B	L3
91	M	cr	B	L3
NA	NA	cr	B	L3
91	F	cr	B	L3
91	NA	cr	B	L3
NA	NA	cr	B	L3
91	NA	cr	B	L3
91	M	cr	B	L3
NA	NA	cr	B	L3
91	M	cr	B	L3
91	M	cr	B	L3
91	F	cr	B	L3
91	NA	cr	B	L3
112	NA	cr	B	L3
91	NA	cr	B	L3
93	F	auxo	C	L3
93	M	auxo	C	L3
93	F	auxo	C	L3
93	M	auxo	C	L3
93	F	auxo	C	L3
112	M	auxo	C	L3
93	F	auxo	C	L3
93	M	auxo	C	L3
93	M	auxo	C	L3
93	M	auxo	C	L3
112	F	auxo	C	L3
93	M	auxo	C	L3
93	F	auxo	C	L3
93	F	auxo	C	L3
93	M	auxo	C	L3
93	M	auxo	C	L3
93	F	auxo	C	L3
93	F	auxo	C	L3
93	M	auxo	C	L3
93	F	auxo	C	L3
93	F	auxo	C	L3
NA	NA	auxo	C	L3
93	F	auxo	C	L3
93	F	auxo	C	L3
93	M	auxo	C	L3
93	F	auxo	C	L3
93	M	auxo	C	L3
93	F	auxo	C	L3
93	M	auxo	C	L3
93	M	auxo	C	L3
93	M	auxo	C	L3
93	F	auxo	C	L3
93	F	auxo	C	L3
93	F	auxo	C	L3
93	M	auxo	C	L3
93	M	auxo	C	L3
93	M	auxo	C	L3
93	M	auxo	C	L3
93	F	auxo	C	L3
93	M	auxo	C	L3
93	F	auxo	C	L3
93	M	auxo	C	L3
93	M	auxo	C	L3
93	F	auxo	C	L3
93	M	auxo	C	L3
112	F	auxo	C	L3
93	M	auxo	C	L3
93	M	auxo	C	L3
NA	NA	auxo	C	L3
93	M	auxo	C	L3
93	M	auxo	C	L3
93	M	auxo	C	L3
93	M	auxo	C	L3
93	F	auxo	C	L3
NA	NA	auxo	C	L3
93	M	auxo	C	L3
112	F	auxo	C	L3
93	F	auxo	C	L3
93	M	auxo	C	L3
93	F	auxo	C	L3
112	NA	auxo	C	L3
93	F	auxo	C	L3
93	F	auxo	C	L3
93	M	auxo	C	L3
93	F	auxo	C	L3
184	NA	auxo	C	L3
93	F	auxo	C	L3
93	F	auxo	C	L3
93	F	auxo	C	L3
117	M	auxo	C	L3
93	M	auxo	C	L3
93	NA	wt	C	L3
93	F	wt	C	L3
93	F	wt	C	L3
93	F	wt	C	L3
117	NA	wt	C	L3
93	F	wt	C	L3
93	M	wt	C	L3
93	F	wt	C	L3
93	M	wt	C	L3
93	F	wt	C	L3
93	F	wt	C	L3
93	M	wt	C	L3
93	F	wt	C	L3
93	M	wt	C	L3
69	M	wt	C	L3
93	M	wt	C	L3
93	F	wt	C	L3
93	F	wt	C	L3
93	M	wt	C	L3
93	M	wt	C	L3
93	M	wt	C	L3
93	F	wt	C	L3
93	F	wt	C	L3
117	M	wt	C	L3
93	M	wt	C	L3
208	NA	wt	C	L3
93	F	wt	C	L3
93	M	wt	C	L3
93	M	wt	C	L3
NA	NA	wt	C	L3
93	F	wt	C	L3
93	M	wt	C	L3
NA	NA	wt	C	L3
93	M	wt	C	L3
117	NA	wt	C	L3
93	F	wt	C	L3
93	F	wt	C	L3
93	M	wt	C	L3
93	F	wt	C	L3
93	F	wt	C	L3
93	F	wt	C	L3
93	F	wt	C	L3
93	F	wt	C	L3
93	M	wt	C	L3
93	F	wt	C	L3
93	M	wt	C	L3
184	NA	wt	C	L3
93	F	wt	C	L3
93	F	wt	C	L3
93	M	wt	C	L3
184	NA	wt	C	L3
93	M	wt	C	L3
112	F	wt	C	L3
93	F	wt	C	L3
184	NA	wt	C	L3
93	M	wt	C	L3
93	F	wt	C	L3
93	M	wt	C	L3
93	M	wt	C	L3
93	M	wt	C	L3
93	F	wt	C	L3
93	F	wt	C	L3
93	NA	wt	C	L3
93	F	wt	C	L3
93	F	wt	C	L3
93	F	wt	C	L3
93	M	wt	C	L3
93	F	wt	C	L3
112	NA	wt	C	L3
93	F	wt	C	L3
NA	NA	cr	C	L3
NA	NA	cr	C	L3
93	M	cr	C	L3
93	NA	cr	C	L3
112	F	cr	C	L3
NA	NA	cr	C	L3
93	M	cr	C	L3
93	M	cr	C	L3
112	NA	cr	C	L3
93	F	cr	C	L3
93	M	cr	C	L3
112	F	cr	C	L3
93	NA	cr	C	L3
NA	NA	cr	C	L3
93	F	cr	C	L3
93	M	cr	C	L3
93	F	cr	C	L3
NA	NA	cr	C	L3
93	M	cr	C	L3
112	F	cr	C	L3
NA	NA	cr	C	L3
NA	NA	cr	C	L3
93	F	cr	C	L3
112	M	cr	C	L3
93	F	cr	C	L3
93	M	cr	C	L3
NA	NA	cr	C	L3
93	M	cr	C	L3
112	F	cr	C	L3
93	M	cr	C	L3
93	F	cr	C	L3
112	F	cr	C	L3
NA	NA	cr	C	L3
NA	NA	cr	C	L3
NA	NA	cr	C	L3
112	M	cr	C	L3
NA	NA	cr	C	L3
NA	NA	cr	C	L3
NA	NA	cr	C	L3
112	F	cr	C	L3
NA	NA	cr	C	L3
93	F	cr	C	L3
93	F	cr	C	L3
NA	NA	cr	C	L3
112	M	cr	C	L3
NA	NA	cr	C	L3
112	M	cr	C	L3
93	F	cr	C	L3
93	M	cr	C	L3
160	NA	cr	C	L3
112	F	cr	C	L3
112	NA	cr	C	L3
112	F	cr	C	L3
93	F	cr	C	L3
93	M	cr	C	L3
93	M	cr	C	L3
112	F	cr	C	L3
93	M	cr	C	L3
112	F	cr	C	L3
93	M	cr	C	L3
93	F	cr	C	L3
93	M	cr	C	L3
117	M	auxo	A	L4
136	F	auxo	A	L4
136	F	auxo	A	L4
112	M	auxo	A	L4
136	F	auxo	A	L4
117	F	auxo	A	L4
112	M	auxo	A	L4
136	F	auxo	A	L4
117	M	auxo	A	L4
112	M	auxo	A	L4
208	F	auxo	A	L4
117	F	auxo	A	L4
136	M	auxo	A	L4
136	F	auxo	A	L4
136	F	auxo	A	L4
136	M	auxo	A	L4
112	M	auxo	A	L4
136	F	auxo	A	L4
NA	NA	auxo	A	L4
117	F	auxo	A	L4
112	F	auxo	A	L4
136	F	auxo	A	L4
112	F	auxo	A	L4
136	F	auxo	A	L4
136	F	auxo	A	L4
136	F	auxo	A	L4
112	F	auxo	A	L4
112	M	auxo	A	L4
136	F	auxo	A	L4
136	F	auxo	A	L4
117	M	auxo	A	L4
112	F	auxo	A	L4
136	F	auxo	A	L4
NA	NA	auxo	A	L4
136	F	auxo	A	L4
112	M	auxo	A	L4
NA	NA	auxo	A	L4
NA	NA	auxo	A	L4
117	M	auxo	A	L4
117	M	auxo	A	L4
136	F	auxo	A	L4
160	F	auxo	A	L4
112	M	auxo	A	L4
136	M	auxo	A	L4
117	F	auxo	A	L4
112	M	auxo	A	L4
112	M	auxo	A	L4
112	F	auxo	A	L4
112	M	auxo	A	L4
136	F	auxo	A	L4
136	M	auxo	A	L4
117	F	auxo	A	L4
208	F	auxo	A	L4
170	F	auxo	A	L4
136	F	auxo	A	L4
112	M	auxo	A	L4
117	M	auxo	A	L4
136	M	auxo	A	L4
117	M	auxo	A	L4
117	M	auxo	A	L4
112	M	auxo	A	L4
112	M	auxo	A	L4
136	F	auxo	A	L4
136	F	auxo	A	L4
112	M	auxo	A	L4
112	M	auxo	A	L4
136	F	auxo	A	L4
184	F	auxo	A	L4
208	F	auxo	A	L4
112	M	auxo	A	L4
112	M	auxo	A	L4
112	F	auxo	A	L4
NA	NA	auxo	A	L4
136	F	auxo	A	L4
136	M	auxo	A	L4
NA	NA	auxo	A	L4
NA	NA	wt	A	L4
136	F	wt	A	L4
160	F	wt	A	L4
184	M	wt	A	L4
184	F	wt	A	L4
117	F	wt	A	L4
NA	NA	wt	A	L4
184	F	wt	A	L4
232	F	wt	A	L4
160	F	wt	A	L4
136	F	wt	A	L4
136	F	wt	A	L4
136	M	wt	A	L4
136	M	wt	A	L4
160	M	wt	A	L4
208	F	wt	A	L4
136	M	wt	A	L4
112	M	wt	A	L4
136	F	wt	A	L4
141	F	wt	A	L4
170	F	wt	A	L4
184	F	wt	A	L4
136	M	wt	A	L4
136	F	wt	A	L4
136	M	wt	A	L4
136	F	wt	A	L4
112	M	wt	A	L4
112	M	wt	A	L4
141	F	wt	A	L4
194	M	wt	A	L4
112	F	wt	A	L4
NA	NA	wt	A	L4
160	F	wt	A	L4
117	F	wt	A	L4
160	F	wt	A	L4
112	F	wt	A	L4
136	M	wt	A	L4
136	M	wt	A	L4
208	F	wt	A	L4
160	F	wt	A	L4
112	F	wt	A	L4
112	M	wt	A	L4
194	F	wt	A	L4
112	M	wt	A	L4
112	M	wt	A	L4
136	M	wt	A	L4
160	M	wt	A	L4
170	F	wt	A	L4
136	F	wt	A	L4
117	M	wt	A	L4
184	F	wt	A	L4
NA	NA	wt	A	L4
136	F	wt	A	L4
160	M	wt	A	L4
136	F	wt	A	L4
136	M	wt	A	L4
136	F	wt	A	L4
112	M	cr	A	L4
256	NA	cr	A	L4
112	F	cr	A	L4
NA	NA	cr	A	L4
112	M	cr	A	L4
112	M	cr	A	L4
112	M	cr	A	L4
117	M	cr	A	L4
141	M	cr	A	L4
136	M	cr	A	L4
136	M	cr	A	L4
112	M	cr	A	L4
117	F	cr	A	L4
112	F	cr	A	L4
112	M	cr	A	L4
112	M	cr	A	L4
112	F	cr	A	L4
112	F	cr	A	L4
112	F	cr	A	L4
112	M	cr	A	L4
112	F	cr	A	L4
NA	NA	cr	A	L4
117	M	cr	A	L4
112	M	cr	A	L4
112	M	cr	A	L4
112	F	cr	A	L4
112	M	cr	A	L4
136	M	cr	A	L4
141	M	cr	A	L4
141	F	cr	A	L4
112	M	cr	A	L4
NA	NA	cr	A	L4
112	F	cr	A	L4
112	M	cr	A	L4
256	NA	cr	A	L4
112	F	cr	A	L4
141	F	cr	A	L4
112	M	cr	A	L4
112	M	cr	A	L4
112	M	cr	A	L4
112	F	cr	A	L4
112	F	cr	A	L4
112	F	cr	A	L4
112	M	cr	A	L4
112	M	cr	A	L4
112	F	cr	A	L4
112	M	cr	A	L4
112	M	cr	A	L4
112	M	cr	A	L4
112	F	cr	A	L4
117	F	cr	A	L4
NA	NA	cr	A	L4
112	M	cr	A	L4
112	F	cr	A	L4
136	M	cr	A	L4
117	F	cr	A	L4
112	M	cr	A	L4
NA	NA	cr	A	L4
112	F	cr	A	L4
117	M	cr	A	L4
136	F	cr	A	L4
112	M	cr	A	L4
112	M	cr	A	L4
136	M	cr	A	L4
112	M	cr	A	L4
136	F	cr	A	L4
112	M	cr	A	L4
136	M	cr	A	L4
117	M	cr	A	L4
112	M	cr	A	L4
117	M	cr	A	L4
112	M	cr	A	L4
136	F	cr	A	L4
NA	NA	cr	A	L4
NA	NA	auxo	B	L4
136	M	auxo	B	L4
136	F	auxo	B	L4
112	M	auxo	B	L4
136	F	auxo	B	L4
136	M	auxo	B	L4
141	F	auxo	B	L4
136	F	auxo	B	L4
136	M	auxo	B	L4
136	M	auxo	B	L4
NA	NA	auxo	B	L4
136	F	auxo	B	L4
136	M	auxo	B	L4
136	M	auxo	B	L4
141	F	auxo	B	L4
136	F	auxo	B	L4
136	F	auxo	B	L4
136	F	auxo	B	L4
136	M	auxo	B	L4
136	F	auxo	B	L4
136	M	auxo	B	L4
136	M	auxo	B	L4
136	F	auxo	B	L4
136	F	auxo	B	L4
NA	NA	auxo	B	L4
112	M	auxo	B	L4
136	M	auxo	B	L4
136	F	auxo	B	L4
136	F	auxo	B	L4
136	M	auxo	B	L4
NA	NA	auxo	B	L4
136	F	auxo	B	L4
136	F	auxo	B	L4
NA	NA	auxo	B	L4
136	F	auxo	B	L4
141	M	auxo	B	L4
136	F	auxo	B	L4
141	M	auxo	B	L4
136	M	auxo	B	L4
NA	NA	auxo	B	L4
136	F	auxo	B	L4
136	F	auxo	B	L4
136	M	auxo	B	L4
136	F	auxo	B	L4
136	M	auxo	B	L4
136	M	wt	B	L4
112	M	wt	B	L4
NA	NA	wt	B	L4
136	F	wt	B	L4
136	F	wt	B	L4
160	F	wt	B	L4
112	M	wt	B	L4
136	M	wt	B	L4
136	F	wt	B	L4
136	F	wt	B	L4
136	F	wt	B	L4
136	M	wt	B	L4
112	M	wt	B	L4
136	F	wt	B	L4
136	F	wt	B	L4
136	F	wt	B	L4
112	M	wt	B	L4
136	F	wt	B	L4
136	F	wt	B	L4
136	F	wt	B	L4
NA	NA	wt	B	L4
136	M	wt	B	L4
136	F	wt	B	L4
NA	NA	wt	B	L4
136	M	wt	B	L4
136	M	wt	B	L4
136	F	wt	B	L4
136	M	wt	B	L4
NA	NA	wt	B	L4
136	F	wt	B	L4
NA	NA	wt	B	L4
136	F	wt	B	L4
NA	NA	wt	B	L4
112	M	wt	B	L4
136	F	wt	B	L4
136	F	wt	B	L4
136	F	wt	B	L4
160	F	wt	B	L4
136	M	wt	B	L4
160	F	wt	B	L4
136	F	wt	B	L4
136	F	wt	B	L4
NA	NA	wt	B	L4
136	M	wt	B	L4
136	F	wt	B	L4
136	M	wt	B	L4
NA	NA	wt	B	L4
136	F	wt	B	L4
141	F	cr	B	L4
189	NA	cr	B	L4
136	F	cr	B	L4
160	F	cr	B	L4
160	M	cr	B	L4
136	M	cr	B	L4
136	M	cr	B	L4
160	F	cr	B	L4
160	M	cr	B	L4
146	M	cr	B	L4
160	M	cr	B	L4
160	F	cr	B	L4
160	F	cr	B	L4
160	F	cr	B	L4
160	F	cr	B	L4
213	M	cr	B	L4
136	F	cr	B	L4
NA	NA	cr	B	L4
136	M	cr	B	L4
141	M	cr	B	L4
136	M	cr	B	L4
213	F	cr	B	L4
136	M	cr	B	L4
136	F	cr	B	L4
NA	NA	cr	B	L4
136	M	cr	B	L4
NA	NA	cr	B	L4
141	F	cr	B	L4
136	M	cr	B	L4
136	M	cr	B	L4
136	F	cr	B	L4
136	M	cr	B	L4
NA	NA	cr	B	L4
146	M	cr	B	L4
136	F	cr	B	L4
136	F	cr	B	L4
[truncated: 771 more rows]

## Sheet: Figure 3 + Figure S6, S7
Figure 3b: Bacterial load after transfer						Figure 3c, Supplementary Figure S6: Development success after transfer and duration of development												Figure 3d: Bacterial load 16h after transfer				Figure 3e, Supplementary Figure S7: Development success after transfer at different time-points and duration of development (time to pupa)
CFU	Condition	Replicate	Bacterium	Timepoint		Condition	L4	Pupa	Adult	Sex	Death	Replicate	Success_L4	Success_Pupa	Success_Adult	Time_to_pupa		CFU	Condition	Replicate		Condition	L2	L3	L4	P	A	Time_to_pupa	Time_to_adult	Sex	Dead	Replicate	Bacterium
333333	WT-NT	A	WT	NT		wt	1	2	2	F	NA	E	1	1	1	5.5		4666.67	WT_24	A		AUX-24	1	1	0	0	0	NA	NA	NA	B	A	AUX
546667	WT-NT	A	WT	NT		wt	1	2	2	F	NA	E	1	1	1	5.5		3600	WT_24	A		AUX-24	1	1	0	0	0	NA	NA	NA	B	A	AUX
100000	WT-NT	A	WT	NT		wt	1	2	2	F	NA	E	1	1	1	5.5		5133.33	WT_24	A		AUX-24	1	1	0	0	0	NA	NA	NA	B	A	AUX
26000	WT-NT	A	WT	NT		wt	1	2	2	M	NA	E	1	1	1	5.5		5666.67	WT_24	A		AUX-24	1	1	0	0	0	NA	NA	NA	B	A	AUX
266667	WT-NT	A	WT	NT		wt	1	2	2	F	NA	E	1	1	1	5.5		3866.67	WT_24	A		AUX-24	1	1	0	0	0	NA	NA	NA	B	A	AUX
120000	WT-NT	A	WT	NT		wt	2	3	2	F	NA	E	1	1	1	7.5		3733.33	WT_24	A		AUX-24	1	NA	NA	NA	NA	NA	NA	NA	D	A	AUX
666.67	WT-NT	A	WT	NT		wt	1	3	1	F	NA	E	1	1	1	6.5		133333	WT_24	B		AUX-24	1	1	1	0	0	NA	NA	NA	B	A	AUX
46666.7	WT-NT	A	WT	NT		wt	1	2	2	F	NA	E	1	1	1	5.5		100000	WT_24	B		AUX-24	1	1	0	0	0	NA	NA	NA	B	A	AUX
113333	WT-NT	A	WT	NT		wt	1	2	2	F	NA	E	1	1	1	5.5		120000	WT_24	B		AUX-24	1	1	0	0	0	NA	NA	NA	B	A	AUX
393333	WT-NT	A	WT	NT		wt	1	2	2	F	NA	E	1	1	1	5.5		100000	WT_24	B		AUX-24	1	1	0	0	0	NA	NA	NA	B	A	AUX
93333.3	WT-NT	A	WT	NT		wt	1	2	2	F	NA	E	1	1	1	5.5		133333	WT_24	B		AUX-24	1	1	1	1	1	9	3	M	NA	A	AUX
53333.3	WT-NT	A	WT	NT		wt	1	2	2	F	NA	E	1	1	1	5.5		166667	WT_24	B		AUX-24	1	1	0	0	0	NA	NA	NA	B	A	AUX
240000	WT-NT	B	WT	NT		wt	1	2	2	M	NA	E	1	1	1	5.5		15333.3	WT_24	C		AUX-24	1	1	0	0	0	NA	NA	NA	B	A	AUX
313333	WT-NT	B	WT	NT		wt	1	2	2	F	NA	E	1	1	1	5.5		8666.67	WT_24	C		AUX-24	1	1	1	0	0	NA	NA	NA	B	A	AUX
380000	WT-NT	B	WT	NT		wt-t	1	3	1	M	NA	E	1	1	1	6.5		7333.33	WT_24	C		AUX-24	1	NA	NA	NA	NA	NA	NA	NA	D	A	AUX
380000	WT-NT	B	WT	NT		wt-t	1	NA	NA	NA	6	E	1	0	0			14000	WT_24	C		AUX-24	1	1	1	0	0	NA	NA	NA	B	A	AUX
260000	WT-NT	B	WT	NT		wt-t	2	NA	NA	NA	NA	E	1	0	0			10666.7	WT_24	C		AUX-24	1	1	1	1	1	9	2	M	NA	A	AUX
386667	WT-NT	B	WT	NT		wt-t	1	NA	NA	NA	2	E	1	0	0			9333.33	WT_24	C		AUX-24	1	1	0	0	0	NA	NA	NA	B	A	AUX
400000	WT-NT	C	WT	NT		wt-t	1	NA	NA	NA	11	E	1	0	0			0	AUX_24	A		AUX-24	1	1	1	0	0	NA	NA	NA	B	A	AUX
180000	WT-NT	C	WT	NT		wt-t	1	2	2	M	NA	E	1	1	1	5.5		0	AUX_24	A		AUX-24	1	1	0	0	0	NA	NA	NA	B	A	AUX
246667	WT-NT	C	WT	NT		wt-t	1	NA	NA	NA	NA	E	1	0	0			0	AUX_24	A		AUX-24	1	1	0	0	0	NA	NA	NA	B	A	AUX
353333	WT-NT	C	WT	NT		wt-t	1	2	2	M	NA	E	1	1	1	5.5		0	AUX_24	A		AUX-24	1	1	0	0	0	NA	NA	NA	B	A	AUX
800000	WT-NT	C	WT	NT		wt-t	1	2	2	F	NA	E	1	1	1	5.5		0	AUX_24	A		AUX-24	1	1	0	0	0	NA	NA	NA	B	A	AUX
666667	WT-NT	C	WT	NT		wt-t	1	NA	NA	NA	NA	E	1	0	0			0	AUX_24	A		AUX-24	1	1	0	0	0	NA	NA	NA	B	A	AUX
2666.67	AUXO-NT	A	AUXO	NT		wt-t	1	2	2	F	NA	E	1	1	1	5.5		0	AUX_24	B		AUX-24	1	1	0	0	0	NA	NA	NA	B	A	AUX
666.67	AUXO-NT	A	AUXO	NT		wt-t	1	2	2	F	NA	E	1	1	1	5.5		6.66667	AUX_24	B		AUX-24	1	1	0	0	0	NA	NA	NA	B	A	AUX
60000	AUXO-NT	A	AUXO	NT		wt-t	1	4	2	F	NA	E	1	1	1	7.5		0	AUX_24	B		AUX-24	1	1	1	0	0	NA	NA	NA	B	A	AUX
53333.3	AUXO-NT	A	AUXO	NT		wt-t	2	NA	NA	NA	NA	E	1	0	0			13.3333	AUX_24	B		AUX-24	1	1	0	0	0	NA	NA	NA	B	A	AUX
53333.3	AUXO-NT	A	AUXO	NT		wt-t	1	NA	NA	NA	NA	E	1	0	0			0	AUX_24	B		AUX-24	1	1	1	0	0	NA	NA	NA	B	A	AUX
4000	AUXO-NT	A	AUXO	NT		wt-t	1	NA	NA	NA	NA	E	1	0	0			0	AUX_24	B		AUX-24	1	1	0	0	0	NA	NA	NA	B	A	AUX
480000	AUXO-NT	B	AUXO	NT		wt-t	1	NA	NA	NA	10	E	1	0	0			0	AUX_24	C		AUX-24	1	1	0	0	0	NA	NA	NA	B	A	AUX
133333	AUXO-NT	B	AUXO	NT		wt-t	1	2	2	M	NA	E	1	1	1	5.5		0	AUX_24	C		AUX-24	1	1	1	0	0	NA	NA	NA	B	A	AUX
280000	AUXO-NT	B	AUXO	NT		wt-t	1	NA	NA	NA	5	E	1	0	0			0	AUX_24	C		AUX-24	1	1	0	0	0	NA	NA	NA	B	A	AUX
293333	AUXO-NT	B	AUXO	NT		wt-t	2	NA	NA	NA	NA	E	1	0	0			0	AUX_24	C		AUX-24	1	1	0	0	0	NA	NA	NA	B	A	AUX
413333	AUXO-NT	B	AUXO	NT		wt-t	NA	NA	NA	NA	1	E	0	0	0			0	AUX_24	C		AUX-24	1	1	0	0	0	NA	NA	NA	B	A	AUX
426667	AUXO-NT	B	AUXO	NT		wt-t	1	2	2	F	NA	E	1	1	1	5.5		0	AUX_24	C		AUX-24	1	1	0	0	0	NA	NA	NA	B	A	AUX
60000	AUXO-NT	C	AUXO	NT		wt-t	1	NA	NA	NA	3	E	1	0	0			1066.67	WT_48	A		AUX-24	1	1	0	0	0	NA	NA	NA	B	A	AUX
153333	AUXO-NT	C	AUXO	NT		wt-t	2	2	2	M	NA	E	1	1	1	6.5		733.33	WT_48	A		AUX-24	1	1	0	0	0	NA	NA	NA	B	A	AUX
213333	AUXO-NT	C	AUXO	NT		wt-t	1	2	2	F	NA	E	1	1	1	5.5		3333.33	WT_48	A		AUX-24	1	1	0	0	0	NA	NA	NA	B	A	AUX
286667	AUXO-NT	C	AUXO	NT		wt-t	1	2	2	M	NA	E	1	1	1	5.5		10000	WT_48	A		AUX-24	1	1	0	0	0	NA	NA	NA	B	A	AUX
400000	AUXO-NT	C	AUXO	NT		wt-t	1	3	1	F	NA	E	1	1	1	6.5		3800	WT_48	A		AUX-24	1	1	0	0	0	NA	NA	NA	B	A	AUX
160000	AUXO-NT	C	AUXO	NT		wt-t	1	2	2	F	NA	E	1	1	1	5.5		933.33	WT_48	A		AUX-24	1	1	0	0	0	NA	NA	NA	B	A	AUX
906.67	WT-2H	A	WT	2H		wt-t	1	2	2	F	NA	E	1	1	1	5.5		53333.3	WT_48	B		AUX-24	1	NA	NA	NA	NA	NA	NA	NA	D	A	AUX
1013.33	WT-2H	A	WT	2H		wt-t	1	NA	NA	NA	10	E	1	0	0			19333.3	WT_48	B		AUX-24	1	1	0	0	0	NA	NA	NA	B	A	AUX
1053.33	WT-2H	A	WT	2H		wt-t	1	NA	NA	NA	5	E	1	0	0			41333.3	WT_48	B		WT-24	1	1	1	1	1	7	2	F	NA	A	WT
466.67	WT-2H	A	WT	2H		wt-t	1	3	2	F	NA	E	1	1	1	6.5		44666.7	WT_48	B		WT-24	1	1	1	1	1	6	2	M	NA	A	WT
1666.67	WT-2H	A	WT	2H		wt-t	1	2	2	F	NA	E	1	1	1	5.5		53333.3	WT_48	B		WT-24	1	1	1	1	1	6	2	M	NA	A	WT
1333.33	WT-2H	A	WT	2H		wt-t	1	2	2	M	NA	E	1	1	1	5.5		67333.3	WT_48	B		WT-24	1	1	1	1	1	6	2	M	NA	A	WT
406.67	WT-2H	A	WT	2H		wt-t	1	2	2	M	NA	E	1	1	1	5.5		120000	WT_48	C		WT-24	1	1	1	1	1	7	1	M	NA	A	WT
26.67	WT-2H	A	WT	2H		wt-t	1	2	2	M	NA	E	1	1	1	5.5		32666.7	WT_48	C		WT-24	1	1	1	1	1	6	2	M	NA	A	WT
133.33	WT-2H	A	WT	2H		aux	2	NA	NA	NA	5	E	1	0	0			6000	WT_48	C		WT-24	1	1	1	1	1	6	2	M	NA	A	WT
0	WT-2H	A	WT	2H		aux	1	3	2	F	NA	E	1	1	1	6.5		34000	WT_48	C		WT-24	1	1	1	1	1	7	2	M	NA	A	WT
13.33	WT-2H	A	WT	2H		aux	1	6	2	F	NA	E	1	1	1	9.5		30666.7	WT_48	C		WT-24	1	1	1	1	1	7	2	F	NA	A	WT
866.67	WT-2H	A	WT	2H		aux	1	4	2	F	NA	E	1	1	1	7.5		40666.7	WT_48	C		WT-24	1	1	1	1	1	7	2	F	NA	A	WT
473.33	WT-2H	B	WT	2H		aux	1	5	2	F	NA	E	1	1	1	8.5		0	AUX_48	A		WT-24	1	1	1	1	1	6	2	M	NA	A	WT
320	WT-2H	B	WT	2H		aux	1	NA	NA	NA	NA	E	1	0	0			0	AUX_48	A		WT-24	1	1	1	1	1	6	2	M	NA	A	WT
453.33	WT-2H	B	WT	2H		aux	1	NA	NA	NA	3	E	1	0	0			0	AUX_48	A		WT-24	1	1	1	1	1	6	2	F	NA	A	WT
300	WT-2H	B	WT	2H		aux	2	3	2	M	NA	E	1	1	1	7.5		0	AUX_48	A		WT-24	1	1	1	1	1	6	2	M	NA	A	WT
200	WT-2H	B	WT	2H		aux	1	NA	NA	NA	NA	E	1	0	0			0	AUX_48	A		WT-24	1	1	1	1	1	6	2	M	NA	A	WT
373.33	WT-2H	B	WT	2H		aux	1	NA	NA	NA	NA	E	1	0	0			0	AUX_48	A		WT-24	1	1	1	1	1	7	2	F	NA	A	WT
26.6667	WT-2H	C	WT	2H		aux	1	NA	NA	NA	NA	E	1	0	0			6.66667	AUX_48	B		WT-24	1	1	1	1	1	6	2	F	NA	A	WT
40	WT-2H	C	WT	2H		aux	2	NA	NA	NA	4	E	1	0	0			13.3333	AUX_48	B		WT-24	1	1	1	1	1	7	2	F	NA	A	WT
12666.7	WT-2H	C	WT	2H		aux	1	NA	NA	NA	6	E	1	0	0			0	AUX_48	B		WT-24	1	1	1	1	0	NA	NA	NA	B	A	WT
26.6667	WT-2H	C	WT	2H		aux	1	4	NA	NA	1	E	1	1	0	7.5		0	AUX_48	B		WT-24	1	1	1	1	1	9	1	F	NA	A	WT
6.66667	WT-2H	C	WT	2H		aux	2	NA	NA	NA	NA	E	1	0	0			0	AUX_48	B		WT-24	1	1	1	1	1	6	2	M	NA	A	WT
0	WT-2H	C	WT	2H		aux	2	NA	NA	NA	11	E	1	0	0			0	AUX_48	B		WT-24	1	1	1	1	1	7	2	F	NA	A	WT
366.67	AUXO-2H	A	AUXO	2H		aux	1	NA	NA	NA	6	E	1	0	0			0	AUX_48	C		WT-24	1	1	1	1	1	7	2	F	NA	A	WT
93.33	AUXO-2H	A	AUXO	2H		aux	1	NA	NA	NA	6	E	1	0	0			0	AUX_48	C		WT-24	1	1	1	1	1	6	2	M	NA	A	WT
240	AUXO-2H	A	AUXO	2H		aux	1	4	2	F	NA	E	1	1	1	7.5		0	AUX_48	C		WT-24	1	1	1	1	1	7	2	F	NA	A	WT
226.67	AUXO-2H	A	AUXO	2H		aux	1	NA	NA	NA	8	E	1	0	0			0	AUX_48	C		WT-24	1	1	1	1	1	6	2	M	NA	A	WT
253.33	AUXO-2H	A	AUXO	2H		aux	2	NA	NA	NA	8	E	1	0	0			0	AUX_48	C		WT-24	1	1	1	1	1	7	2	F	NA	A	WT
0	AUXO-2H	A	AUXO	2H		aux	1	NA	NA	NA	NA	E	1	0	0			0	AUX_48	C		WT-24	1	1	1	1	1	6	2	M	NA	A	WT
73.33	AUXO-2H	B	AUXO	2H		aux	1	5	2	F	NA	E	1	1	1	8.5		29333.3	WT_72	A		WT-24	1	1	1	1	1	6	2	M	NA	A	WT
66.67	AUXO-2H	B	AUXO	2H		aux	2	5	2	F	NA	E	1	1	1	9.5		304000	WT_72	A		WT-24	1	1	1	1	1	6	2	M	NA	A	WT
60	AUXO-2H	B	AUXO	2H		aux	1	NA	NA	NA	5	E	1	0	0			11333.3	WT_72	A		WT-24	1	1	1	1	1	6	2	M	NA	A	WT
46.67	AUXO-2H	B	AUXO	2H		aux	1	3	2	M	NA	E	1	1	1	6.5		13333.3	WT_72	A		WT-24	1	1	1	1	1	7	2	F	NA	A	WT
40	AUXO-2H	B	AUXO	2H		aux	1	3	2	M	NA	E	1	1	1	6.5		10000	WT_72	A		WT-24	1	1	1	1	1	7	2	F	NA	A	WT
60	AUXO-2H	B	AUXO	2H		aux	1	NA	NA	NA	8	E	1	0	0			3333.33	WT_72	A		WT-24	1	1	1	1	1	7	2	F	NA	A	WT
0	AUXO-2H	C	AUXO	2H		aux	2	NA	NA	NA	NA	E	1	0	0			86666.7	WT_72	B		WT-24	1	1	1	1	1	7	2	F	NA	A	WT
40	AUXO-2H	C	AUXO	2H		aux	1	NA	NA	NA	4	E	1	0	0			106667	WT_72	B		WT-24	1	1	1	1	1	7	1	M	NA	A	WT
0	AUXO-2H	C	AUXO	2H		aux	1	NA	NA	NA	NA	E	1	0	0			10000	WT_72	B		WT-24	1	1	1	1	1	7	2	M	NA	A	WT
6666.67	AUXO-2H	C	AUXO	2H		aux	1	NA	NA	NA	6	E	1	0	0			106667	WT_72	B		WT-24	1	1	1	1	1	6	2	M	NA	A	WT
0	AUXO-2H	C	AUXO	2H		aux	1	NA	NA	NA	NA	E	1	0	0			86666.7	WT_72	B		WT-24	1	1	1	1	1	7	2	F	NA	A	WT
6.66667	AUXO-2H	C	AUXO	2H		aux	1	4	2	M	NA	E	1	1	1	7.5		33333.3	WT_72	B		WT-24	1	1	1	1	0	NA	NA	NA	B	A	WT
2000	WT-5H	A	WT	5H		aux	1	NA	NA	NA	NA	E	1	0	0			32666.7	WT_72	C		WT-24	1	1	1	1	1	6	2	M	NA	A	WT
2000	WT-5H	A	WT	5H		aux	1	NA	NA	NA	6	E	1	0	0			37333.3	WT_72	C		WT-24	1	1	1	1	1	7	2	F	NA	A	WT
2000	WT-5H	A	WT	5H		aux	1	NA	NA	NA	NA	E	1	0	0			29333.3	WT_72	C		WT-24	1	1	1	1	1	6	2	M	NA	A	WT
2000	WT-5H	A	WT	5H		aux	1	NA	NA	NA	5	E	1	0	0			23333.3	WT_72	C		WT-24	1	1	1	1	1	6	2	M	NA	A	WT
2000	WT-5H	A	WT	5H		aux	2	NA	NA	NA	11	E	1	0	0			246667	WT_72	C		WT-24	1	1	1	1	1	7	2	M	NA	A	WT
2000	WT-5H	A	WT	5H		aux	1	NA	NA	NA	NA	E	1	0	0			14000	WT_72	C		WT-24	1	1	1	1	1	7	2	F	NA	A	WT
2000	WT-5H	A	WT	5H		aux	1	NA	NA	NA	9	E	1	0	0			6.67	AUX_72	A		WT-24	1	1	1	1	1	6	2	M	NA	A	WT
2000	WT-5H	A	WT	5H		aux	2	NA	NA	NA	2	E	1	0	0			0	AUX_72	A		WT-24	1	1	1	1	1	7	2	M	NA	A	WT
1000	WT-5H	A	WT	5H		aux	1	NA	NA	NA	NA	E	1	0	0			0	AUX_72	A		AUX-48	1	1	0	0	0	NA	NA	NA	D	A	AUX
2000	WT-5H	A	WT	5H		aux	2	4	2	M	NA	E	1	1	1	8.5		0	AUX_72	A		AUX-48	1	0	0	0	0	NA	NA	NA	D	A	AUX
2000	WT-5H	A	WT	5H		aux	1	NA	NA	NA	NA	E	1	0	0			0	AUX_72	A		AUX-48	1	1	1	0	0	NA	NA	NA	B	A	AUX
1866.67	WT-5H	B	WT	5H		aux	1	NA	NA	NA	10	E	1	0	0			6.67	AUX_72	A		AUX-48	1	0	0	0	0	NA	NA	NA	B	A	AUX
666.67	WT-5H	B	WT	5H		aux	1	3	2	M	NA	E	1	1	1	6.5		0	AUX_72	B		AUX-48	1	1	1	0	0	NA	NA	NA	B	A	AUX
1200	WT-5H	B	WT	5H		aux	1	3	1	M	NA	E	1	1	1	6.5		0	AUX_72	B		AUX-48	1	1	1	0	0	NA	NA	NA	B	A	AUX
313.33	WT-5H	B	WT	5H		aux	1	4	2	M	NA	E	1	1	1	7.5		0	AUX_72	B		AUX-48	1	1	1	0	0	NA	NA	NA	D	A	AUX
546.67	WT-5H	B	WT	5H		aux	1	NA	NA	NA	10	E	1	0	0			0	AUX_72	B		AUX-48	1	0	0	0	0	NA	NA	NA	B	A	AUX
480	WT-5H	B	WT	5H		aux	1	3	2	M	NA	E	1	1	1	6.5		0	AUX_72	B		AUX-48	1	1	1	1	0	10	NA	NA	D	A	AUX
6.66667	WT-5H	C	WT	5H		aux	1	NA	NA	NA	4	E	1	0	0			0	AUX_72	B		AUX-48	1	1	0	0	0	NA	NA	NA	B	A	AUX
6.66667	WT-5H	C	WT	5H		aux	1	NA	NA	NA	NA	E	1	0	0			0	AUX_72	C		AUX-48	1	1	1	0	0	NA	NA	NA	B	A	AUX
26.6667	WT-5H	C	WT	5H		aux	1	4	2	F	NA	E	1	1	1	7.5		0	AUX_72	C		AUX-48	1	1	1	0	0	NA	NA	NA	B	A	AUX
13.3333	WT-5H	C	WT	5H		aux	1	3	2	M	NA	E	1	1	1	6.5		0	AUX_72	C		AUX-48	1	1	0	0	0	NA	NA	NA	B	A	AUX
6.66667	WT-5H	C	WT	5H		aux	1	3	2	M	NA	E	1	1	1	6.5		0	AUX_72	C		AUX-48	1	1	1	0	0	NA	NA	NA	B	A	AUX
6.66667	WT-5H	C	WT	5H		aux	1	NA	NA	NA	11	E	1	0	0			0	AUX_72	C		AUX-48	1	1	0	0	0	NA	NA	NA	D	A	AUX
13.33	AUXO-5H	A	AUXO	5H		aux	1	4	2	M	NA	E	1	1	1	7.5		0	AUX_72	C		AUX-48	1	1	1	0	0	NA	NA	NA	B	A	AUX
20	AUXO-5H	A	AUXO	5H		wt-t	1	2	2	M	NA	F	1	1	1	5.5		6666.67	WT_96	A		AUX-48	1	1	1	0	0	NA	NA	NA	B	A	AUX
13.33	AUXO-5H	A	AUXO	5H		wt-t	1	2	2	M	NA	F	1	1	1	5.5		20000	WT_96	A		AUX-48	1	1	0	0	0	NA	NA	NA	B	A	AUX
6.67	AUXO-5H	A	AUXO	5H		wt-t	1	NA	NA	NA	6	F	1	0	0			2666.67	WT_96	A		AUX-48	1	1	0	0	0	NA	NA	NA	B	A	AUX
0	AUXO-5H	A	AUXO	5H		wt-t	1	NA	NA	NA	NA	F	1	0	0			13333.3	WT_96	A		AUX-48	1	0	0	0	0	NA	NA	NA	B	A	AUX
13.33	AUXO-5H	A	AUXO	5H		wt-t	2	NA	NA	NA	NA	F	1	0	0			3333.33	WT_96	A		AUX-48	1	1	0	0	0	NA	NA	NA	B	A	AUX
20	AUXO-5H	B	AUXO	5H		wt-t	1	NA	NA	NA	NA	F	1	0	0			413333	WT_96	A		AUX-48	1	1	1	0	0	NA	NA	NA	B	A	AUX
20	AUXO-5H	B	AUXO	5H		wt-t	1	NA	NA	NA	NA	F	1	0	0			53333.3	WT_96	B		AUX-48	1	1	1	0	0	NA	NA	NA	B	A	AUX
13.33	AUXO-5H	B	AUXO	5H		wt-t	1	3	2	M	NA	F	1	1	1	6.5		66666.7	WT_96	B		AUX-48	1	1	1	0	0	NA	NA	NA	B	A	AUX
13.33	AUXO-5H	B	AUXO	5H		wt-t	1	NA	NA	NA	7	F	1	0	0			100000	WT_96	B		AUX-48	1	1	1	0	0	NA	NA	NA	B	A	AUX
46.67	AUXO-5H	B	AUXO	5H		wt-t	1	NA	NA	NA	NA	F	1	0	0			26666.7	WT_96	B		AUX-48	1	1	1	0	0	NA	NA	NA	B	A	AUX
53.33	AUXO-5H	B	AUXO	5H		wt-t	2	NA	NA	NA	7	F	1	0	0			1000000	WT_96	B		AUX-48	1	1	1	0	0	NA	NA	NA	B	A	AUX
6.66667	AUXO-5H	C	AUXO	5H		wt-t	1	3	2	F	NA	F	1	1	1	6.5		26666.7	WT_96	B		AUX-48	1	1	1	0	0	NA	NA	NA	B	A	AUX
0	AUXO-5H	C	AUXO	5H		wt-t	1	NA	NA	NA	7	F	1	0	0			66666.7	WT_96	C		AUX-48	1	1	1	1	0	NA	NA	NA	D	A	AUX
0	AUXO-5H	C	AUXO	5H		wt-t	1	NA	NA	NA	NA	F	1	0	0			100000	WT_96	C		AUX-48	1	1	1	0	0	NA	NA	NA	B	A	AUX
0	AUXO-5H	C	AUXO	5H		wt-t	1	NA	NA	NA	NA	F	1	0	0			73333.3	WT_96	C		AUX-48	1	1	0	0	0	NA	NA	NA	B	A	AUX
0	AUXO-5H	C	AUXO	5H		wt-t	1	NA	NA	NA	7	F	1	0	0			26666.7	WT_96	C		AUX-48	1	0	0	0	0	NA	NA	NA	B	A	AUX
0	AUXO-5H	C	AUXO	5H		wt-t	1	NA	NA	NA	6	F	1	0	0			80000	WT_96	C		AUX-48	1	1	1	0	0	NA	NA	NA	B	A	AUX
60000	WT-12H	A	WT	12H		wt-t	1	NA	NA	NA	7	F	1	0	0			46666.7	WT_96	C		AUX-48	1	0	0	0	0	NA	NA	NA	B	A	AUX
33333.3	WT-12H	A	WT	12H		wt-t	1	NA	NA	NA	6	F	1	0	0			6.67	AUX_96	A		AUX-48	1	1	1	1	0	NA	NA	NA	D	A	AUX
14666.7	WT-12H	A	WT	12H		wt-t	2	NA	NA	NA	17	F	1	0	0			13.33	AUX_96	A		AUX-48	1	1	0	0	0	NA	NA	NA	D	A	AUX
20666.7	WT-12H	A	WT	12H		wt-t	1	2	2	M	NA	F	1	1	1	5.5		0	AUX_96	A		AUX-48	1	0	0	0	0	NA	NA	NA	B	A	AUX
73333.3	WT-12H	A	WT	12H		wt-t	1	NA	NA	NA	9	F	1	0	0			0	AUX_96	A		AUX-48	1	1	1	1	0	NA	NA	NA	D	A	AUX
4666.67	WT-12H	A	WT	12H		wt-t	1	NA	NA	NA	11	F	1	0	0			0	AUX_96	A		AUX-48	1	1	1	0	0	NA	NA	NA	B	A	AUX
46666.7	WT-12H	B	WT	12H		wt-t	1	NA	NA	NA	8	F	1	0	0			0	AUX_96	A		AUX-48	1	1	1	0	0	NA	NA	NA	B	A	AUX
93333.3	WT-12H	B	WT	12H		wt-t	2	NA	NA	NA	17	F	1	0	0			0	AUX_96	B		AUX-48	1	1	1	1	0	NA	NA	NA	D	A	AUX
133.33	WT-12H	B	WT	12H		wt-t	1	3	1	M	NA	F	1	1	1	6.5		0	AUX_96	B		AUX-48	1	1	1	1	1	12	2	M	NA	A	AUX
12000	WT-12H	B	WT	12H		wt-t	1	NA	NA	NA	14	F	1	0	0			0	AUX_96	B		AUX-48	1	1	1	0	0	NA	NA	NA	B	A	AUX
46666.7	WT-12H	B	WT	12H		wt-t	1	NA	NA	NA	7	F	1	0	0			0	AUX_96	B		AUX-48	1	0	0	0	0	NA	NA	NA	D	A	AUX
13333.3	WT-12H	B	WT	12H		wt-t	1	NA	NA	NA	10	F	1	0	0			0	AUX_96	B		AUX-48	1	1	1	0	0	NA	NA	NA	B	A	AUX
16666.7	WT-12H	B	WT	12H		wt-t	1	2	2	M	NA	F	1	1	1	5.5		0	AUX_96	B		AUX-48	1	1	1	0	0	NA	NA	NA	B	A	AUX
21333.3	WT-12H	B	WT	12H		wt-t	1	2	2	M	NA	F	1	1	1	5.5		0	AUX_96	C		AUX-48	1	1	1	0	0	NA	NA	NA	B	A	AUX
2666.67	WT-12H	C	WT	12H		wt-t	1	NA	NA	NA	3	F	1	0	0			0	AUX_96	C		WT-48	1	1	1	0	0	NA	NA	NA	B	A	WT
400	WT-12H	C	WT	12H		wt-t	1	NA	NA	NA	16	F	1	0	0			0	AUX_96	C		WT-48	1	1	1	0	0	NA	NA	NA	B	A	WT
666.667	WT-12H	C	WT	12H		wt-t	1	NA	NA	NA	3	F	1	0	0			0	AUX_96	C		WT-48	1	1	0	0	0	NA	NA	NA	D	A	WT
20666.7	WT-12H	C	WT	12H		wt-t	1	2	2	M	NA	F	1	1	1	5.5		0	AUX_96	C		WT-48	1	1	1	1	1	7	2	F	NA	A	WT
9333.33	WT-12H	C	WT	12H		wt-t	1	NA	NA	NA	5	F	1	0	0			0	AUX_96	C		WT-48	1	1	1	1	1	7	2	M	NA	A	WT
46666.7	WT-12H	C	WT	12H		wt-t	2	NA	NA	NA	4	F	1	0	0							WT-48	1	1	1	0	0	NA	NA	NA	D	A	WT
0	AUXO-12H	A	AUXO	12H		wt-t	1	NA	NA	NA	6	F	1	0	0							WT-48	1	1	1	1	1	7	2	F	NA	A	WT
0	AUXO-12H	A	AUXO	12H		wt-t	1	3	1	M	NA	F	1	1	1	6.5						WT-48	1	1	1	0	0	NA	NA	NA	B	A	WT
0	AUXO-12H	A	AUXO	12H		wt-t	1	NA	NA	NA	4	F	1	0	0							WT-48	1	1	1	1	1	7	2	M	NA	A	WT
0	AUXO-12H	A	AUXO	12H		wt-t	1	NA	NA	NA	6	F	1	0	0							WT-48	1	1	1	1	1	6	2	M	NA	A	WT
0	AUXO-12H	A	AUXO	12H		wt-t	1	NA	NA	NA	NA	F	1	0	0							WT-48	1	1	1	1	1	6	2	M	NA	A	WT
0	AUXO-12H	A	AUXO	12H		wt-t	1	NA	NA	NA	6	F	1	0	0							WT-48	1	1	1	1	1	7	2	F	NA	A	WT
0	AUXO-12H	B	AUXO	12H		wt-t	1	3	1	M	NA	F	1	1	1	6.5						WT-48	1	1	1	1	1	8	2	F	NA	A	WT
0	AUXO-12H	B	AUXO	12H		wt-t	1	3	2	F	NA	F	1	1	1	6.5						WT-48	1	1	1	0	0	NA	NA	NA	D	A	WT
0	AUXO-12H	B	AUXO	12H		wt-t	2	2	2	F	NA	F	1	1	1	6.5						WT-48	1	1	1	0	0	NA	NA	NA	B	A	WT
0	AUXO-12H	B	AUXO	12H		wt-t	1	NA	NA	NA	14	F	1	0	0							WT-48	1	1	1	1	1	5	2	M	NA	A	WT
0	AUXO-12H	B	AUXO	12H		wt-t	1	3	2	F	NA	F	1	1	1	6.5						WT-48	1	1	1	1	1	6	2	F	NA	A	WT
0	AUXO-12H	B	AUXO	12H		aux	1	4	NA	NA	2	F	1	1	0	7.5						WT-48	1	1	1	1	1	6	2	F	NA	A	WT
6.66667	AUXO-12H	C	AUXO	12H		aux	2	5	2	F	NA	F	1	1	1	9.5						WT-48	1	1	1	1	1	6	1	M	NA	A	WT
0	AUXO-12H	C	AUXO	12H		aux	1	NA	NA	NA	11	F	1	0	0							WT-48	1	1	1	0	0	NA	NA	NA	D	A	WT
0	AUXO-12H	C	AUXO	12H		aux	1	NA	NA	NA	NA	F	1	0	0							WT-48	1	1	1	1	1	6	2	F	NA	A	WT
0	AUXO-12H	C	AUXO	12H		aux	1	NA	NA	NA	11	F	1	0	0							WT-48	1	1	1	0	0	NA	NA	NA	D	A	WT
0	AUXO-12H	C	AUXO	12H		aux	1	NA	NA	NA	NA	F	1	0	0							WT-48	1	1	1	1	1	7	2	F	NA	A	WT
0	AUXO-12H	C	AUXO	12H		aux	1	NA	NA	NA	13	F	1	0	0							WT-48	1	1	1	0	0	NA	NA	NA	D	A	WT
80000	WT-20H	A	WT	20H		aux	1	NA	NA	NA	15	F	1	0	0							WT-48	1	1	1	0	0	NA	NA	NA	B	A	WT
100000	WT-20H	A	WT	20H		aux	1	NA	NA	NA	12	F	1	0	0							WT-48	1	1	1	1	1	6	2	M	NA	A	WT
13333.3	WT-20H	A	WT	20H		aux	1	NA	NA	NA	NA	F	1	0	0							WT-48	1	1	1	0	0	NA	NA	NA	B	A	WT
16666.7	WT-20H	A	WT	20H		aux	1	NA	NA	NA	NA	F	1	0	0							WT-48	1	1	1	1	0	8	2	NA	D	A	WT
220000	WT-20H	A	WT	20H		aux	1	NA	NA	NA	6	F	1	0	0							WT-48	1	1	1	0	0	NA	NA	NA	D	A	WT
26666.7	WT-20H	A	WT	20H		aux	1	NA	NA	NA	NA	F	1	0	0							WT-48	1	1	1	1	1	6	2	F	NA	A	WT
106667	WT-20H	B	WT	20H		aux	1	NA	NA	NA	4	F	1	0	0							WT-48	1	1	1	0	0	NA	NA	NA	B	A	WT
126667	WT-20H	B	WT	20H		aux	1	NA	NA	NA	15	F	1	0	0							WT-48	1	1	1	0	0	NA	NA	NA	D	A	WT
3333.33	WT-20H	B	WT	20H		aux	1	NA	NA	NA	17	F	1	0	0							WT-48	1	1	1	1	1	6	2	F	NA	A	WT
333.33	WT-20H	B	WT	20H		aux	2	NA	NA	NA	6	F	1	0	0							WT-48	1	1	1	0	0	NA	NA	NA	B	A	WT
60000	WT-20H	B	WT	20H		aux	2	NA	NA	NA	14	F	1	0	0							WT-48	1	1	1	0	0	NA	NA	NA	B	A	WT
15333.3	WT-20H	B	WT	20H		aux	1	NA	NA	NA	11	F	1	0	0							WT-48	1	1	1	0	0	NA	NA	NA	B	A	WT
73333.3	WT-20H	B	WT	20H		aux	1	NA	NA	NA	11	F	1	0	0							WT-48	1	1	1	1	1	6	2	F	NA	A	WT
120000	WT-20H	B	WT	20H		aux	1	NA	NA	NA	15	F	1	0	0							WT-48	1	1	1	1	1	7	2	M	NA	A	WT
16000	WT-20H	C	WT	20H		aux	1	NA	NA	NA	NA	F	1	0	0							WT-48	1	1	1	0	0	NA	NA	NA	D	A	WT
7333.33	WT-20H	C	WT	20H		aux	1	NA	NA	NA	NA	F	1	0	0							WT-48	1	1	1	1	1	6	2	F	NA	A	WT
14666.7	WT-20H	C	WT	20H		aux	1	NA	NA	NA	8	F	1	0	0							WT-48	1	1	1	1	1	6	2	F	NA	A	WT
22666.7	WT-20H	C	WT	20H		aux	1	NA	NA	NA	9	F	1	0	0							WT-48	1	1	1	0	0	NA	NA	NA	D	A	WT
6.33333e+06	WT-20H	C	WT	20H		aux	1	6	2	F	NA	F	1	1	1	9.5						WT-48	1	1	1	1	1	7	2	F	NA	A	WT
22000	WT-20H	C	WT	20H		aux	1	NA	NA	NA	7	F	1	0	0							WT-48	1	1	1	0	0	NA	NA	NA	B	A	WT
0	AUXO-20H	A	AUXO	20H		aux	1	NA	NA	NA	7	F	1	0	0							WT-48	1	1	1	0	0	NA	NA	NA	B	A	WT
0	AUXO-20H	A	AUXO	20H		aux	1	NA	NA	NA	7	F	1	0	0							WT-48	1	1	1	1	1	6	2	F	NA	A	WT
0	AUXO-20H	A	AUXO	20H		aux	1	NA	NA	NA	9	F	1	0	0							WT-48	1	1	1	0	0	NA	NA	NA	B	A	WT
0	AUXO-20H	A	AUXO	20H		aux	1	4	2	F	NA	F	1	1	1	7.5						WT-48	1	1	1	1	1	6	2	F	NA	A	WT
0	AUXO-20H	A	AUXO	20H		aux	1	NA	NA	NA	14	F	1	0	0							AUX-72	1	1	1	0	0	NA	NA	NA	D	A	AUX
0	AUXO-20H	A	AUXO	20H		aux	1	NA	NA	NA	NA	F	1	0	0							AUX-72	1	1	1	1	1	6	1	M	NA	A	AUX
0	AUXO-20H	B	AUXO	20H		aux	1	NA	NA	NA	NA	F	1	0	0							AUX-72	1	1	1	1	1	6	2	M	NA	A	AUX
0	AUXO-20H	B	AUXO	20H		aux	1	NA	NA	NA	NA	F	1	0	0							AUX-72	1	1	1	1	1	6	2	F	NA	A	AUX
0	AUXO-20H	B	AUXO	20H		aux	1	NA	NA	NA	NA	F	1	0	0							AUX-72	1	1	1	0	0	NA	NA	NA	D	A	AUX
0	AUXO-20H	B	AUXO	20H		aux	2	NA	NA	NA	17	F	1	0	0							AUX-72	1	1	1	0	0	NA	NA	NA	D	A	AUX
0	AUXO-20H	B	AUXO	20H		aux	1	NA	NA	NA	5	F	1	0	0							AUX-72	1	1	1	0	0	NA	NA	NA	D	A	AUX
0	AUXO-20H	B	AUXO	20H		aux	1	NA	NA	NA	NA	F	1	0	0							AUX-72	1	1	1	1	1	6	2	M	NA	A	AUX
6.66667	AUXO-20H	C	AUXO	20H		aux	1	NA	NA	NA	7	F	1	0	0							AUX-72	1	1	1	1	1	7	2	M	NA	A	AUX
0	AUXO-20H	C	AUXO	20H		aux	1	NA	NA	NA	5	F	1	0	0							AUX-72	1	1	1	0	0	NA	NA	NA	D	A	AUX
0	AUXO-20H	C	AUXO	20H		aux	2	NA	NA	NA	7	F	1	0	0							AUX-72	1	1	1	0	0	NA	NA	NA	D	A	AUX
0	AUXO-20H	C	AUXO	20H		aux	1	NA	NA	NA	4	F	1	0	0							AUX-72	1	1	1	0	0	NA	NA	NA	D	A	AUX
0	AUXO-20H	C	AUXO	20H		aux	1	NA	NA	NA	6	F	1	0	0							AUX-72	1	1	1	0	0	NA	NA	NA	D	A	AUX
0	AUXO-20H	C	AUXO	20H		aux	2	NA	NA	NA	NA	F	1	0	0							AUX-72	1	1	1	1	1	6	2	M	NA	A	AUX
						aux	1	NA	NA	NA	6	F	1	0	0							AUX-72	1	1	1	0	0	NA	NA	NA	D	A	AUX
						aux	1	NA	NA	NA	11	F	1	0	0							AUX-72	1	1	1	1	1	7	2	M	NA	A	AUX
						aux	1	8	NA	NA	1	F	1	1	0	11.5						AUX-72	1	1	1	1	1	6	2	F	NA	A	AUX
						wt-t	1	NA	NA	NA	9	G	1	0	0							AUX-72	1	1	1	0	0	NA	NA	NA	B	A	AUX
						wt-t	1	NA	NA	NA	7	G	1	0	0							AUX-72	1	1	1	0	0	NA	NA	NA	B	A	AUX
						wt-t	2	3	2	F	NA	G	1	1	1	7.5						AUX-72	1	1	1	0	0	NA	NA	NA	D	A	AUX
						wt-t	1	NA	NA	NA	11	G	1	0	0							AUX-72	1	1	1	0	0	NA	NA	NA	B	A	AUX
						wt-t	1	2	2	M	NA	G	1	1	1	5.5						AUX-72	1	1	1	0	0	NA	NA	NA	B	A	AUX
						wt-t	1	2	2	M	NA	G	1	1	1	5.5						AUX-72	1	1	1	1	1	6	2	M	NA	A	AUX
						wt-t	1	NA	NA	NA	5	G	1	0	0							AUX-72	1	1	1	1	0	7	2	NA	D	A	AUX
						wt-t	1	NA	NA	NA	10	G	1	0	0							AUX-72	1	1	1	0	0	NA	NA	NA	D	A	AUX
						wt-t	1	2	2	M	NA	G	1	1	1	5.5						AUX-72	1	1	1	0	0	NA	NA	NA	B	A	AUX
						wt-t	1	NA	NA	NA	7	G	1	0	0							AUX-72	1	1	1	1	1	9	2	F	NA	A	AUX
						wt-t	1	NA	NA	NA	1	G	1	0	0							AUX-72	1	1	1	1	1	6	2	F	NA	A	AUX
						wt-t	1	NA	NA	NA	NA	G	1	0	0							AUX-72	1	1	1	0	0	NA	NA	NA	B	A	AUX
						wt-t	1	2	2	F	NA	G	1	1	1	5.5						AUX-72	1	1	1	0	0	NA	NA	NA	B	A	AUX
						wt-t	1	2	2	M	NA	G	1	1	1	5.5						AUX-72	1	1	1	0	0	NA	NA	NA	D	A	AUX
						wt-t	1	NA	NA	NA	7	G	1	0	0							AUX-72	1	1	1	1	1	6	2	F	NA	A	AUX
						wt-t	1	2	3	F	NA	G	1	1	1	5.5						AUX-72	1	1	1	1	1	6	2	M	NA	A	AUX
						wt-t	2	NA	NA	NA	NA	G	1	0	0							AUX-72	1	1	1	0	0	NA	NA	NA	D	A	AUX
						wt-t	NA	NA	NA	NA	1	G	0	0	0							AUX-72	1	1	1	1	1	6	2	F	NA	A	AUX
						wt-t	1	NA	NA	NA	5	G	1	0	0							AUX-72	1	1	1	0	0	NA	NA	NA	B	A	AUX
						wt-t	1	3	2	F	NA	G	1	1	1	6.5						AUX-72	1	1	1	0	0	NA	NA	NA	D	A	AUX
						wt-t	2	2	2	F	NA	G	1	1	1	6.5						AUX-72	1	1	1	1	0	13	2	NA	D	A	AUX
						wt-t	3	NA	NA	NA	NA	G	1	0	0							AUX-72	1	1	1	1	0	9	2	NA	D	A	AUX
						wt-t	1	NA	NA	NA	2	G	1	0	0							AUX-72	1	1	1	1	1	8	2	F	NA	A	AUX
						wt-t	1	2	2	M	NA	G	1	1	1	5.5						AUX-72	1	1	1	1	1	6	2	M	NA	A	AUX
						wt-t	1	NA	NA	NA	6	G	1	0	0							AUX-72	1	1	1	1	1	7	2	F	NA	A	AUX
						wt-t	1	1	2	M	NA	G	1	1	1	4.5						AUX-72	1	1	1	0	0	NA	NA	NA	B	A	AUX
						wt-t	2	NA	NA	NA	NA	G	1	0	0							AUX-72	1	1	1	1	0	7	2	NA	D	A	AUX
						wt-t	2	NA	NA	NA	NA	G	1	0	0							AUX-72	1	1	1	0	0	NA	NA	NA	B	A	AUX
						wt-t	2	NA	NA	NA	6	G	1	0	0							AUX-72	1	1	1	0	0	NA	NA	NA	D	A	AUX
						wt-t	1	NA	NA	NA	9	G	1	0	0							AUX-72	1	1	1	1	1	7	2	M	NA	A	AUX
						wt-t	1	2	2	M	NA	G	1	1	1	5.5						AUX-72	1	1	1	1	1	6	2	M	NA	A	AUX
						wt-t	1	1	2	M	NA	G	1	1	1	4.5						WT-72	1	1	1	1	1	6	2	F	NA	A	WT
						wt-t	1	NA	NA	NA	4	G	1	0	0							WT-72	1	1	1	1	1	7	2	F	NA	A	WT
						wt-t	1	NA	NA	NA	4	G	1	0	0							WT-72	1	1	1	1	1	7	2	F	NA	A	WT
						wt-t	1	2	2	M	NA	G	1	1	1	5.5						WT-72	1	1	1	1	1	6	2	F	NA	A	WT
						wt-t	1	NA	NA	NA	3	G	1	0	0							WT-72	1	1	1	1	1	7	1	M	NA	A	WT
						wt-t	1	NA	NA	NA	15	G	1	0	0							WT-72	1	1	1	0	0	NA	NA	NA	D	A	WT
						wt-t	2	4	NA	NA	3	G	1	1	0	8.5						WT-72	1	1	1	0	0	NA	NA	NA	D	A	WT
						wt-t		NA	NA	NA	NA	G	1	0	0							WT-72	1	1	1	1	1	5	2	M	NA	A	WT
						wt-t	2	NA	NA	NA	13	G	1	0	0							WT-72	1	1	1	1	1	6	2	M	NA	A	WT
						wt-t	1	3	2	M	NA	G	1	1	1	6.5						WT-72	1	1	1	1	1	6	2	F	NA	A	WT
						wt-t	1	3	NA	NA	1	G	1	1	0	6.5						WT-72	1	1	1	1	1	6	2	M	NA	A	WT
						wt-t	2	NA	NA	NA	13	G	1	0	0							WT-72	1	1	1	0	0	NA	NA	NA	B	A	WT
						wt-t	1	NA	NA	NA	6	G	1	0	0							WT-72	1	1	1	1	1	6	2	M	NA	A	WT
						wt-t	1	NA	NA	NA	2	G	1	0	0							WT-72	1	1	1	1	1	6	2	M	NA	A	WT
						aux	1	NA	NA	NA	NA	G	1	0	0							WT-72	1	1	1	1	1	6	2	M	NA	A	WT
						aux	1	NA	NA	NA	4	G	1	0	0							WT-72	1	1	1	1	1	7	3	F	NA	A	WT
						aux	1	NA	NA	NA	5	G	1	0	0							WT-72	1	1	1	1	1	6	2	F	NA	A	WT
						aux	1	2	2	M	NA	G	1	1	1	5.5						WT-72	1	1	1	1	1	5	2	M	NA	A	WT
						aux	4	NA	NA	NA	NA	G	1	0	0							WT-72	1	1	1	0	0	NA	NA	NA	D	A	WT
						aux	2	NA	NA	NA	5	G	1	0	0							WT-72	1	1	1	0	0	NA	NA	NA	D	A	WT
						aux	2	NA	NA	NA	6	G	1	0	0							WT-72	1	1	1	1	1	6	2	F	NA	A	WT
						aux	2	NA	NA	NA	NA	G	1	0	0							WT-72	1	1	1	1	1	6	2	F	NA	A	WT
						aux	2	5	2	M	NA	G	1	1	1	9.5						WT-72	1	1	1	1	1	6	1	M	NA	A	WT
						aux	2	NA	NA	NA	9	G	1	0	0							WT-72	1	1	1	0	0	NA	NA	NA	B	A	WT
						aux	1	NA	NA	NA	10	G	1	0	0							WT-72	1	1	1	1	1	6	2	M	NA	A	WT
						aux	1	NA	NA	NA	7	G	1	0	0							WT-72	1	1	1	1	1	6	2	M	NA	A	WT
						aux	1	2	2	M	NA	G	1	1	1	5.5						WT-72	1	1	1	0	0	NA	NA	NA	D	A	WT
						aux	NA	NA	NA	NA	1	G	0	0	0							WT-72	1	1	1	0	0	NA	NA	NA	D	A	WT
						aux	1	NA	NA	NA	6	G	1	0	0							WT-72	1	1	1	1	1	6	2	F	NA	A	WT
						aux	1	NA	NA	NA	4	G	1	0	0							WT-72	1	1	1	1	1	6	2	M	NA	A	WT
						aux	1	NA	NA	NA	4	G	1	0	0							WT-72	1	1	1	0	0	NA	NA	NA	D	A	WT
						aux	1	3	2	M	NA	G	1	1	1	6.5						WT-72	1	1	1	1	1	6	1	M	NA	A	WT
						aux	1	NA	NA	NA	5	G	1	0	0							WT-72	1	1	1	1	1	6	1	F	NA	A	WT
						aux	1	NA	NA	NA	14	G	1	0	0							WT-72	1	1	1	0	0	NA	NA	NA	D	A	WT
						aux	1	2	2	M	NA	G	1	1	1	5.5						WT-72	1	1	1	1	1	6	2	F	NA	A	WT
						aux	1	NA	NA	NA	2	G	1	0	0							WT-72	1	1	1	1	1	6	2	F	NA	A	WT
						aux	1	NA	NA	NA	6	G	1	0	0							WT-72	1	1	1	1	1	6	2	F	NA	A	WT
						aux	1	NA	NA	NA	9	G	1	0	0							WT-72	1	1	1	1	1	5	2	M	NA	A	WT
						aux	1	NA	NA	NA	5	G	1	0	0							WT-72	1	1	1	0	0	NA	NA	NA	D	A	WT
						aux	1	NA	NA	NA	NA	G	1	0	0							WT-72	1	1	1	1	1	5	2	M	NA	A	WT
						aux	2	NA	NA	NA	10	G	1	0	0							WT-72	1	1	1	1	1	6	2	F	NA	A	WT
						aux	1	NA	NA	NA	5	G	1	0	0							WT-72	1	1	1	1	1	6	1	F	NA	A	WT
						aux	1	NA	NA	NA	10	G	1	0	0							WT-72	1	1	1	1	1	6	2	F	NA	A	WT
						aux	1	NA	NA	NA	15	G	1	0	0							WT-72	1	1	1	1	1	6	2	M	NA	A	WT
						aux	1	3	2	M	NA	G	1	1	1	6.5						WT-72	1	1	1	0	0	NA	NA	NA	B	A	WT
						aux	2	NA	NA	NA	11	G	1	0	0							WT-72	1	1	1	1	1	6	1	M	NA	A	WT
						aux	1	3	2	M	NA	G	1	1	1	6.5						WT-72	1	1	1	0	0	NA	NA	NA	B	A	AUX
						aux	1	NA	NA	NA	NA	G	1	0	0							AUX-96	1	1	1	1	1	7	2	F	NA	A	AUX
						aux	2	NA	NA	NA	9	G	1	0	0							AUX-96	1	1	1	0	0	NA	NA	NA	D	A	AUX
						aux	1	NA	NA	NA	7	G	1	0	0							AUX-96	1	1	1	1	1	7	2	F	NA	A	AUX
						aux	2	NA	NA	NA	7	G	1	0	0							AUX-96	1	1	1	1	1	6	1	M	NA	A	AUX
						aux	1	NA	NA	NA	NA	G	1	0	0							AUX-96	1	1	1	1	1	7	2	F	NA	A	AUX
						aux	1	NA	NA	NA	10	G	1	0	0							AUX-96	1	1	1	1	1	6	2	F	NA	A	AUX
						aux	2	NA	NA	NA	12	G	1	0	0							AUX-96	1	1	1	1	1	6	2	F	NA	A	AUX
						aux	2	5	2	F	NA	G	1	1	1	9.5						AUX-96	1	1	1	1	1	7	3	F	NA	A	AUX
						aux	1	3	2	M	NA	G	1	1	1	6.5						AUX-96	1	1	1	1	1	6	2	M	NA	A	AUX
						wt	1	2	2	F	NA	H	1	1	1	5.5						AUX-96	1	1	1	1	1	6	2	M	NA	A	AUX
						wt	1	2	2	M	NA	H	1	1	1	5.5						AUX-96	1	1	1	1	1	6	2	F	NA	A	AUX
						wt	1	1	2	M	NA	H	1	1	1	4.5						AUX-96	1	1	1	0	0	NA	NA	NA	D	A	AUX
						wt	1	2	2	F	NA	H	1	1	1	5.5						AUX-96	1	1	1	1	0	6	NA	NA	D	A	AUX
						wt	1	1	2	M	NA	H	1	1	1	4.5						AUX-96	1	1	1	1	1	6	2	M	NA	A	AUX
						wt	1	2	2	F	NA	H	1	1	1	5.5						AUX-96	1	1	1	1	1	6	2	F	NA	A	AUX
						wt	1	1	2	F	NA	H	1	1	1	4.5						AUX-96	1	1	1	1	1	7	2	M	NA	A	AUX
						wt	1	1	2	M	NA	H	1	1	1	4.5						AUX-96	1	1	1	1	1	7	2	F	NA	A	AUX
						wt	1	2	2	F	NA	H	1	1	1	5.5						AUX-96	1	1	1	1	1	6	2	F	NA	A	AUX
						wt	1	2	2	M	NA	H	1	1	1	5.5						AUX-96	1	1	1	1	1	6	2	M	NA	A	AUX
						wt	1	2	2	M	NA	H	1	1	1	5.5						AUX-96	1	1	1	1	1	7	2	M	NA	A	AUX
						wt	1	2	2	F	NA	H	1	1	1	5.5						AUX-96	1	1	1	1	1	6	2	M	NA	A	AUX
						wt-t	1	NA	NA	NA	NA	H	1	0	0							AUX-96	1	1	1	1	0	6	NA	NA	D	A	AUX
						wt-t	1	2	2	F	NA	H	1	1	1	5.5						AUX-96	1	1	1	1	1	7	1	M	NA	A	AUX
						wt-t	1	NA	NA	NA	NA	H	1	0	0							AUX-96	1	1	1	1	1	6	2	F	NA	A	AUX
						wt-t	1	NA	NA	NA	NA	H	1	0	0							AUX-96	1	1	1	1	1	6	2	M	NA	A	AUX
						wt-t	1	NA	NA	NA	NA	H	1	0	0							AUX-96	1	1	1	1	1	5	2	M	NA	A	AUX
						wt-t	1	NA	NA	NA	3	H	1	0	0							AUX-96	1	1	1	1	1	6	2	F	NA	A	AUX
						wt-t	1	NA	NA	NA	NA	H	1	0	0							AUX-96	1	1	1	1	1	6	2	F	NA	A	AUX
						wt-t	1	NA	NA	NA	8	H	1	0	0							AUX-96	1	1	1	1	1	6	2	F	NA	A	AUX
						wt-t	2	NA	NA	NA	6	H	1	0	0							AUX-96	1	1	1	1	1	6	2	M	NA	A	AUX
						wt-t	1	NA	NA	NA	NA	H	1	0	0							AUX-96	1	1	1	1	1	7	2	M	NA	A	AUX
						wt-t	1	NA	NA	NA	7	H	1	0	0							AUX-96	1	1	1	1	1	6	2	F	NA	A	AUX
						wt-t	1	NA	NA	NA	NA	H	1	0	0							AUX-96	1	1	1	1	1	6	1	M	NA	A	AUX
						wt-t	1	1	2	F	NA	H	1	1	1	4.5						AUX-96	1	1	1	1	1	7	2	M	NA	A	AUX
						wt-t	1	NA	NA	NA	5	H	1	0	0							AUX-96	1	1	1	1	1	7	2	F	NA	A	AUX
						wt-t	1	2	2	F	NA	H	1	1	1	5.5						AUX-96	1	1	1	1	1	6	1	M	NA	A	AUX
						wt-t	1	NA	NA	NA	4	H	1	0	0							AUX-96	1	1	1	1	1	6	2	M	NA	A	AUX
						wt-t	1	2	2	F	NA	H	1	1	1	5.5						AUX-96	1	1	1	1	1	6	2	M	NA	A	AUX
						wt-t	1	2	2	F	NA	H	1	1	1	5.5						AUX-96	1	1	1	0	0	NA	NA	NA	B	A	AUX
						wt-t	1	1	2	M	NA	H	1	1	1	4.5						AUX-96	1	1	1	1	1	6	2	F	NA	A	AUX
						wt-t	1	NA	NA	NA	3	H	1	0	0							AUX-96	1	1	1	1	1	6	2	M	NA	A	AUX
						wt-t	1	NA	NA	NA	7	H	1	0	0							AUX-96	1	1	1	1	1	6	2	F	NA	A	AUX
						wt-t	1	NA	NA	NA	5	H	1	0	0							AUX-96	1	1	1	1	1	6	2	M	NA	A	AUX
						wt-t	1	NA	NA	NA	NA	H	1	0	0							AUX-96	1	1	1	0	0	NA	NA	NA	D	A	AUX
						wt-t	1	1	2	M	NA	H	1	1	1	4.5						AUX-96	1	1	1	1	1	7	2	M	NA	A	AUX
						aux	2	NA	NA	NA	8	H	1	0	0							AUX-96	1	1	1	1	1	7	2	F	NA	A	AUX
						aux	2	NA	NA	NA	NA	H	1	0	0							AUX-96	1	1	1	1	0	6	NA	NA	D	A	AUX
						aux	1	NA	NA	NA	NA	H	1	0	0							AUX-96	1	1	1	0	0	NA	NA	NA	B	A	AUX
						aux	1	NA	NA	NA	6	H	1	0	0							WT-96	1	1	1	0	0	NA	NA	NA	B	A	WT
						aux	1	NA	NA	NA	11	H	1	0	0							WT-96	1	1	1	1	1	6	2	F	NA	A	WT
						aux	1	NA	NA	NA	10	H	1	0	0							WT-96	1	1	1	1	0	5	NA	NA	D	A	WT
						aux	1	NA	NA	NA	NA	H	1	0	0							WT-96	1	1	1	1	1	6	2	F	NA	A	WT
						aux	1	NA	NA	NA	NA	H	1	0	0							WT-96	1	1	1	1	1	5	2	M	NA	A	WT
						aux	1	NA	NA	NA	6	H	1	0	0							WT-96	1	1	1	1	1	6	2	F	NA	A	WT
						aux	1	5	2	F	NA	H	1	1	1	8.5						WT-96	1	1	1	1	1	6	2	M	NA	A	WT
						aux	1	NA	NA	NA	7	H	1	0	0							WT-96	1	1	1	0	0	NA	NA	NA	B	A	WT
						aux	1	NA	NA	NA	12	H	1	0	0							WT-96	1	1	1	1	1	5	2	M	NA	A	WT
						aux	3	NA	NA	NA	NA	H	1	0	0							WT-96	1	1	1	1	1	6	2	F	NA	A	WT
						aux	1	NA	NA	NA	NA	H	1	0	0							WT-96	1	1	1	1	1	6	2	F	NA	A	WT
						aux	2	NA	NA	NA	7	H	1	0	0							WT-96	1	1	1	1	1	6	2	F	NA	A	WT
						aux	1	NA	NA	NA	8	H	1	0	0							WT-96	1	1	1	1	1	5	2	M	NA	A	WT
						aux	1	3	3	M	NA	H	1	1	1	6.5						WT-96	1	1	1	1	1	6	2	F	NA	A	WT
						aux	1	NA	NA	NA	NA	H	1	0	0							WT-96	1	1	1	1	1	6	2	F	NA	A	WT
						aux	1	NA	NA	NA	NA	H	1	0	0							WT-96	1	1	1	0	0	NA	NA	NA	D	A	WT
						wt	1	1	2	M	NA	A	1	1	1	4.5						WT-96	1	1	1	1	1	6	2	F	NA	A	WT
						wt	1	1	2	M	NA	A	1	1	1	4.5						WT-96	1	1	1	1	1	6	2	M	NA	A	WT
						wt	1	3	NA	NA	NA	A	1	1	0	6.5						WT-96	1	1	1	0	0	NA	NA	NA	D	A	WT
						wt	1	2	1	M	NA	A	1	1	1	5.5						WT-96	1	1	1	1	1	6	2	F	NA	A	WT
						wt	1	1	2	M	NA	A	1	1	1	4.5						WT-96	1	1	1	1	1	6	2	M	NA	A	WT
						wt	1	2	1	F	NA	A	1	1	1	5.5						WT-96	1	1	1	1	1	6	2	F	NA	A	WT
						wt	1	2	2	F	NA	A	1	1	1	5.5						WT-96	1	1	1	1	1	6	2	M	NA	A	WT
						wt	1	2	1	F	NA	A	1	1	1	5.5						WT-96	1	1	1	1	1	5	2	F	NA	A	WT
						wt	1	1	2	M	NA	A	1	1	1	4.5						WT-96	1	1	1	1	0	6	NA	NA	D	A	WT
						wt	1	1	2	F	NA	A	1	1	1	4.5						WT-96	1	1	1	1	1	5	2	F	NA	A	WT
						wt	1	2	1	F	NA	A	1	1	1	5.5						WT-96	1	1	1	1	1	6	2	F	NA	A	WT
						wt	1	2	2	F	NA	A	1	1	1	5.5						WT-96	1	1	1	1	1	6	2	M	NA	A	WT
						wt	1	2	1	F	NA	A	1	1	1	5.5						WT-96	1	1	1	1	1	5	2	M	NA	A	WT
						wt	1	NA	NA	NA	NA	A	1	0	0							WT-96	1	1	1	1	1	6	2	M	NA	A	WT
						wt	1	2	1	F	NA	A	1	1	1	5.5						WT-96	1	1	1	1	1	5	2	M	NA	A	WT
						wt	1	2	2	F	NA	A	1	1	1	5.5						WT-96	1	1	1	1	1	6	2	F	NA	A	WT
						wt	1	2	2	F	NA	A	1	1	1	5.5						WT-96	1	1	1	1	0	5	NA	NA	D	A	WT
						wt	1	2	1	M	NA	A	1	1	1	5.5						WT-96	1	1	1	1	1	6	2	F	NA	A	WT
						wt	1	2	1	M	NA	A	1	1	1	5.5						WT-96	1	1	1	1	1	6	2	F	NA	A	WT
						wt	1	2	2	F	NA	A	1	1	1	5.5						WT-96	1	1	1	1	1	6	2	M	NA	A	WT
						wt	1	NA	NA	NA	NA	A	1	0	0							WT-96	1	1	1	1	1	6	2	F	NA	A	WT
						wt	1	2	1	F	NA	A	1	1	1	5.5						WT-96	1	1	1	1	1	6	3	F	NA	A	WT
						wt	1	2	1	F	NA	A	1	1	1	5.5						WT-96	1	1	1	1	1	6	2	M	NA	A	WT
						wt	1	1	2	M	NA	A	1	1	1	4.5						WT-96	1	1	1	1	1	6	2	M	NA	A	WT
						wt	3	NA	NA	NA	NA	A	1	0	0							WT-96	1	1	1	1	1	6	2	M	NA	A	WT
						wt	1	1	2	M	NA	A	1	1	1	4.5						WT-96	1	1	1	1	1	6	2	F	NA	A	WT
						wt	1	2	1	M	NA	A	1	1	1	5.5						WT-96	1	1	1	1	1	6	2	M	NA	A	WT
						wt	1	2	2	F	NA	A	1	1	1	5.5						WT-96	1	1	1	1	1	6	2	F	NA	A	WT
						wt	1	2	1	F	NA	A	1	1	1	5.5						AUX-24	0	0	0	0	0	NA	NA	NA	B	B	AUX
						wt	1	2	1	M	NA	A	1	1	1	5.5						AUX-24	1	0	0	0	0	NA	NA	NA	B	B	AUX
						wt	1	2	1	M	NA	A	1	1	1	5.5						AUX-24	0	0	0	0	0	NA	NA	NA	D	B	AUX
						wt	1	1	2	M	NA	A	1	1	1	4.5						AUX-24	0	0	0	0	0	NA	NA	NA	D	B	AUX
						wt	1	1	2	F	NA	A	1	1	1	4.5						AUX-24	1	0	0	0	0	NA	NA	NA	D	B	AUX
						wt	1	1	2	M	NA	A	1	1	1	4.5						AUX-24	1	0	0	0	0	NA	NA	NA	B	B	AUX
						wt	1	2	1	F	NA	A	1	1	1	5.5						AUX-24	1	0	0	0	0	NA	NA	NA	B	B	AUX
						wt	1	2	2	F	NA	A	1	1	1	5.5						AUX-24	1	1	1	1	1	9	2	F	NA	B	AUX
						wt	1	1	2	M	NA	A	1	1	1	4.5						AUX-24	1	0	0	0	0	NA	NA	NA	D	B	AUX
						wt	1	2	2	M	NA	A	1	1	1	5.5						AUX-24	1	0	0	0	0	NA	NA	NA	B	B	AUX
						wt-t	1	2	2	M	NA	A	1	1	1	5.5						AUX-24	1	0	0	0	0	NA	NA	NA	B	B	AUX
						wt-t	1	2	1	M	NA	A	1	1	1	5.5						AUX-24	1	0	0	0	0	NA	NA	NA	D	B	AUX
						wt-t	1	2	1	M	NA	A	1	1	1	5.5						AUX-24	1	0	0	0	0	NA	NA	NA	B	B	AUX
						wt-t	1	2	2	F	NA	A	1	1	1	5.5						AUX-24	0	0	0	0	0	NA	NA	NA	D	B	AUX
						wt-t	1	3	2	F	NA	A	1	1	1	6.5						AUX-24	1	0	0	0	0	NA	NA	NA	B	B	AUX
						wt-t	1	NA	NA	NA	12	A	1	0	0							AUX-24	1	0	0	0	0	NA	NA	NA	D	B	AUX
						wt-t	1	2	2	M	NA	A	1	1	1	5.5						AUX-24	1	0	0	0	0	NA	NA	NA	B	B	AUX
						wt-t	1	2	2	F	NA	A	1	1	1	5.5						AUX-24	1	0	0	0	0	NA	NA	NA	B	B	AUX
						wt-t	1	NA	NA	NA	5	A	1	0	0							AUX-24	0	0	0	0	0	NA	NA	NA	D	B	AUX
						wt-t	1	NA	NA	NA	10	A	1	0	0							AUX-24	1	0	0	0	0	NA	NA	NA	D	B	AUX
						wt-t	1	2	2	F	NA	A	1	1	1	5.5						AUX-24	1	0	0	0	0	NA	NA	NA	B	B	AUX
						wt-t	1	NA	NA	NA	NA	A	1	0	0							AUX-24	1	0	0	0	0	NA	NA	NA	B	B	AUX
						wt-t	1	NA	NA	NA	NA	A	1	0	0							AUX-24	0	0	0	0	0	NA	NA	NA	B	B	AUX
						wt-t	1	1	2	M	NA	A	1	1	1	4.5						AUX-24	0	0	0	0	0	NA	NA	NA	B	B	AUX
						wt-t	2	NA	NA	NA	NA	A	1	0	0							AUX-24	1	1	0	0	0	NA	NA	NA	B	B	AUX
						wt-t	1	NA	NA	NA	6	A	1	0	0							AUX-24	1	0	0	0	0	NA	NA	NA	B	B	AUX
						wt-t	2	NA	NA	NA	NA	A	1	0	0							AUX-24	1	1	0	0	0	NA	NA	NA	B	B	AUX
						wt-t	1	2	2	F	NA	A	1	1	1	5.5						AUX-24	0	0	0	0	0	NA	NA	NA	D	B	AUX
						wt-t	1	2	2	M	NA	A	1	1	1	5.5						AUX-24	1	1	1	1	1	10	2	F	NA	B	AUX
						wt-t	1	2	2	F	NA	A	1	1	1	5.5						AUX-24	1	0	0	0	0	NA	NA	NA	D	B	AUX
						wt-t	1	2	2	M	NA	A	1	1	1	5.5						AUX-24	1	1	0	0	0	NA	NA	NA	B	B	AUX
						wt-t	1	NA	NA	NA	7	A	1	0	0							AUX-24	1	1	0	0	0	NA	NA	NA	D	B	AUX
						wt-t	1	2	2	M	NA	A	1	1	1	5.5						AUX-24	1	0	0	0	0	NA	NA	NA	B	B	AUX
						wt-t	1	NA	NA	NA	1	A	1	0	0							AUX-24	0	0	0	0	0	NA	NA	NA	B	B	AUX
						wt-t	2	3	2	M	NA	A	1	1	1	7.5						AUX-24	1	0	0	0	0	NA	NA	NA	B	B	AUX
						wt-t	1	NA	NA	NA	4	A	1	0	0							AUX-24	1	0	0	0	0	NA	NA	NA	D	B	AUX
						wt-t	1	2	3	F	NA	A	1	1	1	5.5						AUX-24	1	1	0	0	0	NA	NA	NA	B	B	AUX
						wt-t	1	NA	NA	NA	5	A	1	0	0							WT-24	1	1	1	1	1	8	2	M	NA	B	WT
						wt-t	1	2	2	F	NA	A	1	1	1	5.5						WT-24	1	0	0	0	0	NA	NA	NA	D	B	WT
						wt-t	1	2	1	M	NA	A	1	1	1	5.5						WT-24	1	1	1	1	1	8	2	M	NA	B	WT
						wt-t	1	NA	NA	NA	NA	A	1	0	0							WT-24	1	1	1	1	1	8	2	F	NA	B	WT
						wt-t	1	NA	NA	NA	3	A	1	0	0							WT-24	1	1	0	0	0	NA	NA	NA	B	B	WT
						wt-t	1	NA	NA	NA	7	A	1	0	0							WT-24	1	1	1	1	1	8	2	F	NA	B	WT
						wt-t	1	2	2	M	NA	A	1	1	1	5.5						WT-24	1	1	1	1	1	9	2	F	NA	B	WT
						wt-t	1	NA	NA	NA	5	A	1	0	0							WT-24	1	1	1	1	1	8	2	F	NA	B	WT
						wt-t	1	NA	NA	NA	NA	A	1	0	0							WT-24	1	1	1	1	1	8	2	M	NA	B	WT
						wt-t	1	NA	NA	NA	5	A	1	0	0							WT-24	1	1	1	1	1	8	2	F	NA	B	WT
						wt-t	1	3	2	F	NA	A	1	1	1	6.5						WT-24	1	1	1	1	1	9	1	F	NA	B	WT
						wt-t	1	2	1	M	NA	A	1	1	1	5.5						WT-24	1	1	1	1	1	8	2	F	NA	B	WT
						wt-t	1	2	2	F	NA	A	1	1	1	5.5						WT-24	1	1	1	1	1	8	2	F	NA	B	WT
						wt-t	1	2	2	M	NA	A	1	1	1	5.5						WT-24	1	1	1	1	1	9	2	F	NA	B	WT
						wt-t	1	2	2	M	NA	A	1	1	1	5.5						WT-24	1	1	1	1	1	9	1	F	NA	B	WT
						wt-t	1	2	1	M	NA	A	1	1	1	5.5						WT-24	1	1	1	1	1	9	2	F	NA	B	WT
						wt-t	1	3	2	F	NA	A	1	1	1	6.5						WT-24	1	1	1	1	1	8	2	M	NA	B	WT
						wt-t	1	1	2	M	NA	A	1	1	1	4.5						WT-24	1	1	1	1	1	8	2	F	NA	B	WT
						wt-t	2	NA	NA	NA	NA	A	1	0	0							WT-24	1	1	1	1	1	8	2	F	NA	B	WT
						wt-t	1	NA	NA	NA	NA	A	1	0	0							WT-24	1	1	1	1	1	8	2	F	NA	B	WT
						wt-t	1	1	2	M	NA	A	1	1	1	4.5						WT-24	1	1	1	1	1	9	2	F	NA	B	WT
						aux	1	4	2	F	NA	A	1	1	1	7.5						WT-24	1	1	1	1	1	8	2	F	NA	B	WT
						aux	1	NA	NA	NA	NA	A	1	0	0							WT-24	1	1	1	1	1	8	2	F	NA	B	WT
						aux	1	2	2	M	NA	A	1	1	1	5.5						WT-24	1	1	1	1	1	8	2	F	NA	B	WT
						aux	1	4	2	F	NA	A	1	1	1	7.5						WT-24	1	1	1	1	1	11	2	F	NA	B	WT
						aux	1	3	2	F	NA	A	1	1	1	6.5						WT-24	1	1	1	1	1	10	1	F	NA	B	WT
						aux	1	NA	NA	NA	NA	A	1	0	0							WT-24	1	1	1	1	1	8	1	M	NA	B	WT
						aux	1	NA	NA	NA	3	A	1	0	0							WT-24	1	1	1	1	1	8	2	M	NA	B	WT
						aux	1	NA	NA	NA	NA	A	1	0	0							WT-24	1	1	1	1	1	8	2	F	NA	B	WT
						aux	1	NA	NA	NA	12	A	1	0	0							WT-24	1	1	1	1	1	10	1	F	NA	B	WT
						aux	2	NA	NA	NA	7	A	1	0	0							WT-24	1	1	1	1	1	8	2	M	NA	B	WT
						aux	1	2	3	M	NA	A	1	1	1	5.5						WT-24	1	1	1	1	1	8	2	F	NA	B	WT
						aux	2	NA	NA	NA	8	A	1	0	0							WT-24	1	1	1	1	1	8	2	M	NA	B	WT
						aux	1	NA	NA	NA	5	A	1	0	0							AUX-48	1	1	1	0	0	NA	NA	NA	B	B	AUX
						aux	1	2	NA	NA	5	A	1	1	0	5.5						AUX-48	1	1	1	0	0	NA	NA	NA	B	B	AUX
						aux	1	4	2	F	NA	A	1	1	1	7.5						AUX-48	0	0	0	0	0	NA	NA	NA	B	B	AUX
						aux	1	3	2	M	NA	A	1	1	1	6.5						AUX-48	1	1	0	0	0	NA	NA	NA	B	B	AUX
						aux	2	NA	NA	NA	7	A	1	0	0							AUX-48	1	1	0	0	0	NA	NA	NA	D	B	AUX
						aux	2	NA	NA	NA	11	A	1	0	0							AUX-48	1	1	0	0	0	NA	NA	NA	B	B	AUX
						aux	2	NA	NA	NA	NA	A	1	0	0							AUX-48	1	1	1	0	0	NA	NA	NA	B	B	AUX
						aux	1	NA	NA	NA	NA	A	1	0	0							AUX-48	1	1	0	0	0	NA	NA	NA	B	B	AUX
						aux	1	NA	NA	NA	NA	A	1	0	0							AUX-48	1	1	1	0	0	NA	NA	NA	B	B	AUX
						aux	1	4	2	F	NA	A	1	1	1	7.5						AUX-48	1	1	0	0	0	NA	NA	NA	B	B	AUX
						aux	1	5	3	F	NA	A	1	1	1	8.5						AUX-48	1	1	1	1	1	8	2	F	NA	B	AUX
						aux	2	NA	NA	NA	12	A	1	0	0							AUX-48	1	1	0	0	0	NA	NA	NA	B	B	AUX
						aux	1	3	NA	NA	4	A	1	1	0	6.5						AUX-48	1	1	0	0	0	NA	NA	NA	B	B	AUX
						aux	1	3	2	M	NA	A	1	1	1	6.5						AUX-48	1	0	0	0	0	NA	NA	NA	B	B	AUX
						aux	1	2	3	F	NA	A	1	1	1	5.5						AUX-48	1	1	1	0	0	NA	NA	NA	D	B	AUX
						aux	1	3	2	M	NA	A	1	1	1	6.5						AUX-48	1	1	1	0	0	NA	NA	NA	B	B	AUX
						aux	2	NA	NA	NA	5	A	1	0	0							AUX-48	1	1	1	0	0	NA	NA	NA	B	B	AUX
						aux	1	NA	NA	NA	5	A	1	0	0							AUX-48	1	1	0	0	0	NA	NA	NA	B	B	AUX
						aux	1	3	2	M	NA	A	1	1	1	6.5						AUX-48	1	1	1	0	0	NA	NA	NA	B	B	AUX
						aux	2	NA	NA	NA	7	A	1	0	0							AUX-48	1	1	1	0	0	NA	NA	NA	B	B	AUX
						aux	1	NA	NA	NA	8	A	1	0	0							AUX-48	1	1	1	0	0	NA	NA	NA	B	B	AUX
						aux	1	3	2	F	NA	A	1	1	1	6.5						AUX-48	1	1	0	0	0	NA	NA	NA	B	B	AUX
						aux	1	2	3	M	NA	A	1	1	1	5.5						AUX-48	1	1	0	0	0	NA	NA	NA	B	B	AUX
						aux	1	NA	NA	NA	3	A	1	0	0							AUX-48	1	1	0	0	0	NA	NA	NA	B	B	AUX
						aux	2	NA	NA	NA	NA	A	1	0	0							AUX-48	0	0	0	0	0	NA	NA	NA	B	B	AUX
						aux	1	NA	NA	NA	8	A	1	0	0							AUX-48	1	1	1	0	0	NA	NA	NA	B	B	AUX
						aux	1	2	3	M	NA	A	1	1	1	5.5						AUX-48	1	1	1	0	0	NA	NA	NA	B	B	AUX
						aux	1	3	2	F	NA	A	1	1	1	6.5						AUX-48	1	1	0	0	0	NA	NA	NA	B	B	AUX
						aux	2	NA	NA	NA	4	A	1	0	0							AUX-48	1	1	1	0	0	NA	NA	NA	B	B	AUX
						aux	2	NA	NA	NA	4	A	1	0	0							AUX-48	1	1	1	0	0	NA	NA	NA	B	B	AUX
						aux	2	NA	NA	NA	4	A	1	0	0							AUX-48	1	1	1	0	0	NA	NA	NA	B	B	AUX
						aux	2	2	2	M	NA	A	1	1	1	6.5						AUX-48	1	1	1	0	0	NA	NA	NA	B	B	AUX
						aux	2	2	2	M	NA	A	1	1	1	6.5						AUX-48	1	1	1	0	0	NA	NA	NA	B	B	AUX
						aux	2	NA	NA	NA	2	A	1	0	0							AUX-48	1	1	1	0	0	NA	NA	NA	B	B	AUX
						aux	2	3	NA	NA	5	A	1	1	0	7.5						AUX-48	1	1	1	0	0	NA	NA	NA	B	B	AUX
						wt	1	1	3	M	NA	B	1	1	1	4.5						AUX-48	1	1	1	0	0	NA	NA	NA	B	B	AUX
						wt	1	1	3	F	NA	B	1	1	1	4.5						WT-48	1	1	1	1	1	10	1	F	NA	B	WT
						wt	1	1	2	M	NA	B	1	1	1	4.5						WT-48	0	0	0	0	0	NA	NA	NA	D	B	WT
						wt	1	2	3	M	NA	B	1	1	1	5.5						WT-48	1	1	1	1	1	8	2	M	NA	B	WT
						wt	1	2	3	F	NA	B	1	1	1	5.5						WT-48	1	1	1	1	1	8	2	M	NA	B	WT
						wt	1	2	3	F	NA	B	1	1	1	5.5						WT-48	0	0	0	0	0	NA	NA	NA	B	B	WT
						wt	1	1	3	M	NA	B	1	1	1	4.5						WT-48	1	1	1	1	1	8	2	F	NA	B	WT
						wt	1	1	2	M	NA	B	1	1	1	4.5						WT-48	1	1	1	1	1	9	2	F	NA	B	WT
						wt	1	NA	NA	NA	NA	B	1	0	0							WT-48	1	1	1	1	1	8	2	M	NA	B	WT
						wt	1	1	3	F	NA	B	1	1	1	4.5						WT-48	1	1	1	0	0	NA	NA	NA	D	B	WT
						wt	1	1	3	F	NA	B	1	1	1	4.5						WT-48	1	1	1	1	1	9	2	F	NA	B	WT
						wt	1	1	3	M	NA	B	1	1	1	4.5						WT-48	1	1	1	1	1	8	2	M	NA	B	WT
						wt	1	1	3	M	NA	B	1	1	1	4.5						WT-48	1	1	1	1	1	8	2	M	NA	B	WT
						wt	1	1	3	M	NA	B	1	1	1	4.5						WT-48	1	1	1	1	1	10	1	F	NA	B	WT
						wt	1	1	3	F	NA	B	1	1	1	4.5						WT-48	1	1	1	1	1	9	1	F	NA	B	WT
						wt	1	2	2	F	NA	B	1	1	1	5.5						WT-48	1	1	1	1	1	9	1	F	NA	B	WT
						wt	1	1	3	M	NA	B	1	1	1	4.5						WT-48	1	1	1	1	1	9	1	F	NA	B	WT
						wt	1	1	2	M	NA	B	1	1	1	4.5						WT-48	1	1	1	1	1	7	2	M	NA	B	WT
						wt	1	2	2	F	NA	B	1	1	1	5.5						WT-48	1	1	1	1	1	8	2	F	NA	B	WT
						wt	1	1	2	M	NA	B	1	1	1	4.5						WT-48	1	1	1	1	1	9	2	F	NA	B	WT
						wt	1	2	2	M	NA	B	1	1	1	5.5						WT-48	1	1	1	1	1	10	1	F	NA	B	WT
						wt	1	1	2	M	NA	B	1	1	1	4.5						WT-48	1	1	1	1	1	9	2	F	NA	B	WT
						wt	1	1	3	M	NA	B	1	1	1	4.5						WT-48	1	1	1	1	1	8	2	F	NA	B	WT
						wt	1	1	2	M	NA	B	1	1	1	4.5						WT-48	1	1	1	1	1	8	2	F	NA	B	WT
						wt	1	1	2	M	NA	B	1	1	1	4.5						WT-48	1	1	1	1	1	8	2	F	NA	B	WT
						wt	1	2	2	F	NA	B	1	1	1	5.5						WT-48	1	1	1	1	1	9	2	F	NA	B	WT
						wt	1	1	3	F	NA	B	1	1	1	4.5						WT-48	1	1	1	1	1	8	2	F	NA	B	WT
						wt	1	1	3	F	NA	B	1	1	1	4.5						WT-48	1	1	1	1	1	8	2	M	NA	B	WT
						wt	1	1	3	F	NA	B	1	1	1	4.5						WT-48	1	1	1	1	1	9	1	F	NA	B	WT
						wt	1	1	2	M	NA	B	1	1	1	4.5						WT-48	1	1	1	1	1	8	2	M	NA	B	WT
						wt	1	1	2	M	NA	B	1	1	1	4.5						WT-48	1	1	1	0	0	NA	NA	NA	D	B	WT
						wt	1	1	2	M	NA	B	1	1	1	4.5						WT-48	1	1	1	1	1	11	1	F	NA	B	WT
						wt	1	2	2	M	NA	B	1	1	1	5.5						WT-48	1	1	1	1	1	8	2	F	NA	B	WT
						wt	1	2	2	M	NA	B	1	1	1	5.5						WT-48	1	1	1	1	1	8	2	F	NA	B	WT
						wt	1	2	2	F	NA	B	1	1	1	5.5						WT-48	1	1	1	1	1	8	2	F	NA	B	WT
						wt	1	2	2	NA	NA	B	1	1	1	5.5						AUX-72	1	1	1	1	1	6	2	M	NA	B	AUX
						wt	1	1	3	M	NA	B	1	1	1	4.5						AUX-72	1	1	1	1	1	6	2	M	NA	B	AUX
						wt	1	1	3	F	NA	B	1	1	1	4.5						AUX-72	1	1	1	1	1	6	2	F	NA	B	AUX
						wt	1	1	3	F	NA	B	1	1	1	4.5						AUX-72	1	1	1	1	1	6	2	F	NA	B	AUX
						wt	1	1	3	M	NA	B	1	1	1	4.5						AUX-72	1	1	1	1	1	6	2	M	NA	B	AUX
						wt	1	1	2	M	NA	B	1	1	1	4.5						AUX-72	1	1	1	1	0	NA	NA	NA	D	B	AUX
						wt	1	1	2	M	NA	B	1	1	1	4.5						AUX-72	1	0	0	0	0	NA	NA	NA	B	B	AUX
						wt	1	1	2	M	NA	B	1	1	1	4.5						AUX-72	1	1	1	1	1	5	2	M	NA	B	AUX
						wt	1	1	2	M	NA	B	1	1	1	4.5						AUX-72	1	1	1	1	1	6	2	F	NA	B	AUX
						wt	NA	NA	NA	NA	4	B	0	0	0							AUX-72	1	1	1	1	1	7	2	F	NA	B	AUX
						wt	1	1	3	M	NA	B	1	1	1	4.5						AUX-72	1	1	1	1	1	6	2	F	NA	B	AUX
						wt	1	2	2	F	NA	B	1	1	1	5.5						AUX-72	1	1	1	1	1	6	2	M	NA	B	AUX
						wt	1	1	2	M	NA	B	1	1	1	4.5						AUX-72	1	1	1	1	1	6	2	F	NA	B	AUX
						wt	1	2	2	F	NA	B	1	1	1	5.5						AUX-72	1	1	1	1	1	6	2	F	NA	B	AUX
						wt	1	1	3	F	NA	B	1	1	1	4.5						AUX-72	1	1	1	1	1	6	2	F	NA	B	AUX
						wt-t	1	2	2	M	NA	B	1	1	1	5.5						AUX-72	1	1	1	1	1	6	2	M	NA	B	AUX
						wt-t	1	NA	NA	NA	1	B	1	0	0							AUX-72	1	1	1	1	1	6	2	F	NA	B	AUX
						wt-t	1	NA	NA	NA	5	B	1	0	0							AUX-72	1	1	1	1	1	6	1	M	NA	B	AUX
						wt-t	2	NA	NA	NA	NA	B	1	0	0							AUX-72	1	1	1	0	0	NA	NA	NA	B	B	AUX
						wt-t	1	2	2	M	NA	B	1	1	1	5.5						AUX-72	1	1	1	0	0	NA	NA	NA	D	B	AUX
						wt-t	1	NA	NA	NA	9	B	1	0	0							AUX-72	1	1	1	1	1	6	2	M	NA	B	AUX
						wt-t	1	NA	NA	NA	12	B	1	0	0							AUX-72	1	1	1	1	1	7	1	M	NA	B	AUX
						wt-t	1	2	3	F	NA	B	1	1	1	5.5						AUX-72	1	1	1	1	1	6	2	F	NA	B	AUX
						wt-t	1	NA	NA	NA	NA	B	1	0	0							AUX-72	1	1	1	1	1	6	2	F	NA	B	AUX
						wt-t	1	2	2	M	NA	B	1	1	1	5.5						AUX-72	1	1	1	1	1	7	NA	NA	D	B	AUX
						wt-t	1	3	2	F	NA	B	1	1	1	6.5						AUX-72	1	1	1	1	1	6	1	M	NA	B	AUX
						wt-t	1	NA	NA	NA	8	B	1	0	0							AUX-72	1	1	1	1	1	6	2	F	NA	B	AUX
						wt-t	1	NA	NA	NA	7	B	1	0	0							AUX-72	1	1	1	1	1	7	1	F	NA	B	AUX
						wt-t	1	NA	NA	NA	5	B	1	0	0							AUX-72	1	1	1	1	1	6	2	M	NA	B	AUX
						wt-t	1	NA	NA	NA	NA	B	1	0	0							AUX-72	1	1	1	1	1	6	2	F	NA	B	AUX
						wt-t	1	3	2	F	NA	B	1	1	1	6.5						AUX-72	1	1	1	1	1	5	2	M	NA	B	AUX
						wt-t	1	2	2	F	NA	B	1	1	1	5.5						AUX-72	1	1	1	1	1	6	2	F	NA	B	AUX
						wt-t	1	2	2	F	NA	B	1	1	1	5.5						AUX-72	1	1	1	1	1	6	2	F	NA	B	AUX
						wt-t	1	NA	NA	NA	NA	B	1	0	0							AUX-72	1	1	1	0	0	NA	NA	NA	D	B	AUX
						wt-t	1	3	1	F	NA	B	1	1	1	6.5						AUX-72	1	1	1	1	1	5	2	M	NA	B	AUX
						wt-t	1	NA	NA	NA	5	B	1	0	0							AUX-72	1	1	1	1	1	6	2	F	NA	B	AUX
						wt-t	1	2	2	F	NA	B	1	1	1	5.5						AUX-72	1	1	1	0	0	NA	NA	NA	D	B	AUX
						wt-t	1	3	2	F	NA	B	1	1	1	6.5						AUX-72	1	1	1	1	1	6	2	M	NA	B	AUX
						wt-t	1	4	1	F	NA	B	1	1	1	7.5						AUX-72	1	1	1	1	1	6	2	M	NA	B	AUX
						wt-t	1	4	3	M	NA	B	1	1	1	7.5						AUX-72	1	1	1	0	0	NA	NA	NA	D	B	AUX
						wt-t	1	NA	NA	NA	5	B	1	0	0							AUX-72	1	1	1	1	1	6	2	M	NA	B	AUX
						wt-t	1	NA	NA	NA	NA	B	1	0	0							AUX-72	1	1	1	0	0	NA	NA	NA	D	B	AUX
						wt-t	1	2	2	M	NA	B	1	1	1	5.5						AUX-72	1	1	1	1	1	6	2	F	NA	B	AUX
						wt-t	1	NA	NA	NA	NA	B	1	0	0							AUX-72	1	1	1	1	1	6	2	M	NA	B	AUX
						wt-t	1	3	2	F	NA	B	1	1	1	6.5						AUX-72	1	1	1	1	1	6	2	F	NA	B	AUX
						wt-t	1	2	2	F	NA	B	1	1	1	5.5						AUX-72	1	1	1	1	1	6	2	F	NA	B	AUX
						wt-t	1	2	2	F	NA	B	1	1	1	5.5						WT-72	1	1	1	1	1	6	2	F	NA	B	WT
						wt-t	1	NA	NA	NA	NA	B	1	0	0							WT-72	1	1	1	1	1	8	2	F	NA	B	WT
						wt-t	1	2	2	F	NA	B	1	1	1	5.5						WT-72	1	1	1	1	1	5	2	M	NA	B	WT
						wt-t	1	2	2	F	NA	B	1	1	1	5.5						WT-72	1	1	1	0	0	NA	NA	NA	B	B	WT
						wt-t	1	NA	NA	NA	3	B	1	0	0							WT-72	1	1	1	1	1	6	2	F	NA	B	WT
						wt-t	1	3	1	F	NA	B	1	1	1	6.5						WT-72	1	1	1	1	1	6	1	M	NA	B	WT
						wt-t	1	2	2	M	NA	B	1	1	1	5.5						WT-72	1	1	1	1	1	5	2	M	NA	B	WT
						wt-t	1	2	2	F	NA	B	1	1	1	5.5						WT-72	1	1	1	1	1	5	2	M	NA	B	WT
						wt-t	1	3	1	F	NA	B	1	1	1	6.5						WT-72	1	1	1	1	1	6	2	M	NA	B	WT
						wt-t	1	NA	NA	NA	NA	B	1	0	0							WT-72	1	1	1	1	1	6	2	F	NA	B	WT
						wt-t	1	2	2	M	NA	B	1	1	1	5.5						WT-72	1	1	1	1	1	5	2	M	NA	B	WT
						wt-t	1	2	2	M	NA	B	1	1	1	5.5						WT-72	1	1	1	1	1	5	2	M	NA	B	WT
						wt-t	1	2	2	M	NA	B	1	1	1	5.5						WT-72	1	1	1	1	1	5	2	F	NA	B	WT
						wt-t	1	2	2	F	NA	B	1	1	1	5.5						WT-72	1	1	1	1	1	6	2	F	NA	B	WT
						wt-t	1	2	2	M	NA	B	1	1	1	5.5						WT-72	1	1	1	1	1	6	2	F	NA	B	WT
						wt-t	1	3	1	M	NA	B	1	1	1	6.5						WT-72	1	1	1	1	1	6	2	F	NA	B	WT
						wt-t	1	3	2	F	NA	B	1	1	1	6.5						WT-72	1	1	1	1	1	5	3	F	NA	B	WT
						wt-t	1	NA	NA	NA	11	B	1	0	0							WT-72	1	1	1	1	1	6	2	F	NA	B	WT
						wt-t	1	NA	NA	NA	5	B	1	0	0							WT-72	1	1	1	1	1	6	2	F	NA	B	WT
						aux	1	8	NA	NA	9	B	1	1	0	11.5						WT-72	1	1	1	1	1	5	2	M	NA	B	WT
						aux	2	NA	NA	NA	9	B	1	0	0							WT-72	1	1	1	1	1	5	2	M	NA	B	WT
						aux	1	3	2	M	NA	B	1	1	1	6.5						WT-72	1	1	1	1	1	5	2	M	NA	B	WT
						aux	2	5	NA	NA	5	B	1	1	0	9.5						WT-72	1	1	1	0	0	NA	NA	NA	D	B	WT
						aux	1	NA	NA	NA	NA	B	1	0	0							WT-72	1	1	1	1	1	6	2	F	NA	B	WT
						aux	1	NA	NA	NA	NA	B	1	0	0							WT-72	1	1	1	1	1	6	1	F	NA	B	WT
						aux	1	4	NA	NA	4	B	1	1	0	7.5						WT-72	1	1	1	1	1	5	2	M	NA	B	WT
						aux	2	5	NA	NA	5	B	1	1	0	9.5						WT-72	1	1	1	1	1	6	2	F	NA	B	WT
						aux	1	NA	NA	NA	5	B	1	0	0							WT-72	1	1	1	1	1	6	2	F	NA	B	WT
						aux	1	5	1	F	NA	B	1	1	1	8.5						WT-72	1	1	1	1	1	5	2	M	NA	B	WT
						aux	1	4	2	F	NA	B	1	1	1	7.5						WT-72	1	1	1	1	1	5	2	M	NA	B	WT
						aux	1	3	2	M	NA	B	1	1	1	6.5						WT-72	1	1	1	1	1	6	2	F	NA	B	WT
						aux	1	5	2	F	NA	B	1	1	1	8.5						WT-72	1	1	1	1	1	5	2	M	NA	B	WT
						aux	2	NA	NA	NA	4	B	1	0	0							WT-72	1	1	1	1	1	5	2	F	NA	B	WT
						aux	1	3	2	M	NA	B	1	1	1	6.5						WT-72	1	1	1	1	1	5	2	F	NA	B	WT
						aux	1	NA	NA	NA	NA	B	1	0	0							WT-72	1	1	1	1	1	5	2	M	NA	B	WT
						aux	1	NA	NA	NA	7	B	1	0	0							WT-72	1	1	1	1	1	6	2	F	NA	B	WT
						aux	1	NA	NA	NA	11	B	1	0	0							WT-72	1	1	1	1	1	6	1	M	NA	B	WT
						aux	2	5	NA	NA	6	B	1	1	0	9.5						WT-72	1	1	1	1	1	6	1	M	NA	B	WT
						aux	1	7	NA	NA	8	B	1	1	0	10.5						WT-72	1	1	1	1	1	6	2	M	NA	B	WT
						aux	1	NA	NA	NA	6	B	1	0	0							WT-72	1	1	1	1	1	5	2	M	NA	B	WT
						aux	2	NA	NA	NA	NA	B	1	0	0							WT-72	1	1	1	0	0	NA	NA	NA	D	B	WT
						aux	1	NA	NA	NA	5	B	1	0	0							WT-72	1	1	1	1	1	5	2	M	NA	B	WT
						aux	2	7	NA	NA	7	B	1	1	0	11.5						WT-72	1	1	1	1	1	5	2	M	NA	B	WT
						aux	NA	NA	NA	NA	1	B	0	0	0							WT-72	1	1	1	1	1	5	2	M	NA	B	WT
						aux	2	NA	NA	NA	NA	B	1	0	0							WT-72	1	1	1	1	1	6	2	M	NA	B	WT
						aux	1	3	2	M	NA	B	1	1	1	6.5						WT-72	1	1	1	1	1	5	2	M	NA	B	WT
						aux	1	3	2	M	NA	B	1	1	1	6.5						AUX-96	1	1	1	1	1	5	2	M	NA	B	AUX
						aux	2	5	NA	NA	5	B	1	1	0	9.5						AUX-96	1	1	1	1	1	5	2	M	NA	B	AUX
						aux	2	NA	NA	NA	11	B	1	0	0							AUX-96	1	1	1	1	1	5	2	M	NA	B	AUX
						aux	1	NA	NA	NA	NA	B	1	0	0							AUX-96	1	1	1	1	1	5	2	M	NA	B	AUX
						aux	2	7	2	F	NA	B	1	1	1	11.5						AUX-96	1	1	1	1	1	6	2	M	NA	B	AUX
						aux	1	NA	NA	NA	NA	B	1	0	0							AUX-96	1	1	1	1	1	6	2	M	NA	B	AUX
						aux	1	NA	NA	NA	10	B	1	0	0							AUX-96	1	1	1	1	1	7	2	M	NA	B	AUX
						aux	1	NA	NA	NA	6	B	1	0	0							AUX-96	1	1	1	1	1	13	2	F	NA	B	AUX
						wt	1	2	2	M	NA	C	1	1	1	5.5						AUX-96	1	1	1	1	1	6	2	F	NA	B	AUX
						wt	1	1	2	M	NA	C	1	1	1	4.5						AUX-96	1	1	1	1	1	6	2	F	NA	B	AUX
						wt	1	1	2	M	NA	C	1	1	1	4.5						AUX-96	1	1	1	1	1	8	1	F	NA	B	AUX
						wt	1	2	2	F	NA	C	1	1	1	5.5						AUX-96	1	1	1	1	1	6	2	F	NA	B	AUX
						wt	1	2	3	M	NA	C	1	1	1	5.5						AUX-96	1	1	1	1	1	6	2	M	NA	B	AUX
						wt	1	2	2	F	NA	C	1	1	1	5.5						AUX-96	1	1	1	1	1	5	2	M	NA	B	AUX
						wt	1	2	2	M	NA	C	1	1	1	5.5						AUX-96	1	1	1	1	1	6	2	M	NA	B	AUX
						wt	1	4	1	M	NA	C	1	1	1	7.5						AUX-96	1	1	1	1	1	6	2	M	NA	B	AUX
						wt	1	4	2	M	NA	C	1	1	1	7.5						AUX-96	1	1	1	0	0	NA	NA	NA	B	B	AUX
						wt	1	2	2	M	NA	C	1	1	1	5.5						AUX-96	1	1	1	1	1	6	2	F	NA	B	AUX
						wt	1	2	2	M	NA	C	1	1	1	5.5						AUX-96	1	1	1	1	1	5	2	M	NA	B	AUX
						wt	1	1	2	M	NA	C	1	1	1	4.5						AUX-96	1	1	1	1	1	5	2	F	NA	B	AUX
						wt	1	2	2	M	NA	C	1	1	1	5.5						AUX-96	1	1	1	1	1	6	2	F	NA	B	AUX
						wt	1	2	1	M	NA	C	1	1	1	5.5						AUX-96	1	1	1	1	1	6	2	F	NA	B	AUX
						wt	1	2	2	M	NA	C	1	1	1	5.5						AUX-96	1	1	1	1	1	6	2	F	NA	B	AUX
						wt	1	2	2	M	NA	C	1	1	1	5.5						AUX-96	1	1	1	1	1	6	2	M	NA	B	AUX
						wt	1	2	2	M	NA	C	1	1	1	5.5						AUX-96	1	1	1	1	1	6	2	F	NA	B	AUX
						wt	4	NA	NA	NA	NA	C	1	0	0							AUX-96	1	1	1	1	1	6	2	F	NA	B	AUX
						wt	1	2	2	F	NA	C	1	1	1	5.5						AUX-96	1	1	1	1	1	6	2	M	NA	B	AUX
						wt	1	2	3	F	NA	C	1	1	1	5.5						AUX-96	1	1	1	1	1	6	2	F	NA	B	AUX
						wt	1	2	2	M	NA	C	1	1	1	5.5						AUX-96	1	1	1	1	1	7	2	F	NA	B	AUX
						wt	1	2	2	M	NA	C	1	1	1	5.5						AUX-96	1	1	1	1	1	6	1	M	NA	B	AUX
						wt	1	2	2	M	NA	C	1	1	1	5.5						AUX-96	1	1	1	1	1	6	2	M	NA	B	AUX
						wt	1	3	2	F	NA	C	1	1	1	6.5						AUX-96	1	1	1	1	1	7	1	M	NA	B	AUX
						wt	1	2	1	M	NA	C	1	1	1	5.5						AUX-96	1	1	1	1	1	5	2	M	NA	B	AUX
						wt	1	2	2	M	NA	C	1	1	1	5.5						AUX-96	1	1	1	1	1	5	2	M	NA	B	AUX
						wt	1	2	2	M	NA	C	1	1	1	5.5						AUX-96	1	1	1	1	1	6	2	F	NA	B	AUX
						wt	1	NA	NA	NA	NA	C	1	0	0							AUX-96	1	1	1	1	1	5	2	M	NA	B	AUX
						wt	1	2	1	M	NA	C	1	1	1	5.5						AUX-96	1	1	1	1	1	6	2	F	NA	B	AUX
						wt	1	4	1	M	NA	C	1	1	1	7.5						AUX-96	1	1	1	1	1	5	2	M	NA	B	AUX
						wt	1	2	1	M	NA	C	1	1	1	5.5						AUX-96	1	1	1	1	1	6	2	F	NA	B	AUX
						wt	1	2	3	M	NA	C	1	1	1	5.5						AUX-96	1	1	1	1	1	6	2	M	NA	B	AUX
						wt	1	NA	NA	NA	NA	C	1	0	0							AUX-96	1	1	1	1	1	7	1	F	NA	B	AUX
						wt	1	2	2	M	NA	C	1	1	1	5.5						AUX-96	1	1	1	1	1	6	2	F	NA	B	AUX
						wt	1	2	2	F	NA	C	1	1	1	5.5						AUX-96	1	1	1	1	1	6	2	F	NA	B	AUX
						wt	1	2	2	F	NA	C	1	1	1	5.5						AUX-96	1	1	1	1	1	6	2	F	NA	B	AUX
						wt	1	NA	NA	NA	NA	C	1	0	0							AUX-96	1	1	1	1	1	6	2	M	NA	B	AUX
						wt	1	2	2	M	NA	C	1	1	1	5.5						AUX-96	1	1	1	1	1	6	2	F	NA	B	AUX
						wt	1	2	3	F	NA	C	1	1	1	5.5						WT-96	1	1	1	1	1	5	2	M	NA	B	WT
						wt	1	2	2	M	NA	C	1	1	1	5.5						WT-96	1	1	1	1	1	6	1	F	NA	B	WT
						wt	1	2	3	F	NA	C	1	1	1	5.5						WT-96	1	1	1	1	1	5	2	F	NA	B	WT
						wt	1	4	2	F	NA	C	1	1	1	7.5						WT-96	1	1	1	1	1	6	2	M	NA	B	WT
						wt	1	2	2	F	NA	C	1	1	1	5.5						WT-96	1	1	1	1	1	6	2	F	NA	B	WT
						wt	1	2	2	M	NA	C	1	1	1	5.5						WT-96	1	1	1	1	1	5	2	M	NA	B	WT
						wt	1	2	2	M	NA	C	1	1	1	5.5						WT-96	1	1	1	1	1	6	2	F	NA	B	WT
						wt	1	2	2	F	NA	C	1	1	1	5.5						WT-96	1	1	1	1	1	5	2	F	NA	B	WT
						wt-t	1	2	2	M	NA	C	1	1	1	5.5						WT-96	1	1	1	1	1	5	2	M	NA	B	WT
						wt-t	1	NA	NA	NA	NA	C	1	0	0							WT-96	1	1	1	1	1	5	2	M	NA	B	WT
						wt-t	1	2	2	F	NA	C	1	1	1	5.5						WT-96	1	1	1	1	1	6	2	F	NA	B	WT
						wt-t	1	NA	NA	NA	10	C	1	0	0							WT-96	1	1	1	1	1	5	2	M	NA	B	WT
						wt-t	1	2	2	F	NA	C	1	1	1	5.5						WT-96	1	1	1	1	1	14	2	F	NA	B	WT
						wt-t	1	NA	NA	NA	12	C	1	0	0							WT-96	1	1	1	1	1	7	1	M	NA	B	WT
						wt-t	1	NA	NA	NA	8	C	1	0	0							WT-96	1	1	1	1	1	5	2	M	NA	B	WT
						wt-t	1	NA	NA	NA	6	C	1	0	0							WT-96	1	1	1	1	1	6	2	F	NA	B	WT
						wt-t	1	NA	NA	NA	8	C	1	0	0							WT-96	1	1	1	1	1	5	2	F	NA	B	WT
						wt-t	1	NA	NA	NA	NA	C	1	0	0							WT-96	1	1	1	1	1	6	1	M	NA	B	WT
						wt-t	1	NA	NA	NA	6	C	1	0	0							WT-96	1	1	1	0	0	NA	NA	NA	B	B	WT
						wt-t	1	2	2	M	NA	C	1	1	1	5.5						WT-96	1	1	1	1	1	6	1	M	NA	B	WT
						wt-t	1	NA	NA	NA	NA	C	1	0	0							WT-96	1	1	1	1	1	5	2	M	NA	B	WT
						wt-t	2	NA	NA	NA	5	C	1	0	0							WT-96	1	1	1	0	0	NA	NA	NA	D	B	WT
						wt-t	1	NA	NA	NA	NA	C	1	0	0							WT-96	1	1	1	1	1	7	1	F	NA	B	WT
						wt-t	1	2	2	F	NA	C	1	1	1	5.5						WT-96	1	1	1	1	1	6	2	F	NA	B	WT
						wt-t	1	2	2	M	NA	C	1	1	1	5.5						WT-96	1	1	1	1	1	5	2	M	NA	B	WT
						wt-t	1	NA	NA	NA	NA	C	1	0	0							WT-96	1	1	1	1	1	5	2	M	NA	B	WT
						wt-t	1	NA	NA	NA	NA	C	1	0	0							WT-96	1	1	1	1	1	6	1	M	NA	B	WT
						wt-t	1	NA	NA	NA	7	C	1	0	0							WT-96	1	1	1	1	1	5	2	M	NA	B	WT
						wt-t	1	NA	NA	NA	8	C	1	0	0							WT-96	1	1	1	1	1	6	2	F	NA	B	WT
						wt-t	1	NA	NA	NA	5	C	1	0	0							WT-96	1	1	1	1	1	5	2	F	NA	B	WT
						wt-t	1	NA	NA	NA	12	C	1	0	0							WT-96	1	1	1	1	1	5	2	F	NA	B	WT
						wt-t	1	NA	NA	NA	9	C	1	0	0							WT-96	1	1	1	1	1	5	2	F	NA	B	WT
						wt-t	1	NA	NA	NA	NA	C	1	0	0							WT-96	1	1	1	1	1	6	2	F	NA	B	WT
						wt-t	1	2	2	F	NA	C	1	1	1	5.5						WT-96	1	1	1	1	1	6	1	M	NA	B	WT
						wt-t	1	3	2	M	NA	C	1	1	1	6.5						WT-96	1	1	1	1	1	5	2	F	NA	B	WT
						wt-t	1	NA	NA	NA	5	C	1	0	0							WT-96	1	1	1	1	1	5	2	M	NA	B	WT
						wt-t	1	NA	NA	NA	NA	C	1	0	0							WT-96	1	1	1	1	1	6	2	F	NA	B	WT
						wt-t	1	3	2	F	NA	C	1	1	1	6.5						WT-96	1	1	1	1	1	6	2	F	NA	B	WT
						wt-t	1	NA	NA	NA	NA	C	1	0	0							WT-96	1	1	1	1	1	6	2	F	NA	B	WT
						wt-t	1	2	2	M	NA	C	1	1	1	5.5						WT-96	1	1	1	1	1	5	2	M	NA	B	WT
						wt-t	1	NA	NA	NA	NA	C	1	0	0							WT-96	1	1	1	1	1	5	2	M	NA	B	WT
						wt-t	1	NA	NA	NA	5	C	1	0	0							WT-96	1	1	1	1	1	5	2	M	NA	B	WT
						wt-t	1	NA	NA	NA	NA	C	1	0	0							WT-96	1	1	1	1	1	6	2	F	NA	B	WT
						wt-t	1	2	2	M	NA	C	1	1	1	5.5						WT-96	1	1	1	1	1	5	2	M	NA	B	WT
						wt-t	1	NA	NA	NA	NA	C	1	0	0							AUX-24	1	1	1	0	0	NA	NA	NA	B	C	AUX
						wt-t	1	NA	NA	NA	6	C	1	0	0							AUX-24	1	1	0	0	0	NA	NA	NA	B	C	AUX
						wt-t	1	NA	NA	NA	9	C	1	0	0							AUX-24	1	1	1	0	0	NA	NA	NA	B	C	AUX
						wt-t	1	3	2	F	NA	C	1	1	1	6.5						AUX-24	1	1	0	0	0	NA	NA	NA	B	C	AUX
						wt-t	1	NA	NA	NA	NA	C	1	0	0							AUX-24	1	1	1	0	0	NA	NA	NA	B	C	AUX
						wt-t	1	2	2	M	NA	C	1	1	1	5.5						AUX-24	1	0	0	0	0	NA	NA	NA	D	C	AUX
						wt-t	1	2	2	M	NA	C	1	1	1	5.5						AUX-24	1	1	0	0	0	NA	NA	NA	B	C	AUX
						wt-t	1	3	2	M	NA	C	1	1	1	6.5						AUX-24	1	1	0	0	0	NA	NA	NA	B	C	AUX
						wt-t	1	NA	NA	NA	12	C	1	0	0							AUX-24	1	0	0	0	0	NA	NA	NA	B	C	AUX
						wt-t	1	2	2	M	NA	C	1	1	1	5.5						AUX-24	0	0	0	0	0	NA	NA	NA	B	C	AUX
						wt-t	1	NA	NA	NA	NA	C	1	0	0							AUX-24	1	1	1	0	0	NA	NA	NA	B	C	AUX
						wt-t	1	2	2	F	NA	C	1	1	1	5.5						AUX-24	1	0	0	0	0	NA	NA	NA	B	C	AUX
						aux	1	NA	NA	NA	4	C	1	0	0							AUX-24	1	1	1	0	0	NA	NA	NA	B	C	AUX
						aux	2	NA	NA	NA	7	C	1	0	0							AUX-24	1	0	0	0	0	NA	NA	NA	B	C	AUX
						aux	1	NA	NA	NA	8	C	1	0	0							AUX-24	1	0	0	0	0	NA	NA	NA	B	C	AUX
						aux	1	NA	NA	NA	NA	C	1	0	0							AUX-24	1	1	0	0	0	NA	NA	NA	D	C	AUX
						aux	1	NA	NA	NA	NA	C	1	0	0							AUX-24	1	0	0	0	0	NA	NA	NA	B	C	AUX
						aux	1	6	2	F	NA	C	1	1	1	9.5						AUX-24	1	0	0	0	0	NA	NA	NA	B	C	AUX
						aux	1	NA	NA	NA	5	C	1	0	0							AUX-24	1	1	1	0	0	NA	NA	NA	B	C	AUX
						aux	1	5	NA	NA	5	C	1	1	0	8.5						AUX-24	1	1	1	0	0	NA	NA	NA	B	C	AUX
						aux	1	3	2	M	NA	C	1	1	1	6.5						AUX-24	1	1	1	0	0	NA	NA	NA	B	C	AUX
						aux	1	3	2	M	NA	C	1	1	1	6.5						AUX-24	1	1	0	0	0	NA	NA	NA	B	C	AUX
						aux	2	6	1	F	NA	C	1	1	1	10.5						AUX-24	1	1	0	0	0	NA	NA	NA	B	C	AUX
						aux	1	NA	NA	NA	3	C	1	0	0							AUX-24	1	1	1	0	0	NA	NA	NA	B	C	AUX
						aux	1	NA	NA	NA	NA	C	1	0	0							AUX-24	1	0	0	0	0	NA	NA	NA	B	C	AUX
						aux	1	3	2	F	NA	C	1	1	1	6.5						AUX-24	1	1	0	0	0	NA	NA	NA	B	C	AUX
						aux	1	5	2	M	NA	C	1	1	1	8.5						AUX-24	1	1	0	0	0	NA	NA	NA	B	C	AUX
						aux	2	NA	NA	NA	NA	C	1	0	0							AUX-24	1	1	0	0	0	NA	NA	NA	B	C	AUX
						aux	1	NA	NA	NA	13	C	1	0	0							AUX-24	1	1	0	0	0	NA	NA	NA	B	C	AUX
						aux	1	7	2	F	NA	C	1	1	1	10.5						AUX-24	1	1	0	0	0	NA	NA	NA	D	C	AUX
						aux	1	NA	NA	NA	NA	C	1	0	0							AUX-24	1	1	0	0	0	NA	NA	NA	B	C	AUX
						aux	1	NA	NA	NA	6	C	1	0	0							AUX-24	1	1	1	0	0	NA	NA	NA	B	C	AUX
						aux	1	NA	NA	NA	NA	C	1	0	0							AUX-24	1	1	0	0	0	NA	NA	NA	B	C	AUX
						aux	1	NA	NA	NA	NA	C	1	0	0							AUX-24	1	1	0	0	0	NA	NA	NA	B	C	AUX
						aux	1	5	NA	NA	5	C	1	1	0	8.5						AUX-24	1	1	0	0	0	NA	NA	NA	D	C	AUX
						aux	1	6	2	F	NA	C	1	1	1	9.5						AUX-24	1	0	0	0	0	NA	NA	NA	B	C	AUX
						aux	1	NA	NA	NA	12	C	1	0	0							AUX-24	1	1	0	0	0	NA	NA	NA	B	C	AUX
						aux	1	NA	NA	NA	NA	C	1	0	0							AUX-24	1	1	1	0	0	NA	NA	NA	B	C	AUX
						aux	1	NA	NA	NA	NA	C	1	0	0							AUX-24	1	1	1	0	0	NA	NA	NA	B	C	AUX
						aux	1	NA	NA	NA	NA	C	1	0	0							AUX-24	1	1	0	0	0	NA	NA	NA	B	C	AUX
						aux	1	NA	NA	NA	9	C	1	0	0							AUX-24	1	1	0	0	0	NA	NA	NA	B	C	AUX
						aux	2	NA	NA	NA	10	C	1	0	0							AUX-24	1	1	0	0	0	NA	NA	NA	B	C	AUX
						aux	1	3	2	M	NA	C	1	1	1	6.5						AUX-24	1	1	0	0	0	NA	NA	NA	B	C	AUX
						aux	1	NA	NA	NA	NA	C	1	0	0							AUX-24	1	1	0	0	0	NA	NA	NA	B	C	AUX
						aux	1	NA	NA	NA	NA	C	1	0	0							AUX-24	1	1	0	0	0	NA	NA	NA	B	C	AUX
						aux	1	NA	NA	NA	NA	C	1	0	0							AUX-24	1	1	0	0	0	NA	NA	NA	D	C	AUX
						aux	1	3	2	F	NA	C	1	1	1	6.5						AUX-24	1	0	0	0	0	NA	NA	NA	B	C	AUX
						aux	1	5	NA	NA	5	C	1	1	0	8.5						WT-24	1	1	1	1	1	6	2	M	NA	C	WT
						aux	1	3	NA	NA	3	C	1	1	0	6.5						WT-24	1	1	1	1	1	7	1	M	NA	C	WT
						aux	1	NA	NA	NA	12	C	1	0	0							WT-24	1	1	1	1	1	8	1	F	NA	C	WT
						aux	1	5	NA	NA	6	C	1	1	0	8.5						WT-24	1	1	1	1	1	15	2	F	NA	C	WT
						aux	1	NA	NA	NA	13	C	1	0	0							WT-24	1	1	1	1	1	6	2	M	NA	C	WT
						aux	1	3	NA	NA	4	C	1	1	0	6.5						WT-24	1	1	1	1	1	7	2	F	NA	C	WT
						aux	2	NA	NA	NA	7	C	1	0	0							WT-24	1	1	1	1	1	6	2	F	NA	C	WT
						aux	1	NA	NA	NA	7	C	1	0	0							WT-24	1	1	1	0	0	NA	NA	NA	B	C	WT
						aux	1	4	NA	NA	4	C	1	1	0	7.5						WT-24	1	1	1	1	1	7	2	F	NA	C	WT
						aux	1	NA	NA	NA	6	C	1	0	0							WT-24	1	1	1	1	1	11	2	F	NA	C	WT
						aux	2	NA	NA	NA	9	C	1	0	0							WT-24	1	1	1	1	1	7	1	M	NA	C	WT
						aux	1	3	NA	NA	5	C	1	1	0	6.5						WT-24	1	1	1	1	1	6	2	M	NA	C	WT
						aux	1	2	2	M	NA	C	1	1	1	5.5						WT-24	1	1	1	1	1	7	2	M	NA	C	WT
																						WT-24	1	1	1	0	0	NA	NA	NA	B	C	WT
																						WT-24	1	1	1	1	1	6	2	M	NA	C	WT
																						WT-24	1	0	0	0	0	NA	NA	NA	B	C	WT
																						WT-24	1	1	1	1	1	6	2	M	NA	C	WT
																						WT-24	1	1	1	1	1	6	2	M	NA	C	WT
																						WT-24	1	1	1	1	1	7	2	F	NA	C	WT
																						WT-24	1	1	1	1	1	6	2	F	NA	C	WT
																						WT-24	1	1	1	1	1	6	2	M	NA	C	WT
																						WT-24	1	1	1	1	1	9	1	F	NA	C	WT
																						WT-24	1	1	1	1	1	8	2	M	NA	C	WT
																						WT-24	1	1	1	1	1	6	2	M	NA	C	WT
																						WT-24	1	1	1	1	1	6	2	M	NA	C	WT
																						WT-24	1	1	1	1	1	7	2	F	NA	C	WT
																						WT-24	1	1	1	1	1	7	2	F	NA	C	WT
																						WT-24	1	1	1	1	1	6	2	M	NA	C	WT
																						WT-24	1	1	1	1	1	7	2	F	NA	C	WT
																						WT-24	1	1	1	1	1	6	2	M	NA	C	WT
																						WT-24	1	1	1	1	1	7	2	M	NA	C	WT
																						WT-24	1	1	1	0	0	NA	NA	NA	D	C	WT
																						WT-24	1	1	1	1	1	6	2	M	NA	C	WT
																						WT-24	1	1	1	1	1	6	2	F	NA	C	WT
																						WT-24	1	1	1	1	1	7	2	F	NA	C	WT
																						WT-24	1	1	1	1	1	6	2	M	NA	C	WT
																						WT-24	1	1	1	0	0	NA	NA	NA	D	C	WT
																						WT-24	1	1	1	1	1	7	2	M	NA	C	WT
																						WT-24	1	0	0	0	0	NA	NA	NA	B	C	WT
																						WT-24	1	1	1	1	1	7	2	F	NA	C	WT
																						WT-24	1	1	0	0	0	NA	NA	NA	B	C	WT
																						WT-24	1	1	1	0	0	NA	NA	NA	B	C	WT
																						WT-24	1	1	1	1	1	6	2	F	NA	C	WT
																						WT-24	1	1	1	1	1	7	2	F	NA	C	WT
																						WT-24	1	1	1	0	0	NA	NA	NA	B	C	WT
																						WT-24	1	1	1	1	1	7	2	F	NA	C	WT
																						WT-24	1	1	1	0	0	NA	NA	NA	D	C	WT
																						AUX-48	1	1	1	1	0	NA	NA	NA	D	C	AUX
																						AUX-48	1	1	1	1	1	8	2	M	NA	C	AUX
																						AUX-48	1	1	1	1	1	9	3	M	NA	C	AUX
																						AUX-48	1	1	1	0	0	NA	NA	NA	B	C	AUX
																						AUX-48	1	1	0	0	0	NA	NA	NA	D	C	AUX
																						AUX-48	1	1	1	0	0	NA	NA	NA	D	C	AUX
																						AUX-48	1	1	1	1	0	NA	NA	NA	D	C	AUX
																						AUX-48	1	1	1	1	1	10	2	M	NA	C	AUX
																						AUX-48	1	1	1	1	0	NA	NA	NA	D	C	AUX
																						AUX-48	1	1	1	1	0	NA	NA	NA	D	C	AUX
																						AUX-48	1	1	1	0	0	NA	NA	NA	B	C	AUX
																						AUX-48	1	1	1	0	0	NA	NA	NA	D	C	AUX
																						AUX-48	1	1	1	1	0	NA	NA	NA	D	C	AUX
																						AUX-48	1	1	1	0	0	NA	NA	NA	B	C	AUX
																						AUX-48	1	1	1	0	0	NA	NA	NA	D	C	AUX
																						AUX-48	1	1	1	0	0	NA	NA	NA	B	C	AUX
																						AUX-48	1	1	1	1	1	9	2	F	NA	C	AUX
																						AUX-48	1	1	1	1	1	7	2	M	NA	C	AUX
																						AUX-48	1	1	1	0	0	NA	NA	NA	B	C	AUX
																						AUX-48	1	1	1	0	0	NA	NA	NA	B	C	AUX
																						AUX-48	1	1	1	0	0	NA	NA	NA	B	C	AUX
																						AUX-48	1	1	1	0	0	NA	NA	NA	B	C	AUX
																						AUX-48	1	1	1	0	0	NA	NA	NA	B	C	AUX
																						AUX-48	1	1	1	0	0	NA	NA	NA	B	C	AUX
																						AUX-48	1	1	1	1	1	10	2	M	NA	C	AUX
																						AUX-48	1	1	1	1	0	NA	NA	NA	D	C	AUX
																						AUX-48	1	1	1	1	0	13	NA	NA	D	C	AUX
																						AUX-48	1	1	1	0	0	NA	NA	NA	B	C	AUX
																						AUX-48	1	1	1	0	0	NA	NA	NA	B	C	AUX
																						AUX-48	1	1	1	1	0	8	NA	NA	D	C	AUX
																						AUX-48	1	1	1	1	1	8	2	M	NA	C	AUX
																						AUX-48	1	1	1	1	0	NA	NA	NA	D	C	AUX
																						AUX-48	1	1	1	0	0	NA	NA	NA	D	C	AUX
																						AUX-48	1	1	1	0	0	NA	NA	NA	D	C	AUX
																						AUX-48	1	1	1	0	0	NA	NA	NA	B	C	AUX
																						AUX-48	1	1	1	1	0	10	NA	NA	D	C	AUX
																						AUX-48	1	1	1	1	1	15	2	F	NA	C	AUX
																						AUX-48	1	1	1	0	0	NA	NA	NA	B	C	AUX
																						AUX-48	1	1	1	0	0	NA	NA	NA	D	C	AUX
																						AUX-48	1	1	1	0	0	NA	NA	NA	D	C	AUX
																						AUX-48	1	1	1	1	0	NA	NA	NA	D	C	AUX
																						AUX-48	1	1	1	1	0	NA	NA	NA	D	C	AUX
																						AUX-48	1	1	1	0	0	NA	NA	NA	B	C	AUX
																						AUX-48	1	1	1	0	0	NA	NA	NA	D	C	AUX
																						AUX-48	1	1	1	1	0	NA	NA	NA	D	C	AUX
																						WT-48	1	1	1	0	0	NA	NA	NA	B	C	WT
																						WT-48	1	1	1	1	1	6	2	M	NA	C	WT
																						WT-48	1	1	1	0	0	NA	NA	NA	D	C	WT
																						WT-48	1	1	1	0	0	NA	NA	NA	B	C	WT
																						WT-48	1	1	1	1	1	6	2	M	NA	C	WT
																						WT-48	1	1	1	0	0	NA	NA	NA	D	C	WT
																						WT-48	1	1	1	1	1	7	2	M	NA	C	WT
																						WT-48	1	1	1	1	1	6	2	M	NA	C	WT
																						WT-48	1	1	1	1	1	6	2	M	NA	C	WT
																						WT-48	1	1	1	1	1	7	1	F	NA	C	WT
																						WT-48	1	1	1	1	1	6	2	F	NA	C	WT
																						WT-48	1	1	1	0	0	NA	NA	NA	B	C	WT
																						WT-48	1	1	1	0	0	NA	NA	NA	B	C	WT
																						WT-48	1	1	1	1	1	6	2	M	NA	C	WT
																						WT-48	1	1	1	0	0	NA	NA	NA	B	C	WT
																						WT-48	1	1	1	1	1	6	2	F	NA	C	WT
																						WT-48	1	1	1	0	0	NA	NA	NA	D	C	WT
																						WT-48	1	1	1	0	0	NA	NA	NA	B	C	WT
																						WT-48	1	1	1	1	1	5	2	F	NA	C	WT
																						WT-48	1	1	1	1	1	6	2	F	NA	C	WT
																						WT-48	1	1	1	1	1	6	2	F	NA	C	WT
																						WT-48	1	1	1	1	1	6	2	M	NA	C	WT
																						WT-48	1	1	1	1	1	7	2	F	NA	C	WT
																						WT-48	1	1	1	0	0	NA	NA	NA	B	C	WT
																						WT-48	1	1	1	0	0	NA	NA	NA	B	C	WT
																						WT-48	1	1	1	1	1	10	3	F	NA	C	WT
																						WT-48	1	1	1	1	1	11	2	F	NA	C	WT
																						WT-48	1	1	1	1	1	6	2	M	NA	C	WT
																						WT-48	1	1	1	0	0	NA	NA	NA	B	C	WT
																						WT-48	1	1	1	1	1	7	2	F	NA	C	WT
																						WT-48	1	0	0	0	0	NA	NA	NA	D	C	WT
																						WT-48	1	0	0	0	0	NA	NA	NA	B	C	WT
																						WT-48	1	1	1	1	1	7	2	F	NA	C	WT
																						WT-48	1	1	1	1	1	6	2	M	NA	C	WT
																						WT-48	1	1	1	0	0	NA	NA	NA	D	C	WT
																						WT-48	1	1	1	1	1	6	2	F	NA	C	WT
																						WT-48	1	1	1	1	1	9	2	F	NA	C	WT
																						WT-48	1	1	1	0	0	NA	NA	NA	D	C	WT
																						WT-48	1	1	1	1	1	6	2	F	NA	C	WT
																						WT-48	1	1	1	1	1	6	2	M	NA	C	WT
																						WT-48	1	1	1	1	1	7	2	F	NA	C	WT
																						WT-48	1	1	1	0	0	NA	NA	NA	D	C	WT
																						WT-48	1	1	1	0	0	NA	NA	NA	B	C	WT
																						WT-48	1	1	1	0	0	NA	NA	NA	D	C	WT
																						WT-48	1	1	1	0	0	NA	NA	NA	D	C	WT
																						WT-48	1	1	1	1	1	6	2	M	NA	C	WT
																						WT-48	1	1	1	0	0	NA	NA	NA	D	C	WT
																						WT-48	1	1	1	1	1	6	2	M	NA	C	WT
																						AUX-72	1	1	1	0	0	NA	NA	NA	D	C	AUX
																						AUX-72	1	1	1	1	1	6	2	M	NA	C	AUX
																						AUX-72	1	1	1	1	1	6	2	M	NA	C	AUX
																						AUX-72	1	1	1	1	1	6	2	M	NA	C	AUX
																						AUX-72	1	1	1	1	1	6	2	M	NA	C	AUX
																						AUX-72	1	1	1	1	1	6	2	M	NA	C	AUX
																						AUX-72	1	1	1	1	1	6	2	M	NA	C	AUX
																						AUX-72	1	1	1	1	1	6	2	M	NA	C	AUX
																						AUX-72	1	1	1	1	1	7	2	M	NA	C	AUX
																						AUX-72	1	1	1	0	0	NA	NA	NA	B	C	AUX
																						AUX-72	1	1	1	1	1	5	2	F	NA	C	AUX
																						AUX-72	1	1	1	1	1	6	2	M	NA	C	AUX
																						AUX-72	1	1	1	1	1	6	2	M	NA	C	AUX
																						AUX-72	1	1	1	1	1	6	2	F	NA	C	AUX
																						AUX-72	1	1	1	1	0	NA	NA	NA	D	C	AUX
																						AUX-72	1	1	1	0	0	NA	NA	NA	B	C	AUX
																						AUX-72	1	1	1	1	0	NA	NA	NA	D	C	AUX
																						AUX-72	1	1	1	0	0	NA	NA	NA	B	C	AUX
																						AUX-72	1	1	1	1	1	6	2	F	NA	C	AUX
																						AUX-72	1	1	1	0	0	NA	NA	NA	B	C	AUX
																						AUX-72	1	1	1	1	1	7	2	F	NA	C	AUX
																						AUX-72	1	1	1	1	1	5	2	M	NA	C	AUX
																						AUX-72	1	1	1	1	1	6	2	M	NA	C	AUX
																						AUX-72	1	1	1	1	1	6	2	M	NA	C	AUX
																						AUX-72	1	1	1	1	1	6	2	M	NA	C	AUX
																						AUX-72	1	1	1	1	0	NA	NA	NA	D	C	AUX
																						AUX-72	1	1	1	1	1	6	2	F	NA	C	AUX
																						AUX-72	1	1	1	1	1	6	2	F	NA	C	AUX
																						AUX-72	1	1	1	1	1	6		M	NA	C	AUX
																						AUX-72	1	1	1	1	1	5	2	M	NA	C	AUX
																						AUX-72	1	1	1	1	1	6	2	M	NA	C	AUX
																						AUX-72	1	1	1	1	1	6	2	M	NA	C	AUX
																						AUX-72	1	1	1	1	1	7	2	F	NA	C	AUX
																						AUX-72	1	1	1	1	1	6	2	F	NA	C	AUX
																						AUX-72	1	1	1	1	1	6	2	F	NA	C	AUX
																						AUX-72	1	1	1	0	0	NA	NA	NA	B	C	AUX
																						AUX-72	1	1	1	1	1	5	2	M	NA	C	AUX
																						AUX-72	1	1	1	1	1	8	2	F	NA	C	AUX
																						AUX-72	1	1	1	1	1	6	2	M	NA	C	AUX
																						AUX-72	1	1	1	1	1	6	2	F	NA	C	AUX
																						AUX-72	1	1	1	1	1	7	1	M	NA	C	AUX
																						AUX-72	1	1	1	1	1	7	2	M	NA	C	AUX
																						AUX-72	1	1	1	0	0	NA	NA	NA	D	C	AUX
																						AUX-72	1	1	1	1	1	6	2	M	NA	C	AUX
																						AUX-72	1	1	1	1	1	6	2	M	NA	C	AUX
																						WT-72	1	1	1	1	1	6	2	F	NA	C	WT
																						WT-72	1	1	1	1	1	5	2	M	NA	C	WT
																						WT-72	1	1	1	1	1	5	2	M	NA	C	WT
																						WT-72	1	1	1	1	1	5	2	M	NA	C	WT
																						WT-72	1	1	1	1	1	6	1	M	NA	C	WT
																						WT-72	1	1	1	1	1	6	2	F	NA	C	WT
																						WT-72	1	1	1	1	1	6	2	F	NA	C	WT
																						WT-72	1	1	1	1	1	6	1	M	NA	C	WT
																						WT-72	1	1	1	1	1	5	2	F	NA	C	WT
																						WT-72	1	1	1	0	0	NA	NA	NA	D	C	WT
																						WT-72	1	1	1	1	1	6	2	M	NA	C	WT
																						WT-72	1	1	1	1	1	5	2	M	NA	C	WT
																						WT-72	1	1	1	1	1	5	2	M	NA	C	WT
																						WT-72	1	1	1	1	1	5	2	M	NA	C	WT
																						WT-72	1	1	1	1	1	6	2	F	NA	C	WT
																						WT-72	1	1	1	1	1	12	2	F	NA	C	WT
																						WT-72	1	1	1	1	1	12	2	F	NA	C	WT
																						WT-72	1	1	1	1	1	5	2	M	NA	C	WT
																						WT-72	1	1	1	1	1	5	2	M	NA	C	WT
																						WT-72	1	1	1	1	1	5	3	F	NA	C	WT
																						WT-72	1	1	1	1	1	6	2	F	NA	C	WT
																						WT-72	1	1	1	1	0	NA	NA	NA	D	C	WT
																						WT-72	1	1	1	1	1	6	2	F	NA	C	WT
																						WT-72	1	1	1	1	1	6	2	F	NA	C	WT
																						WT-72	1	1	1	1	1	5	2	M	NA	C	WT
																						WT-72	1	1	1	1	1	5	2	F	NA	C	WT
																						WT-72	1	1	1	1	1	6	2	M	NA	C	WT
																						WT-72	1	1	1	1	1	5	2	M	NA	C	WT
																						WT-72	1	1	1	1	1	5	2	M	NA	C	WT
																						WT-72	1	1	1	1	1	5	2	M	NA	C	WT
																						WT-72	1	1	1	1	1	5	2	M	NA	C	WT
																						WT-72	1	1	1	0	0	NA	NA	NA	D	C	WT
																						WT-72	1	1	1	1	1	5	2	M	NA	C	WT
																						WT-72	1	1	1	1	1	6	2	F	NA	C	WT
																						WT-72	1	1	1	1	1	5	2	F	NA	C	WT
																						WT-72	1	1	1	0	0	NA	NA	NA	D	C	WT
																						WT-72	1	1	1	1	1	5	2	M	NA	C	WT
																						WT-72	1	1	1	1	1	5	2	M	NA	C	WT
																						WT-72	1	1	1	1	1	6	2	F	NA	C	WT
																						WT-72	1	1	1	1	1	5	2	M	NA	C	WT
																						WT-72	1	1	1	1	1	5	2	F	NA	C	WT
																						WT-72	1	1	1	1	1	5	2	M	NA	C	WT
																						WT-72	1	1	1	1	1	6	2	F	NA	C	WT
																						WT-72	1	1	1	1	1	5	2	M	NA	C	WT
																						AUX-96	1	1	1	1	1	6	2	F	NA	C	AUX
																						AUX-96	1	1	1	1	1	5	2	M	NA	C	AUX
																						AUX-96	1	1	1	1	1	5	2	M	NA	C	AUX
																						AUX-96	1	1	1	1	1	6	2	F	NA	C	AUX
																						AUX-96	1	1	1	1	1	5	2	M	NA	C	AUX
																						AUX-96	1	0	0	0	0	NA	NA	NA	D	C	AUX
																						AUX-96	1	1	1	1	1	6	2	M	NA	C	AUX
																						AUX-96	1	1	1	1	1	6	2	F	NA	C	AUX
																						AUX-96	1	1	1	1	1	5	3	F	NA	C	AUX
																						AUX-96	1	1	1	1	1	6	2	M	NA	C	AUX
																						AUX-96	1	1	1	1	1	6	2	M	NA	C	AUX
																						AUX-96	1	1	1	1	1	5	2	M	NA	C	AUX
																						AUX-96	1	1	1	1	1	6	2	M	NA	C	AUX
																						AUX-96	1	1	1	1	0	NA	NA	NA	D	C	AUX
																						AUX-96	1	1	1	1	1	5	2	M	NA	C	AUX
																						AUX-96	1	1	1	1	1	6	2	F	NA	C	AUX
																						AUX-96	1	1	1	1	1	5	2	M	NA	C	AUX
																						AUX-96	1	1	1	1	1	6	2	F	NA	C	AUX
																						AUX-96	1	1	1	1	1	6	2	F	NA	C	AUX
																						AUX-96	1	1	1	1	1	6	2	M	NA	C	AUX
																						AUX-96	1	1	1	1	1	6	2	F	NA	C	AUX
																						AUX-96	1	1	1	1	1	8	2	F	NA	C	AUX
																						AUX-96	1	1	1	1	1	5	2	M	NA	C	AUX
																						AUX-96	1	1	1	1	1	5	2	M	NA	C	AUX
																						AUX-96	1	1	1	1	1	6	2	M	NA	C	AUX
																						AUX-96	1	1	1	1	1	15	NA	NA	D	C	AUX
																						AUX-96	1	1	1	1	1	13	3	F	NA	C	AUX
																						AUX-96	1	1	1	1	1	5	2	M	NA	C	AUX
																						AUX-96	1	1	1	1	1	5	2	M	NA	C	AUX
																						AUX-96	1	1	1	1	1	6	2	F	NA	C	AUX
																						AUX-96	1	1	1	1	1	5	3	F	NA	C	AUX
																						AUX-96	1	1	1	1	1	5	2	M	NA	C	AUX
																						AUX-96	1	1	1	1	1	6	1	M	NA	C	AUX
																						AUX-96	1	1	1	1	1	6	2	F	NA	C	AUX
																						AUX-96	1	1	1	1	1	6	2	F	NA	C	AUX
																						AUX-96	1	1	1	1	1	5	2	M	NA	C	AUX
																						AUX-96	1	1	1	1	1	5	2	M	NA	C	AUX
																						AUX-96	1	1	1	1	1	6	2	F	NA	C	AUX
																						AUX-96	1	1	1	1	1	6	2	F	NA	C	AUX
																						AUX-96	1	1	1	1	1	7	2	F	NA	C	AUX
																						AUX-96	1	1	1	1	1	5	2	M	NA	C	AUX
																						AUX-96	1	1	1	1	1	6	2	M	NA	C	AUX
																						AUX-96	1	1	1	1	1	6	2	F	NA	C	AUX
																						AUX-96	1	1	1	1	1	6	2	F	NA	C	AUX
																						AUX-96	1	1	1	1	1	5	2	M	NA	C	AUX
																						AUX-96	1	1	1	1	1	5	2	M	NA	C	AUX
																						AUX-96	1	1	1	1	1	6	2	F	NA	C	AUX
																						AUX-96	1	1	1	1	1	6	2	M	NA	C	AUX
																						WT-96	1	1	1	1	1	6	2	F	NA	C	WT
																						WT-96	1	1	1	1	0	6	NA	NA	D	C	WT
																						WT-96	1	1	1	1	1	5	2	M	NA	C	WT
																						WT-96	1	1	1	1	1	5	2	M	NA	C	WT
																						WT-96	1	1	1	1	1	6	2	F	NA	C	WT
																						WT-96	1	1	1	1	1	5	2	M	NA	C	WT
																						WT-96	1	1	1	1	1	6	2	F	NA	C	WT
																						WT-96	1	1	1	1	1	5	2	M	NA	C	WT
																						WT-96	1	1	1	1	1	6	2	F	NA	C	WT
																						WT-96	1	1	1	1	1	6	2	F	NA	C	WT
																						WT-96	1	0	0	0	0	NA	NA	NA	B	C	WT
																						WT-96	1	1	1	1	1	5	2	F	NA	C	WT
																						WT-96	1	1	1	1	1	5	2	F	NA	C	WT
																						WT-96	1	1	1	1	1	6	2	F	NA	C	WT
																						WT-96	1	1	1	1	1	5	3	F	NA	C	WT
																						WT-96	1	1	1	1	1	5	2	M	NA	C	WT
																						WT-96	1	1	1	1	1	6	2	F	NA	C	WT
																						WT-96	1	1	1	1	1	6	2	F	NA	C	WT
																						WT-96	1	1	1	1	1	5	2	F	NA	C	WT
																						WT-96	1	1	1	1	1	5	2	M	NA	C	WT
																						WT-96	1	1	1	1	1	6	2	F	NA	C	WT
																						WT-96	1	1	1	1	1	5	2	M	NA	C	WT
																						WT-96	1	1	1	1	1	5	2	M	NA	C	WT
																						WT-96	1	1	1	1	1	5	3	F	NA	C	WT
																						WT-96	1	1	1	1	1	6	2	M	NA	C	WT
																						WT-96	1	1	1	1	1	5	2	F	NA	C	WT
																						WT-96	1	1	1	1	1	5	2	M	NA	C	WT
																						WT-96	1	1	1	1	1	6	2	F	NA	C	WT
																						WT-96	1	1	1	1	1	6	2	F	NA	C	WT
																						WT-96	1	1	1	1	1	5	3	F	NA	C	WT
																						WT-96	1	1	1	1	1	7	2	F	NA	C	WT
																						WT-96	1	1	1	1	1	5	2	F	NA	C	WT
																						WT-96	1	1	1	1	1	6	2	F	NA	C	WT
																						WT-96	1	1	1	1	1	6	2	M	NA	C	WT
																						WT-96	1	1	1	1	1	6	2	F	NA	C	WT
																						WT-96	1	1	1	1	1	6	2	F	NA	C	WT
																						WT-96	1	1	1	1	1	6	2	F	NA	C	WT
																						WT-96	1	1	1	1	1	5	2	M	NA	C	WT
																						WT-96	1	1	1	1	1	6	2	F	NA	C	WT
																						WT-96	1	1	1	1	1	6	2	F	NA	C	WT
																						WT-96	1	1	1	0	0	NA	NA	NA	B	C	WT
																						WT-96	1	1	1	1	1	5	2	M	NA	C	WT
																						WT-96	1	1	1	1	1	5	2	M	NA	C	WT
																						WT-96	1	1	1	1	1	6	2	F	NA	C	WT
																						WT-96	1	1	1	1	1	5	2	M	NA	C	WT
																						WT-96	1	1	1	0	0	NA	NA	NA	B	C	WT
																						AUX-24	1	1	0	0	0	NA	NA	NA	B	D	AUX
																						AUX-24	1	1	0	0	0	NA	NA	NA	B	D	AUX
																						AUX-24	1	1	0	0	0	NA	NA	NA	B	D	AUX
																						AUX-24	1	1	0	0	0	NA	NA	NA	B	D	AUX
																						AUX-24	1	1	1	0	0	NA	NA	NA	B	D	AUX
																						AUX-24	1	1	1	0	0	NA	NA	NA	D	D	AUX
																						AUX-24	1	1	0	0	0	NA	NA	NA	B	D	AUX
																						AUX-24	1	1	0	0	0	NA	NA	NA	D	D	AUX
																						AUX-24	1	1	0	0	0	NA	NA	NA	B	D	AUX
																						AUX-24	1	1	0	0	0	NA	NA	NA	B	D	AUX
																						AUX-24	1	1	0	0	0	NA	NA	NA	B	D	AUX
																						AUX-24	1	1	0	0	0	NA	NA	NA	B	D	AUX
																						AUX-24	1	1	0	0	0	NA	NA	NA	B	D	AUX
																						AUX-24	1	1	0	0	0	NA	NA	NA	B	D	AUX
																						AUX-24	1	1	0	0	0	NA	NA	NA	B	D	AUX
																						AUX-24	1	1	0	0	0	NA	NA	NA	B	D	AUX
																						AUX-24	1	1	0	0	0	NA	NA	NA	B	D	AUX
																						AUX-24	1	1	1	0	0	NA	NA	NA	B	D	AUX
																						AUX-24	1	1	1	0	0	NA	NA	NA	B	D	AUX
																						AUX-24	1	1	1	0	0	NA	NA	NA	B	D	AUX
																						AUX-24	1	1	1	0	0	NA	NA	NA	B	D	AUX
																						AUX-24	1	1	0	0	0	NA	NA	NA	B	D	AUX
																						AUX-24	1	1	0	0	0	NA	NA	NA	B	D	AUX
																						AUX-24	1	1	0	0	0	NA	NA	NA	B	D	AUX
																						AUX-24	1	1	0	0	0	NA	NA	NA	B	D	AUX
																						AUX-24	1	1	0	0	0	NA	NA	NA	B	D	AUX
																						AUX-24	1	1	0	0	0	NA	NA	NA	B	D	AUX
																						AUX-24	1	1	1	0	0	NA	NA	NA	B	D	AUX
																						AUX-24	1	1	0	0	0	NA	NA	NA	B	D	AUX
																						AUX-24	1	1	1	0	0	NA	NA	NA	B	D	AUX
																						AUX-24	1	1	0	0	0	NA	NA	NA	B	D	AUX
																						AUX-24	1	1	0	0	0	NA	NA	NA	B	D	AUX
																						AUX-24	1	1	0	0	0	NA	NA	NA	B	D	AUX
																						AUX-24	1	1	1	0	0	NA	NA	NA	B	D	AUX
																						AUX-24	1	1	0	0	0	NA	NA	NA	B	D	AUX
																						AUX-24	1	1	1	0	0	NA	NA	NA	D	D	AUX
																						AUX-24	1	1	0	0	0	NA	NA	NA	B	D	AUX
																						AUX-24	1	1	0	0	0	NA	NA	NA	B	D	AUX
																						AUX-24	1	0	0	0	0	NA	NA	NA	B	D	AUX
																						AUX-24	1	0	0	0	0	NA	NA	NA	B	D	AUX
																						AUX-24	1	1	0	0	0	NA	NA	NA	B	D	AUX
																						AUX-24	0	0	0	0	0	NA	NA	NA	B	D	AUX
																						AUX-24	1	0	0	0	0	NA	NA	NA	B	D	AUX
																						WT-24	1	1	1	0	0	NA	NA	NA	D	D	WT
																						WT-24	1	1	1	0	0	NA	NA	NA	D	D	WT
																						WT-24	1	1	1	1	1	6	2	M	NA	D	WT
																						WT-24	1	0	0	0	0	NA	NA	NA	D	D	WT
																						WT-24	0	0	0	0	0	NA	NA	NA	D	D	WT
																						WT-24	1	1	1	0	0	NA	NA	NA	D	D	WT
																						WT-24	1	1	1	0	0	NA	NA	NA	D	D	WT
																						WT-24	1	1	1	1	1	7	2	F	NA	D	WT
																						WT-24	1	1	1	0	0	NA	NA	NA	B	D	WT
																						WT-24	1	1	1	1	1	6	2	F	NA	D	WT
																						WT-24	1	1	1	0	0	NA	NA	NA	B	D	WT
																						WT-24	1	1	1	0	0	NA	NA	NA	B	D	WT
																						WT-24	1	1	1	1	1	6	2	F	NA	D	WT
																						WT-24	1	1	1	1	1	8	2	F	NA	D	WT
																						WT-24	1	1	1	0	0	NA	NA	NA	D	D	WT
																						WT-24	1	1	1	0	0	NA	NA	NA	B	D	WT
																						WT-24	1	0	0	0	0	NA	NA	NA	D	D	WT
																						WT-24	1	1	1	1	1	6	2	M	NA	D	WT
																						WT-24	1	1	1	1	1	7	2	F	NA	D	WT
																						WT-24	1	1	1	1	1	6	2	M	NA	D	WT
																						WT-24	1	1	1	1	1	7	2	F	NA	D	WT
																						WT-24	1	1	1	0	0	NA	NA	NA	B	D	WT
																						WT-24	1	1	1	1	1	6	2	F	NA	D	WT
																						WT-24	1	1	1	1	1	7	2	M	NA	D	WT
																						WT-24	1	1	1	1	1	6	1	M	NA	D	WT
																						WT-24	1	1	1	1	1	6	2	F	NA	D	WT
																						WT-24	1	1	1	1	1	7	2	F	NA	D	WT
																						WT-24	1	1	1	1	1	5	2	M	NA	D	WT
																						WT-24	1	1	1	1	1	6	2	F	NA	D	WT
																						WT-24	1	1	1	0	0	NA	NA	NA	B	D	WT
																						WT-24	1	1	1	0	0	NA	NA	NA	D	D	WT
																						WT-24	1	1	1	1	1	6	2	M	NA	D	WT
																						WT-24	1	1	1	1	1	6	2	F	NA	D	WT
																						WT-24	1	1	1	1	1	6	2	F	NA	D	WT
																						WT-24	1	1	1	1	1	6	2	M	NA	D	WT
																						WT-24	1	1	1	1	1	6	2	F	NA	D	WT
																						WT-24	1	1	1	1	1	6	2	M	NA	D	WT
																						WT-24	1	1	1	1	1	6	1	M	NA	D	WT
																						WT-24	1	1	1	0	0	NA	NA	NA	B	D	WT
																						WT-24	1	1	1	1	1	8	2	F	NA	D	WT
																						WT-24	1	1	1	1	1	5	2	M	NA	D	WT
																						WT-24	1	1	1	1	1	6	2	F	NA	D	WT
																						WT-24	1	1	1	1	1	6	1	M	NA	D	WT
																						WT-24	1	1	1	1	1	6	2	M	NA	D	WT
																						WT-24	1	1	1	0	0	NA	NA	NA	B	D	WT
																						WT-24	1	1	1	0	0	NA	NA	NA	B	D	WT
																						WT-24	1	1	1	1	1	5	2	M	NA	D	WT
																						WT-24	1	1	1	1	1	6	2	M	NA	D	WT
																						AUX-48	1	1	1	1	0	NA	NA	NA	D	D	AUX
																						AUX-48	1	1	1	0	0	NA	NA	NA	B	D	AUX
																						AUX-48	1	1	1	0	0	NA	NA	NA	B	D	AUX
																						AUX-48	1	1	1	0	0	NA	NA	NA	B	D	AUX
																						AUX-48	1	1	1	0	0	NA	NA	NA	B	D	AUX
																						AUX-48	1	1	1	0	0	NA	NA	NA	B	D	AUX
																						AUX-48	1	1	1	0	0	NA	NA	NA	B	D	AUX
																						AUX-48	1	1	1	0	0	NA	NA	NA	D	D	AUX
																						AUX-48	1	1	1	1	1	8	2	M	NA	D	AUX
																						AUX-48	1	1	1	0	0	NA	NA	NA	B	D	AUX
																						AUX-48	1	1	1	1	1	6	2	M	NA	D	AUX
																						AUX-48	1	1	1	0	0	NA	NA	NA	D	D	AUX
																						AUX-48	1	1	1	1	0	9	NA	NA	D	D	AUX
																						AUX-48	1	1	1	1	0	NA	NA	NA	D	D	AUX
																						AUX-48	1	0	0	0	0	NA	NA	NA	B	D	AUX
																						AUX-48	1	1	1	1	0	NA	NA	NA	D	D	AUX
																						AUX-48	1	1	1	0	0	NA	NA	NA	B	D	AUX
																						AUX-48	1	1	1	0	0	NA	NA	NA	B	D	AUX
																						AUX-48	1	1	1	0	0	NA	NA	NA	B	D	AUX
																						AUX-48	1	1	1	0	0	NA	NA	NA	B	D	AUX
																						AUX-48	1	1	1	0	0	NA	NA	NA	D	D	AUX
																						AUX-48	1	1	1	0	0	NA	NA	NA	D	D	AUX
																						AUX-48	1	1	1	1	1	8	2	M	NA	D	AUX
																						AUX-48	1	1	0	0	0	NA	NA	NA	D	D	AUX
																						AUX-48	1	1	1	1	1	9	2	M	NA	D	AUX
																						AUX-48	1	1	1	0	0	NA	NA	NA	D	D	AUX
																						AUX-48	1	1	1	0	0	NA	NA	NA	B	D	AUX
																						AUX-48	1	1	1	1	1	9	2	F	NA	D	AUX
																						AUX-48	1	1	1	0	0	NA	NA	NA	B	D	AUX
																						AUX-48	1	1	1	0	0	NA	NA	NA	B	D	AUX
																						AUX-48	1	1	1	0	0	NA	NA	NA	D	D	AUX
																						AUX-48	1	1	1	0	0	NA	NA	NA	D	D	AUX
																						AUX-48	1	1	1	1	0	8	NA	NA	D	D	AUX
																						AUX-48	1	1	1	1	0	9	NA	NA	D	D	AUX
																						AUX-48	1	1	1	0	0	NA	NA	NA	B	D	AUX
																						AUX-48	1	1	1	0	0	NA	NA	NA	B	D	AUX
																						AUX-48	1	1	1	0	0	NA	NA	NA	B	D	AUX
																						AUX-48	1	1	1	0	0	NA	NA	NA	B	D	AUX
																						AUX-48	1	1	1	0	0	NA	NA	NA	B	D	AUX
																						AUX-48	1	1	1	1	1	11	2	F	NA	D	AUX
																						AUX-48	1	1	1	0	0	NA	NA	NA	B	D	AUX
																						AUX-48	1	1	1	0	0	NA	NA	NA	D	D	AUX
																						AUX-48	1	1	1	0	0	NA	NA	NA	B	D	AUX
																						AUX-48	1	1	1	0	0	NA	NA	NA	B	D	AUX
																						AUX-48	1	1	1	0	0	NA	NA	NA	B	D	AUX
																						AUX-48	1	1	1	0	0	NA	NA	NA	B	D	AUX
																						AUX-48	1	1	1	1	0	NA	NA	NA	D	D	AUX
																						AUX-48	1	1	1	0	0	NA	NA	NA	D	D	AUX
																						WT-48	1	1	1	1	1	5	2	M	NA	D	WT
																						WT-48	1	1	1	0	0	NA	NA	NA	B	D	WT
																						WT-48	1	1	1	0	0	NA	NA	NA	D	D	WT
																						WT-48	1	1	1	1	1	5	2	M	NA	D	WT
																						WT-48	1	1	1	0	0	NA	NA	NA	B	D	WT
																						WT-48	1	1	1	0	0	NA	NA	NA	D	D	WT
																						WT-48	1	1	1	0	0	NA	NA	NA	B	D	WT
																						WT-48	1	1	1	0	0	NA	NA	NA	B	D	WT
																						WT-48	1	1	1	1	1	11	2	F	NA	D	WT
																						WT-48	1	1	1	1	1	6	2	F	NA	D	WT
																						WT-48	1	1	1	0	0	NA	NA	NA	D	D	WT
																						WT-48	1	1	1	0	0	NA	NA	NA	B	D	WT
																						WT-48	1	1	1	0	0	NA	NA	NA	B	D	WT
																						WT-48	1	1	1	1	1	6	2	M	NA	D	WT
																						WT-48	1	1	1	0	0	NA	NA	NA	B	D	WT
																						WT-48	1	1	1	1	1	7	2	F	NA	D	WT
																						WT-48	1	1	1	1	1	6	2	F	NA	D	WT
																						WT-48	1	1	1	0	0	NA	NA	NA	B	D	WT
																						WT-48	1	1	1	0	0	NA	NA	NA	B	D	WT
																						WT-48	1	1	1	0	0	NA	NA	NA	D	D	WT
																						WT-48	1	1	1	0	0	NA	NA	NA	D	D	WT
																						WT-48	1	1	1	1	1	7	2	F	NA	D	WT
																						WT-48	1	1	1	0	0	NA	NA	NA	D	D	WT
																						WT-48	1	1	1	0	0	NA	NA	NA	B	D	WT
																						WT-48	1	1	1	0	0	NA	NA	NA	B	D	WT
																						WT-48	1	1	1	0	0	NA	NA	NA	B	D	WT
																						WT-48	1	1	1	0	0	NA	NA	NA	B	D	WT
																						WT-48	1	1	1	0	0	NA	NA	NA	B	D	WT
																						WT-48	1	1	1	1	1	6	1	M	NA	D	WT
																						WT-48	1	1	1	0	0	NA	NA	NA	B	D	WT
																						WT-48	1	1	1	0	0	NA	NA	NA	D	D	WT
																						WT-48	1	1	1	0	0	NA	NA	NA	D	D	WT
																						WT-48	1	1	1	1	1	6	2	F	NA	D	WT
																						WT-48	1	1	1	0	0	NA	NA	NA	B	D	WT
																						WT-48	1	1	1	0	0	NA	NA	NA	B	D	WT
																						WT-48	1	1	1	1	1	7	2	F	NA	D	WT
																						WT-48	1	1	1	0	0	NA	NA	NA	D	D	WT
																						WT-48	1	1	1	0	0	NA	NA	NA	B	D	WT
																						WT-48	1	1	1	1	1	5	2	M	NA	D	WT
																						WT-48	1	1	1	1	1	6	1	M	NA	D	WT
																						WT-48	1	1	1	1	1	6	2	M	NA	D	WT
																						WT-48	1	1	1	0	0	NA	NA	NA	D	D	WT
																						WT-48	1	1	1	0	0	NA	NA	NA	B	D	WT
																						WT-48	1	1	1	0	0	NA	NA	NA	D	D	WT
																						WT-48	1	1	1	0	0	NA	NA	NA	B	D	WT
																						WT-48	1	1	1	0	0	NA	NA	NA	B	D	WT
																						WT-48	1	1	1	0	0	NA	NA	NA	B	D	WT
																						AUX-72	1	1	1	1	1	5	2	M	NA	D	AUX
																						AUX-72	1	1	1	1	1	6	1	M	NA	D	AUX
																						AUX-72	1	1	1	1	1	6	2	F	NA	D	AUX
																						AUX-72	1	1	1	1	1	6	2	F	NA	D	AUX
																						AUX-72	1	1	1	1	1	5	2	M	NA	D	AUX
																						AUX-72	1	1	1	1	1	6	2	F	NA	D	AUX
																						AUX-72	1	1	1	1	1	6	2	F	NA	D	AUX
																						AUX-72	1	1	1	1	1	6	2	M	NA	D	AUX
																						AUX-72	1	1	1	1	1	6	2	F	NA	D	AUX
																						AUX-72	1	1	1	1	1	6	2	F	NA	D	AUX
																						AUX-72	1	1	1	1	1	6	2	M	NA	D	AUX
																						AUX-72	1	1	1	1	1	6	2	F	NA	D	AUX
																						AUX-72	1	1	1	1	1	6	2	F	NA	D	AUX
																						AUX-72	1	1	1	1	1	6	2	M	NA	D	AUX
																						AUX-72	1	1	1	1	1	8	2	F	NA	D	AUX
																						AUX-72	1	1	1	1	1	6	2	M	NA	D	AUX
																						AUX-72	1	1	1	1	1	6	2	M	NA	D	AUX
																						AUX-72	1	0	0	0	0	NA	NA	NA	B	D	AUX
																						AUX-72	1	1	1	1	1	7	2	F	NA	D	AUX
																						AUX-72	1	1	1	1	1	7	2	F	NA	D	AUX
																						AUX-72	1	1	1	0	0	NA	NA	NA	D	D	AUX
																						AUX-72	1	1	1	1	1	6	2	F	NA	D	AUX
																						AUX-72	1	1	1	1	1	6	1	M	NA	D	AUX
																						AUX-72	1	1	1	1	1	6	2	M	NA	D	AUX
																						AUX-72	1	1	1	1	1	6	2	M	NA	D	AUX
																						AUX-72	1	1	1	0	0	NA	NA	NA	D	D	AUX
																						AUX-72	1	1	1	0	0	NA	NA	NA	B	D	AUX
																						AUX-72	1	1	1	0	0	NA	NA	NA	B	D	AUX
																						AUX-72	1	1	1	1	1	6	2	M	NA	D	AUX
																						AUX-72	1	1	1	1	1	6	2	F	NA	D	AUX
																						AUX-72	1	1	1	1	1	5	2	M	NA	D	AUX
																						AUX-72	1	1	1	1	1	6	2	M	NA	D	AUX
																						AUX-72	1	1	1	1	1	6	2	M	NA	D	AUX
																						AUX-72	1	1	1	0	0	NA	NA	NA	B	D	AUX
																						AUX-72	1	1	1	1	1	6	2	F	NA	D	AUX
																						AUX-72	1	0	0	0	0	NA	NA	NA	B	D	AUX
																						AUX-72	1	1	1	1	1	6	2	F	NA	D	AUX
																						AUX-72	1	1	1	0	0	NA	NA	NA	D	D	AUX
																						AUX-72	1	1	1	1	1	6	2	F	NA	D	AUX
																						AUX-72	1	1	1	1	1	5	2	M	NA	D	AUX
																						AUX-72	1	1	1	0	0	NA	NA	NA	B	D	AUX
																						AUX-72	1	1	1	1	1	6	2	F	NA	D	AUX
																						AUX-72	1	1	1	1	1	6	1	M	NA	D	AUX
																						AUX-72	1	1	1	1	1	5	2	M	NA	D	AUX
																						AUX-72	1	0	0	0	0	NA	NA	NA	B	D	AUX
																						AUX-72	1	1	1	1	1	5	2	M	NA	D	AUX
																						WT-72	1	1	1	1	1	6	2	M	NA	D	WT
																						WT-72	1	1	1	1	1	5	2	M	NA	D	WT
																						WT-72	1	1	1	1	1	5	2	F	NA	D	WT
																						WT-72	1	1	1	0	0	NA	NA	NA	D	D	WT
																						WT-72	1	1	1	1	1	6	2	F	NA	D	WT
																						WT-72	1	1	1	1	1	6	2	F	NA	D	WT
																						WT-72	1	1	1	1	1	5	2	M	NA	D	WT
																						WT-72	1	1	1	0	0	NA	NA	NA	B	D	WT
																						WT-72	1	1	1	0	0	NA	NA	NA	D	D	WT
																						WT-72	1	1	1	1	1	6	2	M	NA	D	WT
																						WT-72	1	1	1	0	0	NA	NA	NA	D	D	WT
																						WT-72	1	1	1	1	1	6	2	M	NA	D	WT
																						WT-72	1	1	1	1	1	7	2	M	NA	D	WT
																						WT-72	1	1	1	1	1	5	2	M	NA	D	WT
																						WT-72	1	1	1	1	1	6	2	F	NA	D	WT
																						WT-72	1	1	1	0	0	NA	NA	NA	B	D	WT
																						WT-72	1	1	1	1	1	5	2	F	NA	D	WT
																						WT-72	1	1	1	1	1	5	2	M	NA	D	WT
																						WT-72	1	1	1	1	1	5	2	M	NA	D	WT
																						WT-72	1	1	1	0	0	NA	NA	NA	D	D	WT
																						WT-72	1	1	1	1	1	5	2	M	NA	D	WT
																						WT-72	1	1	1	1	1	6	2	F	NA	D	WT
																						WT-72	1	1	1	1	1	6	2	F	NA	D	WT
																						WT-72	1	1	1	1	1	5	2	M	NA	D	WT
																						WT-72	1	1	1	1	1	6	2	F	NA	D	WT
																						WT-72	1	1	1	0	0	NA	NA	NA	D	D	WT
																						WT-72	1	1	1	1	1	5	2	M	NA	D	WT
																						WT-72	1	1	1	1	1	6	2	F	NA	D	WT
																						WT-72	1	1	1	1	1	6	2	M	NA	D	WT
																						WT-72	1	1	1	1	1	6	2	M	NA	D	WT
																						WT-72	1	1	1	0	0	NA	NA	NA	B	D	WT
																						WT-72	1	1	1	1	1	5	2	F	NA	D	WT
																						WT-72	1	1	1	1	1	5	2	M	NA	D	WT
																						WT-72	1	1	1	1	1	7	2	F	NA	D	WT
																						WT-72	1	1	1	1	1	6	2	F	NA	D	WT
																						WT-72	1	1	1	1	1	5	2	M	NA	D	WT
																						WT-72	1	1	1	0	0	NA	NA	NA	D	D	WT
																						WT-72	1	1	1	1	1	5	2	M	NA	D	WT
																						WT-72	1	1	1	0	0	NA	NA	NA	B	D	WT
																						WT-72	1	1	1	1	1	5	2	M	NA	D	WT
																						WT-72	1	1	1	1	1	6	2	F	NA	D	WT
																						WT-72	1	1	1	0	0	NA	NA	NA	D	D	WT
																						WT-72	1	1	1	1	1	5	2	F	NA	D	WT
																						WT-72	1	1	1	1	1	5	2	M	NA	D	WT
																						WT-72	1	1	1	1	1	5	2	M	NA	D	WT
																						WT-72	1	1	1	1	1	5	2	F	NA	D	WT
																						AUX-96	1	1	1	1	1	5	2	M	NA	D	AUX
																						AUX-96	1	1	1	1	1	6	2	F	NA	D	AUX
																						AUX-96	1	1	1	1	1	5	2	F	NA	D	AUX
																						AUX-96	1	1	1	1	1	6	2	F	NA	D	AUX
																						AUX-96	1	1	1	1	1	6	2	F	NA	D	AUX
																						AUX-96	1	1	1	1	1	6	2	F	NA	D	AUX
																						AUX-96	1	1	1	1	1	6	2	M	NA	D	AUX
																						AUX-96	1	1	1	0	0	NA	NA	NA	B	D	AUX
																						AUX-96	1	1	1	1	1	6	2	F	NA	D	AUX
																						AUX-96	1	1	1	1	1	5	2	M	NA	D	AUX
																						AUX-96	1	1	1	1	1	5	2	M	NA	D	AUX
																						AUX-96	1	1	1	1	1	6	2	F	NA	D	AUX
																						AUX-96	1	1	1	1	1	6	2	M	NA	D	AUX
																						AUX-96	1	1	1	1	1	6	2	M	NA	D	AUX
																						AUX-96	1	1	1	1	1	5	2	M	NA	D	AUX
																						AUX-96	1	1	1	1	1	5	2	F	NA	D	AUX
																						AUX-96	1	0	0	0	0	NA	NA	NA	B	D	AUX
																						AUX-96	1	1	1	1	1	5	2	M	NA	D	AUX
																						AUX-96	1	1	1	1	1	8	1	F	NA	D	AUX
																						AUX-96	1	1	1	1	1	5	2	M	NA	D	AUX
																						AUX-96	1	1	1	1	1	5	2	M	NA	D	AUX
																						AUX-96	1	1	1	1	1	6	2	F	NA	D	AUX
																						AUX-96	1	1	1	1	1	6	1	M	NA	D	AUX
																						AUX-96	1	1	1	1	1	6	2	M	NA	D	AUX
																						AUX-96	1	1	1	1	1	6	2	M	NA	D	AUX
																						AUX-96	1	1	1	1	1	6	1	M	NA	D	AUX
																						AUX-96	1	1	1	1	1	6	2	F	NA	D	AUX
																						AUX-96	1	1	1	1	1	5	2	M	NA	D	AUX
																						AUX-96	1	1	1	1	1	5	2	M	NA	D	AUX
																						AUX-96	1	1	1	1	1	5	2	M	NA	D	AUX
																						AUX-96	1	1	1	1	1	6	2	F	NA	D	AUX
																						AUX-96	1	1	1	0	0	NA	NA	NA	B	D	AUX
																						AUX-96	1	1	1	1	1	6	1	M	NA	D	AUX
																						AUX-96	1	1	1	1	1	6	2	F	NA	D	AUX
																						AUX-96	1	1	1	1	1	6	2	F	NA	D	AUX
																						AUX-96	1	1	1	1	1	6	2	F	NA	D	AUX
																						AUX-96	1	1	1	1	1	5	2	M	NA	D	AUX
																						AUX-96	1	1	1	1	1	5	2	M	NA	D	AUX
																						AUX-96	1	1	1	1	1	5	2	M	NA	D	AUX
																						AUX-96	1	1	1	1	1	5	2	M	NA	D	AUX
																						AUX-96	1	1	1	1	1	6	2	M	NA	D	AUX
																						WT-96	1	1	1	1	1	6	2	F	NA	D	WT
																						WT-96	1	1	1	1	1	6	2	F	NA	D	WT
																						WT-96	1	1	1	1	1	5	2	M	NA	D	WT
																						WT-96	1	1	1	1	1	6	1	M	NA	D	WT
																						WT-96	1	1	1	0	0	NA	NA	NA	D	D	WT
																						WT-96	1	1	1	1	1	5	2	M	NA	D	WT
																						WT-96	1	1	1	1	1	6	2	F	NA	D	WT
																						WT-96	1	1	1	1	1	5	2	M	NA	D	WT
																						WT-96	1	1	1	1	1	7	2	F	NA	D	WT
																						WT-96	1	1	1	1	1	5	2	M	NA	D	WT
																						WT-96	1	1	1	1	1	5	2	M	NA	D	WT
																						WT-96	1	1	1	1	1	5	2	M	NA	D	WT
																						WT-96	1	1	1	1	1	5	2	M	NA	D	WT
																						WT-96	1	1	1	1	1	5	2	M	NA	D	WT
																						WT-96	1	1	1	1	1	5	2	M	NA	D	WT
																						WT-96	1	1	1	1	1	5	2	M	NA	D	WT
																						WT-96	1	1	1	1	1	5	2	M	NA	D	WT
																						WT-96	1	1	1	0	0	NA	NA	NA	B	D	WT
																						WT-96	1	1	1	1	1	5	2	F	NA	D	WT
																						WT-96	1	1	1	1	1	5	2	M	NA	D	WT
																						WT-96	1	1	1	1	1	5	2	M	NA	D	WT
																						WT-96	1	1	1	1	1	5	2	F	NA	D	WT
																						WT-96	1	1	1	1	1	6	2	F	NA	D	WT
																						WT-96	1	1	1	1	1	6	2	F	NA	D	WT
																						WT-96	1	1	1	1	1	5	2	M	NA	D	WT
																						WT-96	1	1	1	1	1	5	2	M	NA	D	WT
																						WT-96	1	1	1	1	1	5	2	M	NA	D	WT
																						WT-96	1	1	1	1	1	5	2	M	NA	D	WT
																						WT-96	1	1	1	1	1	5	2	F	NA	D	WT
																						WT-96	1	1	1	1	1	6	2	M	NA	D	WT
																						WT-96	1	1	1	0	0	NA	NA	NA	B	D	WT
																						WT-96	1	1	1	1	1	5	2	F	NA	D	WT
																						WT-96	1	1	1	1	1	6	2	M	NA	D	WT
																						WT-96	1	1	1	1	1	5	2	M	NA	D	WT
																						WT-96	1	1	1	1	1	5	2	M	NA	D	WT
																						WT-96	1	1	1	1	1	5	2	M	NA	D	WT
																						WT-96	1	1	1	1	1	5	2	F	NA	D	WT
																						WT-96	1	1	1	1	1	5	2	F	NA	D	WT
																						WT-96	1	1	1	1	1	5	2	M	NA	D	WT
																						WT-96	1	1	1	1	1	6	2	F	NA	D	WT
																						WT-96	1	1	1	1	1	5	2	F	NA	D	WT
																						WT-96	1	1	0	0	0	NA	NA	NA	B	D	WT

## Sheet: Figure 4
Figure 4a-b: Bacterial load after transfer at 48 h and 72 h							Figure c: Development success after transfer at 48 h								Figure c: Development success after transfer at 72 h
Condition	Timepoint	Bacterium	CFU	Replicate	TP		Condition	Time_to_pupa	Time_to_adult	Sex	Dead	Replicate	Success		Condition	Time_to_pupa	Time_to_adult	Sex	Dead	Replicate	Success
NT-2h-72h	2h-72h	field	31667	A	72h		NTR	5	2	M	NA	D	1		NTR	NA	NA	NA	B	A	0
NT-2h-72h	2h-72h	field	39000	A	72h		NTR	5	2	F	NA	D	1		NTR	NA	NA	NA	B	A	0
NT-2h-72h	2h-72h	field	5367	A	72h		NTR	5	2	M	NA	D	1		NTR	8	1	M	NA	A	1
NT-2h-72h	2h-72h	field	4633	A	72h		NTR	5	2	F	NA	D	1		NTR	8	2	F	NA	A	1
NT-2h-72h	2h-72h	field	1800	A	72h		NTR	5	2	M	NA	D	1		NTR	8	2	F	NA	A	1
NT-2h-72h	2h-72h	field	3800	A	72h		NTR	5	2	M	NA	D	1		NTR	8	1	M	NA	A	1
TR-2h-72h	2h-72h	field	663	A	72h		NTR	5	2	M	NA	D	1		NTR	NA	NA	NA	B	A	0
TR-2h-72h	2h-72h	field	2200	A	72h		NTR	5	2	F	NA	D	1		NTR	8	1	M	NA	A	1
TR-2h-72h	2h-72h	field	577	A	72h		NTR	5	2	F	NA	D	1		NTR	8	2	F	NA	A	1
TR-2h-72h	2h-72h	field	1167	A	72h		NTR	5	2	M	NA	D	1		NTR	7	2	M	NA	A	1
TR-2h-72h	2h-72h	field	483	A	72h		NTR	5	2	M	NA	D	1		NTR	8	2	M	NA	A	1
TR-2h-72h	2h-72h	field	547	A	72h		NTR	5	2	F	NA	D	1		NTR	7	2	M	NA	A	1
TR-5h-72h	5h-72h	field	107	A	72h		NTR	5	2	M	NA	D	1		NTR	8	2	F	NA	A	1
TR-5h-72h	5h-72h	field	137	A	72h		NTR	5	2	M	NA	D	1		NTR	8	1	M	NA	A	1
TR-5h-72h	5h-72h	field	133	A	72h		NTR	5	2	M	NA	D	1		NTR	8	2	F	NA	A	1
TR-5h-72h	5h-72h	field	133	A	72h		NTR	6	2	M	NA	D	1		NTR	10	NA	NA	D	A	0
TR-5h-72h	5h-72h	field	7	A	72h		NTR	5	2	M	NA	D	1		NTR	8	2	F	NA	A	1
TR-5h-72h	5h-72h	field	337	A	72h		NTR	5	2	M	NA	D	1		NTR	8	2	M	NA	A	1
TR-24h-72h	24h-72h	field	1000000	A	72h		NTR	6	2	F	NA	D	1		NTR	8	2	F	NA	A	1
TR-24h-72h	24h-72h	field	1600000	A	72h		NTR	5	2	M	NA	D	1		NTR	8	2	F	NA	A	1
TR-24h-72h	24h-72h	field	1333333	A	72h		NTR	5	2	F	NA	D	1		NTR	NA	NA	NA	B	A	0
TR-24h-72h	24h-72h	field	1533333	A	72h		NTR	6	2	F	NA	D	1		NTR	8	2	M	NA	A	1
TR-24h-72h	24h-72h	field	2066667	A	72h		NTR	6	2	M	NA	D	1		NTR	9	1	M	NA	A	1
TR-24h-72h	24h-72h	field	2000000	A	72h		NTR	6	2	F	NA	D	1		NTR	8	2	F	NA	A	1
NT-2h-48h	2h-48h	field	4000	B	48h		NTR	5	2	M	NA	D	1		NTR	8	1	M	NA	A	1
NT-2h-48h	2h-48h	field	60000	B	48h		NTR	5	2	F	NA	D	1		NTR	8	1	F	NA	A	1
NT-2h-48h	2h-48h	field	167	B	48h		NTR	5	2	M	NA	D	1		NTR	8	1	M	NA	A	1
NT-2h-48h	2h-48h	field	213	B	48h		NTR	5	2	F	NA	D	1		NTR	8	2	M	NA	A	1
NT-2h-48h	2h-48h	field	2000	B	48h		NTR	5	2	M	NA	D	1		NTR	8	2	F	NA	A	1
NT-2h-48h	2h-48h	field	187	B	48h		NTR	5	2	M	NA	D	1		NTR	9	2	F	NA	A	1
TR-2h-48h	2h-48h	field	40	B	48h		NTR	5	2	M	NA	D	1		NTR	8	2	F	NA	A	1
TR-2h-48h	2h-48h	field	20	B	48h		NTR	5	2	F	NA	D	1		NTR	7	2	M	NA	A	1
TR-2h-48h	2h-48h	field	27	B	48h		NTR	5	2	M	NA	D	1		NTR	8	2	F	NA	A	1
TR-2h-48h	2h-48h	field	47	B	48h		NTR	5	2	M	NA	D	1		NTR	NA	NA	NA	B	A	0
TR-2h-48h	2h-48h	field	27	B	48h		NTR	7	2	F	NA	D	1		NTR	15	2	M	NA	A	1
TR-5h-48h	5h-48h	field	7	B	48h		NTR	5	2	M	NA	D	1		NTR	NA	NA	NA	B	A	0
TR-5h-48h	5h-48h	field	67	B	48h		NTR	5	2	M	NA	D	1		NTR	9	2	M	NA	A	1
TR-5h-48h	5h-48h	field	33	B	48h		NTR	5	2	M	NA	D	1		NTR	8	1	M	NA	A	1
TR-5h-48h	5h-48h	field	80	B	48h		NTR	5	2	F	NA	D	1		NTR	NA	NA	NA	B	A	0
TR-5h-48h	5h-48h	field	93	B	48h		NTR	5	2	M	NA	D	1		NTR	8	1	M	NA	A	1
TR-5h-48h	5h-48h	field	13	B	48h		NTR	6	2	F	NA	D	1		TR-72	8	2	M	NA	A	1
TR-24h-48h	24h-48h	field	126667	B	48h		NTR	5	2	F	NA	D	1		TR-72	NA	NA	NA	D	A	0
TR-24h-48h	24h-48h	field	66667	B	48h		NTR	5	2	F	NA	D	1		TR-72	7	2	M	NA	A	1
TR-24h-48h	24h-48h	field	206667	B	48h		NTR	5	2	F	NA	D	1		TR-72	8	2	F	NA	A	1
TR-24h-48h	24h-48h	field	12667	B	48h		TR-48	NA	NA	NA	D	D	0		TR-72	NA	NA	NA	B	A	0
TR-24h-48h	24h-48h	field	46667	B	48h		TR-48	NA	NA	NA	D	D	0		TR-72	NA	NA	NA	D	A	0
TR-24h-48h	24h-48h	field	14667	B	48h		TR-48	NA	NA	NA	D	D	0		TR-72	NA	NA	NA	B	A	0
NT-24h-48h	24h-48h	field	133333	B	48h		TR-48	5	2	M	NA	D	1		TR-72	8	1	F	NA	A	1
NT-24h-48h	24h-48h	field	173333	B	48h		TR-48	NA	NA	NA	D	D	0		TR-72	NA	NA	NA	B	A	0
NT-24h-48h	24h-48h	field	46667	B	48h		TR-48	5	2	M	NA	D	1		TR-72	NA	NA	NA	D	A	0
NT-24h-48h	24h-48h	field	28000	B	48h		TR-48	6	2	M	NA	D	1		TR-72	NA	NA	NA	D	A	0
NT-24h-48h	24h-48h	field	33333	B	48h		TR-48	NA	NA	NA	D	D	0		TR-72	8	2	F	NA	A	1
NT-24h-48h	24h-48h	field	14667	B	48h		TR-48	NA	NA	NA	D	D	0		TR-72	NA	NA	NA	D	A	0
NT-2h-72h	2h-72h	field	133333	B	72h		TR-48	NA	NA	NA	D	D	0		TR-72	NA	NA	NA	D	A	0
NT-2h-72h	2h-72h	field	173333	B	72h		TR-48	5	2	F	NA	D	1		TR-72	8	2	M	NA	A	1
NT-2h-72h	2h-72h	field	46667	B	72h		TR-48	NA	NA	NA	D	D	0		TR-72	8	1	F	NA	A	1
NT-2h-72h	2h-72h	field	28000	B	72h		TR-48	5	2	M	NA	D	1		TR-72	NA	NA	NA	D	A	0
NT-2h-72h	2h-72h	field	33333	B	72h		TR-48	NA	NA	NA	D	D	0		TR-72	NA	NA	NA	D	A	0
NT-2h-72h	2h-72h	field	14667	B	72h		TR-48	6	2	M	NA	D	1		TR-72	8	2	M	NA	A	1
TR-2h-72h	2h-72h	field	26667	B	72h		TR-48	5	2	F	NA	D	1		TR-72	8	1	M	NA	A	1
TR-2h-72h	2h-72h	field	100000	B	72h		TR-48	NA	NA	NA	D	D	0		TR-72	NA	NA	NA	D	A	0
TR-2h-72h	2h-72h	field	15333	B	72h		TR-48	5	2	M	NA	D	1		TR-72	8	1	M	NA	A	1
TR-2h-72h	2h-72h	field	10000	B	72h		TR-48	NA	NA	NA	D	D	0		TR-72	8	2	F	NA	A	1
TR-2h-72h	2h-72h	field	600	B	72h		TR-48	5	2	M	NA	D	1		TR-72	8	2	F	NA	A	1
TR-2h-72h	2h-72h	field	333	B	72h		TR-48	NA	NA	NA	D	D	0		TR-72	7	2	M	NA	A	1
TR-5h-72h	5h-72h	field	18667	B	72h		TR-48	NA	NA	NA	D	D	0		TR-72	8	2	M	NA	A	1
TR-5h-72h	5h-72h	field	1000	B	72h		TR-48	5	2	M	NA	D	1		TR-72	7	2	M	NA	A	1
TR-5h-72h	5h-72h	field	180	B	72h		TR-48	5	2	M	NA	D	1		TR-72	NA	NA	NA	D	A	0
TR-5h-72h	5h-72h	field	220	B	72h		TR-48	5	2	M	NA	D	1		TR-72	7	2	M	NA	A	1
TR-5h-72h	5h-72h	field	107	B	72h		TR-48	NA	NA	NA	D	D	0		TR-72	7	2	F	NA	A	1
TR-5h-72h	5h-72h	field	73	B	72h		TR-48	NA	NA	NA	D	D	0		TR-72	8	2	F	NA	A	1
TR-24h-72h	24h-72h	field	80000	B	72h		TR-48	NA	NA	NA	D	D	0		TR-72	7	2	M	NA	A	1
TR-24h-72h	24h-72h	field	200000	B	72h		TR-48	NA	NA	NA	D	D	0		TR-72	8	2	M	NA	A	1
TR-24h-72h	24h-72h	field	206667	B	72h		TR-48	5	1	M	NA	D	1		TR-72	8	2	F	NA	A	1
TR-24h-72h	24h-72h	field	53333	B	72h		TR-48	NA	NA	NA	D	D	0		TR-72	8	1	F	NA	A	1
TR-24h-72h	24h-72h	field	12000	B	72h		TR-48	NA	NA	NA	D	D	0		TR-72	NA	NA	NA	D	A	0
TR-24h-72h	24h-72h	field	140000	B	72h		TR-48	NA	NA	NA	D	D	0		TR-72	NA	NA	NA	D	A	0
NT-24h-72h	24h-72h	field	86667	B	72h		TR-48	5	1	M	NA	D	1		TR-72	8	1	M	NA	A	1
NT-24h-72h	24h-72h	field	30000	B	72h		TR-48	NA	NA	NA	D	D	0		TR-72	NA	NA	NA	D	A	0
NT-24h-72h	24h-72h	field	53333	B	72h		TR-48	NA	NA	NA	D	D	0		TR-72	13	3	F	NA	A	1
NT-24h-72h	24h-72h	field	80000	B	72h		TR-48	NA	NA	NA	D	D	0		TR-72	NA	NA	NA	D	A	0
NT-24h-72h	24h-72h	field	8000	B	72h		TR-48	NA	NA	NA	B	D	0		TR-72	NA	NA	NA	D	A	0
NT-24h-72h	24h-72h	field	93	B	72h		TR-48	5	2	M	NA	D	1		TR-72	NA	NA	NA	D	A	0
NT-2h-48h	2h-48h	field	36667	C	48h		TR-48	NA	NA	NA	D	D	0		NTR	7	2	M	NA	B	1
NT-2h-48h	2h-48h	field	38667	C	48h		TR-48	5	2	M	NA	D	1		NTR	8	1	M	NA	B	1
NT-2h-48h	2h-48h	field	153333	C	48h		TR-48	5	2	M	NA	D	1		NTR	8	1	M	NA	B	1
NT-2h-48h	2h-48h	field	44000	C	48h		TR-48	5	2	M	NA	D	1		NTR	7	2	M	NA	B	1
NT-2h-48h	2h-48h	field	140000	C	48h		TR-48	NA	NA	NA	D	D	0		NTR	8	2	F	NA	B	1
NT-2h-48h	2h-48h	field	166667	C	48h		NTR	7	2	F	NA	F	1		NTR	8	2	M	NA	B	1
TR-2h-48h	2h-48h	field	1067	C	48h		NTR	5	2	M	NA	F	1		NTR	8	2	F	NA	B	1
TR-2h-48h	2h-48h	field	667	C	48h		NTR	5	2	M	NA	F	1		NTR	8	2	F	NA	B	1
TR-2h-48h	2h-48h	field	600	C	48h		NTR	5	2	M	NA	F	1		NTR	14	NA	NA	D	B	0
TR-2h-48h	2h-48h	field	467	C	48h		NTR	5	2	M	NA	F	1		NTR	7	2	M	NA	B	1
TR-2h-48h	2h-48h	field	400	C	48h		NTR	5	2	M	NA	F	1		NTR	7	2	M	NA	B	1
TR-2h-48h	2h-48h	field	1067	C	48h		NTR	NA	NA	NA	B	F	0		NTR	7	2	F	NA	B	1
TR-5h-48h	5h-48h	field	27	C	48h		NTR	5	2	M	NA	F	1		NTR	8	2	F	NA	B	1
TR-5h-48h	5h-48h	field	13	C	48h		NTR	6	2	F	NA	F	1		NTR	NA	NA	NA	B	B	0
TR-5h-48h	5h-48h	field	140	C	48h		NTR	5	2	M	NA	F	1		NTR	8	2	F	NA	B	1
TR-5h-48h	5h-48h	field	93	C	48h		NTR	5	2	M	NA	F	1		NTR	NA	NA	NA	D	B	0
TR-5h-48h	5h-48h	field	147	C	48h		NTR	6	2	F	NA	F	1		NTR	8	2	M	NA	B	1
TR-5h-48h	5h-48h	field	20	C	48h		NTR	5	2	M	NA	F	1		NTR	7	2	M	NA	B	1
TR-24h-48h	24h-48h	field	146667	C	48h		NTR	6	2	F	NA	F	1		NTR	7	2	F	NA	B	1
TR-24h-48h	24h-48h	field	140000	C	48h		NTR	5	2	F	NA	F	1		NTR	NA	NA	NA	B	B	0
TR-24h-48h	24h-48h	field	153333	C	48h		NTR	6	2	F	NA	F	1		NTR	8	2	F	NA	B	1
TR-24h-48h	24h-48h	field	16000	C	48h		NTR	6	2	F	NA	F	1		NTR	7	2	M	NA	B	1
TR-24h-48h	24h-48h	field	20667	C	48h		NTR	5	2	M	NA	F	1		NTR	8	2	F	NA	B	1
TR-24h-48h	24h-48h	field	533333	C	48h		NTR	8	1	F	NA	F	1		NTR	8	1	M	NA	B	1
NT-24h-48h	24h-48h	field	226667	C	48h		NTR	5	2	M	NA	F	1		NTR	8	2	M	NA	B	1
NT-24h-48h	24h-48h	field	206667	C	48h		NTR	5		M	NA	F	1		NTR	8	1	M	NA	B	1
NT-24h-48h	24h-48h	field	326667	C	48h		NTR	6	2	M	NA	F	1		NTR	8	1	F	NA	B	1
NT-24h-48h	24h-48h	field	213333	C	48h		NTR	5	2	M	NA	F	1		NTR	8	1	M	NA	B	1
NT-24h-48h	24h-48h	field	293333	C	48h		NTR	6	2	M	NA	F	1		NTR	8	1	F	NA	B	1
NT-24h-48h	24h-48h	field	286667	C	48h		NTR	6	2	F	NA	F	1		NTR	7	2	M	NA	B	1
NT-2h-72h	2h-72h	field	226667	C	72h		NTR	6	2	M	NA	F	1		NTR	8	2	F	NA	B	1
NT-2h-72h	2h-72h	field	206667	C	72h		NTR	5	2	F	NA	F	1		NTR	8	1	M	NA	B	1
NT-2h-72h	2h-72h	field	326667	C	72h		NTR	6	1	F	NA	F	1		NTR	8	2	F	NA	B	1
NT-2h-72h	2h-72h	field	213333	C	72h		NTR	5	2	M	NA	F	1		NTR	8	2	F	NA	B	1
NT-2h-72h	2h-72h	field	293333	C	72h		NTR	5	2	M	NA	F	1		NTR	8	2	F	NA	B	1
NT-2h-72h	2h-72h	field	286667	C	72h		NTR	6	1	M	NA	F	1		NTR	8	2	F	NA	B	1
TR-2h-72h	2h-72h	field	10000	C	72h		NTR	5	2	M	NA	F	1		NTR	8	2	F	NA	B	1
TR-2h-72h	2h-72h	field	8667	C	72h		NTR	6	2	F	NA	F	1		NTR	NA	NA	NA	D	B	0
TR-2h-72h	2h-72h	field	667	C	72h		NTR	6	1	F	NA	F	1		NTR	7	2	M	NA	B	1
TR-2h-72h	2h-72h	field	8000	C	72h		NTR	6	2	F	NA	F	1		NTR	7	2	M	NA	B	1
TR-2h-72h	2h-72h	field	20667	C	72h		NTR	5	2	M	NA	F	1		NTR	9	1	F	NA	B	1
TR-2h-72h	2h-72h	field	21333	C	72h		NTR	6	2	M	NA	F	1		NTR	7	2	M	NA	B	1
TR-5h-72h	5h-72h	field	1133	C	72h		NTR	6	2	M	NA	F	1		NTR	7	2	M	NA	B	1
TR-5h-72h	5h-72h	field	1333	C	72h		NTR	6	2	F	NA	F	1		TR-72	NA	NA	NA	D	B	0
TR-5h-72h	5h-72h	field	260	C	72h		NTR	6	2	M	NA	F	1		TR-72	8	2	F	NA	B	1
TR-5h-72h	5h-72h	field	2133	C	72h		TR-48	6	1	M	NA	F	1		TR-72	NA	NA	NA	D	B	0
TR-5h-72h	5h-72h	field	1933	C	72h		TR-48	NA	NA	NA	D	F	0		TR-72	NA	NA	NA	D	B	0
TR-5h-72h	5h-72h	field	667	C	72h		TR-48	NA	NA	NA	D	F	0		TR-72	8	1	F	NA	B	1
TR-24h-72h	24h-72h	field	140000	C	72h		TR-48	6	2	M	NA	F	1		TR-72	7	2	F	NA	B	1
TR-24h-72h	24h-72h	field	333333	C	72h		TR-48	6	2	F	NA	F	1		TR-72	7	2	F	NA	B	1
TR-24h-72h	24h-72h	field	666667	C	72h		TR-48	6	2	M	NA	F	1		TR-72	NA	NA	NA	D	B	0
TR-24h-72h	24h-72h	field	600000	C	72h		TR-48	6	2	M	NA	F	1		TR-72	NA	NA	NA	D	B	0
TR-24h-72h	24h-72h	field	126667	C	72h		TR-48	6	2	F	NA	F	1		TR-72	NA	NA	NA	D	B	0
TR-24h-72h	24h-72h	field	933333	C	72h		TR-48	7	2	F	NA	F	1		TR-72	NA	NA	NA	B	B	0
NT-24h-72h	24h-72h	field	333333	C	72h		TR-48	6	2	M	NA	F	1		TR-72	NA	NA	NA	D	B	0
NT-24h-72h	24h-72h	field	86667	C	72h		TR-48	6	2	F	NA	F	1		TR-72	NA	NA	NA	D	B	0
NT-24h-72h	24h-72h	field	213333	C	72h		TR-48	NA	NA	NA	D	F	0		TR-72	8	2	F	NA	B	1
NT-24h-72h	24h-72h	field	266667	C	72h		TR-48	6	2	F	NA	F	1		TR-72	NA	NA	NA	D	B	0
NT-24h-72h	24h-72h	field	533333	C	72h		TR-48	6	2	F	NA	F	1		TR-72	7	2	M	NA	B	1
NT-24h-72h	24h-72h	field	333333	C	72h		TR-48	6	1	M	NA	F	1		TR-72	7	2	M	NA	B	1
							TR-48	7	2	F	NA	F	1		TR-72	7	2	F	NA	B	1
							TR-48	6	2	M	NA	F	1		TR-72	8	1	F	NA	B	1
							TR-48	NA	NA	NA	B	F	0		TR-72	7	2	M	NA	B	1
							TR-48	6	2	F	NA	F	1		TR-72	NA	NA	NA	D	B	0
							TR-48	6	2	F	NA	F	1		TR-72	7	2	M	NA	B	1
							TR-48	6	1	M	NA	F	1		TR-72	7	2	M	NA	B	1
							TR-48	7	1	M	NA	F	1		TR-72	NA	NA	NA	D	B	0
							TR-48	6	2	F	NA	F	1		TR-72	NA	NA	NA	D	B	0
							TR-48	6	2	M	NA	F	1		TR-72	8	3	F	NA	B	1
							TR-48	6	2	F	NA	F	1		TR-72	7	2	F	NA	B	1
							TR-48	6	1	M	NA	F	1		TR-72	NA	NA	NA	D	B	0
							TR-48	7	2	F	NA	F	1		TR-72	7	2	F	NA	B	1
							TR-48	5	2	M	NA	F	1		TR-72	8	1	F	NA	B	1
							TR-48	6	1	M	NA	F	1		TR-72	NA	NA	NA	D	B	0
							TR-48	NA	NA	NA	D	F	0		TR-72	7	2	M	NA	B	1
							TR-48	7	2	M	NA	F	1		TR-72	8	2	F	NA	B	1
							TR-48	6	2	M	NA	F	1		TR-72	7	2	F	NA	B	1
							TR-48	6	1	F	NA	F	1		TR-72	7	2	M	NA	B	1
							TR-48	NA	NA	NA	B	F	0		TR-72	7	2	M	NA	B	1
							TR-48	7	2	F	NA	F	1		TR-72	7	2	M	NA	B	1
							TR-48	6	2	F	NA	F	1		TR-72	NA	NA	NA	D	B	0
							TR-48	7	2	F	NA	F	1		TR-72	8	1	M	NA	B	1
							TR-48	7	1	M	NA	F	1		TR-72	8	2	F	NA	B	1
							TR-48	6	2	F	NA	F	1		TR-72	NA	NA	NA	D	B	0
							NTR	NA	NA	NA	D	G	0		TR-72	8	2	M	NA	B	1
							NTR	NA	NA	NA	B	G	0		TR-72	8	2	M	NA	B	1
							NTR	7	2	M	NA	G	1		TR-72	NA	NA	NA	D	B	0
							NTR	NA	NA	NA	B	G	0		NTR	6	2	M	NA	C	1
							NTR	7	NA	NA	D	G	0		NTR	6	2	F	NA	C	1
							NTR	6	2	F	NA	G	1		NTR	6	2	F	NA	C	1
							NTR	6	1	M	NA	G	1		NTR	6	2	F	NA	C	1
							NTR	NA	NA	NA	D	G	0		NTR	6	2	F	NA	C	1
							NTR	NA	NA	NA	B	G	0		NTR	6	2	F	NA	C	1
							NTR	6	NA	NA	D	G	0		NTR	6	2	M	NA	C	1
							NTR	6	1	M	NA	G	1		NTR	6	2	M	NA	C	1
							NTR	6	2	M	NA	G	1		NTR	5	2	M	NA	C	1
							NTR	5	2	M	NA	G	1		NTR	5	2	M	NA	C	1
							NTR	6	2	F	NA	G	1		NTR	6	1	M	NA	C	1
							NTR	6	1	M	NA	G	1		NTR	5	2	M	NA	C	1
							NTR	6	1	M	NA	G	1		NTR	8	1	F	NA	C	1
							NTR	7	2	F	NA	G	1		NTR	5	2	M	NA	C	1
							NTR	5	2	M	NA	G	1		NTR	6	2	F	NA	C	1
							NTR	6	2	F	NA	G	1		NTR	6	1	M	NA	C	1
							NTR	6	2	F	NA	G	1		NTR	6	2	M	NA	C	1
							NTR	6	2	F	NA	G	1		NTR	6	2	F	NA	C	1
							NTR	6	2	F	NA	G	1		NTR	6	2	F	NA	C	1
							NTR	5	2	M	NA	G	1		NTR	6	1	M	NA	C	1
							NTR	5	2	M	NA	G	1		NTR	5	2	M	NA	C	1
							NTR	NA	NA	NA	B	G	0		NTR	6	2	M	NA	C	1
							NTR	NA	NA	NA	B	G	0		NTR	NA	NA	NA	B	C	0
							NTR	5	2	M	NA	G	1		NTR	5	2	M	NA	C	1
							NTR	NA	NA	NA	B	G	0		NTR	6	2	F	NA	C	1
							NTR	NA	NA	NA	B	G	0		NTR	6	2	F	NA	C	1
							NTR	6	2	F	NA	G	1		NTR	6	2	M	NA	C	1
							NTR	NA	NA	NA	B	G	0		NTR	5	2	M	NA	C	1
							NTR	NA	NA	NA	B	G	0		NTR	6	2	F	NA	C	1
							NTR	NA	NA	NA	B	G	0		NTR	6	2	M	NA	C	1
							NTR	5	2	M	NA	G	1		NTR	6	2	M	NA	C	1
							NTR	5	2	M	NA	G	1		NTR	5	2	F	NA	C	1
							NTR	NA	NA	NA	B	G	0		NTR	6	2	M	NA	C	1
							NTR	NA	NA	NA	B	G	0		NTR	8	1	F	NA	C	1
							NTR	NA	NA	NA	D	G	0		NTR	6	2	M	NA	C	1
							NTR	5	2	M	NA	G	1		NTR	6	2	M	NA	C	1
							NTR	NA	NA	NA	D	G	0		TR-72	6	2	F	NA	C	1
							NTR	NA	NA	NA	D	G	0		TR-72	NA	NA	NA	D	C	0
							NTR	5	2	M	NA	G	1		TR-72	6	2	F	NA	C	1
							NTR	NA	NA	NA	B	G	0		TR-72	6	1	M	NA	C	1
							NTR	5	2	M	NA	G	1		TR-72	NA	NA	NA	D	C	0
							NTR	5	2	M	NA	G	1		TR-72	6	2	F	NA	C	1
							NTR	5	2	M	NA	G	1		TR-72	NA	NA	NA	D	C	0
							NTR	5	2	M	NA	G	1		TR-72	NA	NA	NA	D	C	0
							NTR	NA	NA	NA	B	G	0		TR-72	6	2	F	NA	C	1
							NTR	NA	NA	NA	B	G	0		TR-72	6	2	M	NA	C	1
							NTR	NA	NA	NA	D	G	0		TR-72	6	2	F	NA	C	1
							TR-48	6	2	F	NA	G	1		TR-72	NA	NA	NA	D	C	0
							TR-48	5	2	F	NA	G	1		TR-72	6	1	F	NA	C	1
							TR-48	5	2	F	NA	G	1		TR-72	NA	NA	NA	D	C	0
							TR-48	NA	NA	NA	D	G	0		TR-72	NA	NA	NA	D	C	0
							TR-48	5	2	M	NA	G	1		TR-72	6	2	M	NA	C	1
							TR-48	6	2	F	NA	G	1		TR-72	6	2	F	NA	C	1
							TR-48	NA	NA	NA	D	G	0		TR-72	6	2	M	NA	C	1
							TR-48	6	2	F	NA	G	1		TR-72	NA	NA	NA	D	C	0
							TR-48	6	2	M	NA	G	1		TR-72	6	2	F	NA	C	1
							TR-48	6	1	F	NA	G	1		TR-72	NA	NA	NA	D	C	0
							TR-48	6	2	F	NA	G	1		TR-72	6	1	F	NA	C	1
							TR-48	NA	NA	NA	D	G	0		TR-72	6	2	F	NA	C	1
							TR-48	6	2	F	NA	G	1		TR-72	6	2	F	NA	C	1
							TR-48	6	2	F	NA	G	1		TR-72	NA	NA	NA	D	C	0
							TR-48	6	2	M	NA	G	1		TR-72	6	2	F	NA	C	1
							TR-48	6	1	M	NA	G	1		TR-72	5	2	M	NA	C	1
							TR-48	7	1	M	NA	G	1		TR-72	NA	NA	NA	D	C	0
							TR-48	6	2	M	NA	G	1		TR-72	6	2	F	NA	C	1
							TR-48	NA	NA	NA	D	G	0		TR-72	6	2	F	NA	C	1
							TR-48	NA	NA	NA	D	G	0		TR-72	6	2	F	NA	C	1
							TR-48	6	1	F	NA	G	1		TR-72	NA	NA	NA	D	C	0
							TR-48	NA	NA	NA	D	G	0		TR-72	5	2	F	NA	C	1
							TR-48	NA	NA	NA	D	G	0		TR-72	NA	NA	NA	D	C	0
							TR-48	6	1	M	NA	G	1		TR-72	NA	NA	NA	D	C	0
							TR-48	5	2	M	NA	G	1		TR-72	6	1	F	NA	C	1
							TR-48	6	2	F	NA	G	1		TR-72	NA	NA	NA	D	C	0
							TR-48	6	2	F	NA	G	1		NTR	5	2	M	NA	D	1
							TR-48	5	2	F	NA	G	1		NTR	5	2	F	NA	D	1
							TR-48	NA	NA	NA	D	G	0		NTR	5	2	M	NA	D	1
							TR-48	NA	NA	NA	D	G	0		NTR	5	2	F	NA	D	1
							TR-48	6	2	F	NA	G	1		NTR	5	2	M	NA	D	1
							TR-48	NA	NA	NA	D	G	0		NTR	5	2	M	NA	D	1
							TR-48	NA	NA	NA	D	G	0		NTR	5	2	M	NA	D	1
							TR-48	6	1	M	NA	G	1		NTR	5	2	F	NA	D	1
							TR-48	NA	NA	NA	D	G	0		NTR	5	2	F	NA	D	1
							TR-48	6	1	F	NA	G	1		NTR	5	2	M	NA	D	1
							TR-48	NA	NA	NA	D	G	0		NTR	5	2	M	NA	D	1
							TR-48	6	1	M	NA	G	1		NTR	5	2	F	NA	D	1
							TR-48	5	2	M	NA	G	1		NTR	5	2	M	NA	D	1
							TR-48	NA	NA	NA	D	G	0		NTR	5	2	M	NA	D	1
							TR-48	6	2	F	NA	G	1		NTR	5	2	M	NA	D	1
							TR-48	6	1	F	NA	G	1		NTR	6	2	M	NA	D	1
							TR-48	NA	NA	NA	D	G	0		NTR	5	2	M	NA	D	1
							TR-48	NA	NA	NA	D	G	0		NTR	5	2	M	NA	D	1
															NTR	6	2	F	NA	D	1
															NTR	5	2	M	NA	D	1
															NTR	5	2	F	NA	D	1
															NTR	6	2	F	NA	D	1
															NTR	6	2	M	NA	D	1
															NTR	6	2	F	NA	D	1
															NTR	5	2	M	NA	D	1
															NTR	5	2	F	NA	D	1
															NTR	5	2	M	NA	D	1
															NTR	5	2	F	NA	D	1
															NTR	5	2	M	NA	D	1
															NTR	5	2	M	NA	D	1
															NTR	5	2	M	NA	D	1
															NTR	5	2	F	NA	D	1
															NTR	5	2	M	NA	D	1
															NTR	5	2	M	NA	D	1
															NTR	7	2	F	NA	D	1
															NTR	5	2	M	NA	D	1
															NTR	5	2	M	NA	D	1
															NTR	5	2	M	NA	D	1
															NTR	5	2	F	NA	D	1
															NTR	5	2	M	NA	D	1
															NTR	6	2	F	NA	D	1
															NTR	5	2	F	NA	D	1
															NTR	5	2	F	NA	D	1
															NTR	5	2	F	NA	D	1
															TR-72	5	2	M	NA	D	1
															TR-72	5	2	F	NA	D	1
															TR-72	5	2	M	NA	D	1
															TR-72	5	2	F	NA	D	1
															TR-72	5	2	M	NA	D	1
															TR-72	6	2	F	NA	D	1
															TR-72	5	2	M	NA	D	1
															TR-72	8	2	F	NA	D	1
															TR-72	5	2	F	NA	D	1
															TR-72	6	2	F	NA	D	1
															TR-72	5	2	M	NA	D	1
															TR-72	5	2	M	NA	D	1
															TR-72	5	2	M	NA	D	1
															TR-72	5	2	F	NA	D	1
															TR-72	5	2	M	NA	D	1
															TR-72	5	2	M	NA	D	1
															TR-72	5	2	M	NA	D	1
															TR-72	5	2	F	NA	D	1
															TR-72	5	2	M	NA	D	1
															TR-72	5	2	F	NA	D	1
															TR-72	5	2	F	NA	D	1
															TR-72	5	2	F	NA	D	1
															TR-72	NA	NA	NA	D	D	0
															TR-72	5	2	M	NA	D	1
															TR-72	5	2	F	NA	D	1
															TR-72	5	2	F	NA	D	1
															TR-72	5	2	M	NA	D	1
															TR-72	6	2	F	NA	D	1
															TR-72	5	2	F	NA	D	1
															TR-72	5	2	F	NA	D	1
															TR-72	6	2	F	NA	D	1
															TR-72	5	2	M	NA	D	1
															TR-72	5	2	M	NA	D	1
															TR-72	5	1	M	NA	D	1
															TR-72	5	2	F	NA	D	1
															TR-72	5	2	F	NA	D	1
															TR-72	5	2	M	NA	D	1
															TR-72	5	2	M	NA	D	1
															TR-72	5	2	M	NA	D	1
															TR-72	5	2	F	NA	D	1
															TR-72	5	2	F	NA	D	1
															TR-72	NA	NA	NA	B	D	0
															TR-72	5	2	M	NA	D	1
															TR-72	5	2	M	NA	D	1
															TR-72	5	2	M	NA	D	1
															TR-72	5	1	M	NA	D	1
															NTR	5	2	F	NA	E	1
															NTR	5	2	F	NA	E	1
															NTR	6	2	F	NA	E	1
															NTR	6	2	F	NA	E	1
															NTR	5	2	F	NA	E	1
															NTR	5	2	F	NA	E	1
															NTR	5	2	F	NA	E	1
															NTR	6	2	F	NA	E	1
															NTR	6	2	F	NA	E	1
															NTR	5	2	F	NA	E	1
															NTR	5	2	F	NA	E	1
															NTR	6	2	F	NA	E	1
															NTR	5	2	M	NA	E	1
															NTR	5	2	M	NA	E	1
															NTR	5	2	F	NA	E	1
															NTR	5	2	M	NA	E	1
															NTR	6	1	F	NA	E	1
															NTR	5	2	M	NA	E	1
															NTR	5	2	F	NA	E	1
															NTR	6	2	F	NA	E	1
															NTR	5	2	M	NA	E	1
															NTR	5	2	M	NA	E	1
															NTR	6	1	F	NA	E	1
															NTR	7	1	F	NA	E	1
															NTR	6	2	M	NA	E	1
															NTR	6	2	F	NA	E	1
															NTR	NA	NA	NA	B	E	0
															NTR	6	2	F	NA	E	1
															NTR	6	2	F	NA	E	1
															TR-72	5	2	M	NA	E	1
															TR-72	5	2	M	NA	E	1
															TR-72	6	1	F	NA	E	1
															TR-72	5	2	M	NA	E	1
															TR-72	5	2	M	NA	E	1
															TR-72	5	2	M	NA	E	1
															TR-72	5	2	M	NA	E	1
															TR-72	5	2	M	NA	E	1
															TR-72	5	2	M	NA	E	1
															TR-72	5	2	F	NA	E	1
															TR-72	6	1	M	NA	E	1
															TR-72	6	2	F	NA	E	1
															TR-72	5	2	M	NA	E	1
															TR-72	NA	NA	NA	B	E	0
															TR-72	5	2	M	NA	E	1
															TR-72	NA	NA	NA	B	E	0
															TR-72	6	2	F	NA	E	1
															TR-72	5	2	M	NA	E	1
															TR-72	5	2	M	NA	E	1
															TR-72	5	2	M	NA	E	1
															TR-72	10	2	F	NA	E	1
															TR-72	6	2	M	NA	E	1
															TR-72	5	2	F	NA	E	1
															TR-72	5	2	F	NA	E	1
															TR-72	5	2	F	NA	E	1
															TR-72	5	2	M	NA	E	1
															TR-72	5	2	F	NA	E	1
															TR-72	5	2	F	NA	E	1
															TR-72	5	2	M	NA	E	1
															TR-72	5	2	F	NA	E	1
															TR-72	5	2	F	NA	E	1
															TR-72	5	2	M	NA	E	1
															TR-72	5	2	F	NA	E	1
															TR-72	5	2	M	NA	E	1
															TR-72	6	2	F	NA	E	1
															TR-72	5	2	M	NA	E	1
															TR-72	5	2	M	NA	E	1
															TR-72	6	2	F	NA	E	1
															TR-72	5	2	F	NA	E	1
															NTR	7	2	F	NA	F	1
															NTR	5	2	M	NA	F	1
															NTR	5	2	M	NA	F	1
															NTR	5	2	M	NA	F	1
															NTR	5	2	M	NA	F	1
															NTR	5	2	M	NA	F	1
															NTR	NA	NA	NA	B	F	0
															NTR	5	2	M	NA	F	1
															NTR	6	2	F	NA	F	1
															NTR	5	2	M	NA	F	1
															NTR	5	2	M	NA	F	1
															NTR	6	2	F	NA	F	1
															NTR	5	2	M	NA	F	1
															NTR	6	2	F	NA	F	1
															NTR	5	2	F	NA	F	1
															NTR	6	2	F	NA	F	1
															NTR	6	2	F	NA	F	1
															NTR	5	2	M	NA	F	1
															NTR	8	1	F	NA	F	1
															NTR	5	2	M	NA	F	1
															NTR	5		M	NA	F	1
															NTR	6	2	M	NA	F	1
															NTR	5	2	M	NA	F	1
															NTR	6	2	M	NA	F	1
															NTR	6	2	F	NA	F	1
															NTR	6	2	M	NA	F	1
															NTR	5	2	F	NA	F	1
															NTR	6	1	F	NA	F	1
															NTR	5	2	M	NA	F	1
															NTR	5	2	M	NA	F	1
															NTR	6	1	M	NA	F	1
															NTR	5	2	M	NA	F	1
															NTR	6	2	F	NA	F	1
															NTR	6	1	F	NA	F	1
															NTR	6	2	F	NA	F	1
															NTR	5	2	M	NA	F	1
															NTR	6	2	M	NA	F	1
															NTR	6	2	M	NA	F	1
															NTR	6	2	F	NA	F	1
															NTR	6	2	M	NA	F	1
															TR-72	6	2	M	NA	F	1
															TR-72	5	1	M	NA	F	1
															TR-72	5	2	M	NA	F	1
															TR-72	6	2	M	NA	F	1
															TR-72	6	2	M	NA	F	1
															TR-72	6	2	F	NA	F	1
															TR-72	5	2	M	NA	F	1
															TR-72	NA	NA	NA	B	F	0
															TR-72	NA	NA	NA	D	F	0
															TR-72	6	NA	NA	D	F	0
															TR-72	5	2	M	NA	F	1
															TR-72	5	2	M	NA	F	1
															TR-72	5	2	M	NA	F	1
															TR-72	5	2	M	NA	F	1
															TR-72	6	2	F	NA	F	1
															TR-72	5	2	F	NA	F	1
															TR-72	6	2	F	NA	F	1
															TR-72	6	2	F	NA	F	1
															TR-72	5	2	M	NA	F	1
															TR-72	6	2	F	NA	F	1
															TR-72	6	2	F	NA	F	1
															TR-72	NA	NA	NA	B	F	0
															TR-72	NA	NA	NA	D	F	0
															TR-72	5	2	M	NA	F	1
															TR-72	7	2	M	NA	F	1
															TR-72	5	2	M	NA	F	1
															TR-72	5	2	M	NA	F	1
															TR-72	5	2	F	NA	F	1
															TR-72	5	2	M	NA	F	1
															TR-72	6	2	F	NA	F	1
															TR-72	5	2	M	NA	F	1
															TR-72	6	2	F	NA	F	1
															TR-72	5	2	M	NA	F	1
															TR-72	7	1	M	NA	F	1
															TR-72	6	2	F	NA	F	1
															TR-72	5	2	F	NA	F	1
															TR-72	5	2	M	NA	F	1
															TR-72	6	2	M	NA	F	1
															TR-72	6	2	M	NA	F	1
															TR-72	NA	NA	NA	D	F	0
															TR-72	NA	NA	NA	D	F	0
															TR-72	NA	NA	NA	D	F	0
															TR-72	5	2	M	NA	F	1
															TR-72	6	2	F	NA	F	1
															TR-72	5	2	F	NA	F	1
															NTR	NA	NA	NA	D	G	0
															NTR	NA	NA	NA	B	G	0
															NTR	7	2	M	NA	G	1
															NTR	NA	NA	NA	B	G	0
															NTR	7	NA	NA	D	G	0
															NTR	6	2	F	NA	G	1
															NTR	6	1	M	NA	G	1
															NTR	NA	NA	NA	D	G	0
															NTR	NA	NA	NA	B	G	0
															NTR	6	NA	NA	D	G	0
															NTR	6	1	M	NA	G	1
															NTR	6	2	M	NA	G	1
															NTR	5	2	M	NA	G	1
															NTR	6	2	F	NA	G	1
															NTR	6	1	M	NA	G	1
															NTR	6	1	M	NA	G	1
															NTR	7	2	F	NA	G	1
															NTR	5	2	M	NA	G	1
															NTR	6	2	F	NA	G	1
															NTR	6	2	F	NA	G	1
															NTR	6	2	F	NA	G	1
															NTR	6	2	F	NA	G	1
															NTR	5	2	M	NA	G	1
															NTR	5	2	M	NA	G	1
															NTR	NA	NA	NA	B	G	0
															NTR	NA	NA	NA	B	G	0
															NTR	5	2	M	NA	G	1
															NTR	NA	NA	NA	B	G	0
															NTR	NA	NA	NA	B	G	0
															NTR	6	2	F	NA	G	1
															NTR	NA	NA	NA	B	G	0
															NTR	NA	NA	NA	B	G	0
															NTR	NA	NA	NA	B	G	0
															NTR	5	2	M	NA	G	1
															NTR	5	2	M	NA	G	1
															NTR	NA	NA	NA	B	G	0
															NTR	NA	NA	NA	B	G	0
															NTR	NA	NA	NA	D	G	0
															NTR	5	2	M	NA	G	1
															NTR	NA	NA	NA	D	G	0
															NTR	NA	NA	NA	D	G	0
															NTR	5	2	M	NA	G	1
															NTR	NA	NA	NA	B	G	0
															NTR	5	2	M	NA	G	1
															NTR	5	2	M	NA	G	1
															NTR	5	2	M	NA	G	1
															NTR	5	2	M	NA	G	1
															NTR	NA	NA	NA	B	G	0
															NTR	NA	NA	NA	B	G	0
															NTR	NA	NA	NA	D	G	0
															TR-72	5	2	M	NA	G	1
															TR-72	5	2	M	NA	G	1
															TR-72	5	2	F	NA	G	1
															TR-72	5	2	F	NA	G	1
															TR-72	5	2	F	NA	G	1
															TR-72	5	2	M	NA	G	1
															TR-72	6	2	M	NA	G	1
															TR-72	6	2	M	NA	G	1
															TR-72	8	1	M	NA	G	1
															TR-72	5	2	M	NA	G	1
															TR-72	NA	NA	NA	B	G	0
															TR-72	NA	NA	NA	D	G	0
															TR-72	6	2	M	NA	G	1
															TR-72	5	2	M	NA	G	1
															TR-72	6	2	F	NA	G	1
															TR-72	5	2	M	NA	G	1
															TR-72	6	2	F	NA	G	1
															TR-72	7	2	M	NA	G	1
															TR-72	5	2	M	NA	G	1
															TR-72	5	2	F	NA	G	1
															TR-72	5	2	F	NA	G	1
															TR-72	5	2	M	NA	G	1
															TR-72	5	2	M	NA	G	1
															TR-72	5	2	M	NA	G	1
															TR-72	5	2	F	NA	G	1
															TR-72	6	1	F	NA	G	1
															TR-72	NA	NA	NA	D	G	0
															TR-72	5	2	M	NA	G	1
															TR-72	5	2	F	NA	G	1
															TR-72	6	1	M	NA	G	1
															TR-72	5	2	M	NA	G	1
															TR-72	5	2	M	NA	G	1
															TR-72	6	1	M	NA	G	1
															TR-72	5	2	M	NA	G	1
															TR-72	5	2	F	NA	G	1
															TR-72	6	1	F	NA	G	1
															TR-72	6	1	F	NA	G	1
															TR-72	NA	NA	NA	D	G	0
															TR-72	5	2	F	NA	G	1
															TR-72	5	2	F	NA	G	1
															TR-72	5	2	M	NA	G	1
															TR-72	5	2	M	NA	G	1
															TR-72	6	2	F	NA	G	1
															TR-72	6	2	M	NA	G	1
															TR-72	5	2	F	NA	G	1
															TR-72	6	1	M	NA	G	1

## Sheet: Figure 5 + Table S2, S3, S4, S5
de_ordered_significant_gut_12h								de_ordered_significant_gut_20h								de_ordered_significant_wl_12h								de_ordered_significant_wl_20h
Gene	baseMean	log2FoldChange	lfcSE	stat	pvalue	padj		Gene	baseMean	log2FoldChange	lfcSE	stat	pvalue	padj			baseMean	log2FoldChange	lfcSE	stat	pvalue	padj			baseMean	log2FoldChange	lfcSE	stat	pvalue	padj
AAEL002555	1372.3	5.74502	0.269959	21.2811	1.70052e-100	1.47078e-96		AAEL000931	1638.82	7.24078	0.28854	25.0946	5.70285e-139	5.21298e-135		AAEL000931	705.918	5.49828	0.221449	24.8286	4.40221e-136	4.81954e-132		AAEL000931	1560.31	5.6386	0.210232	26.8208	1.84831e-158	2.1093e-154
AAEL011520	7252.21	-4.48122	0.218694	-20.4908	2.59961e-93	1.1242e-89		AAEL018240	1189.28	-3.37219	0.188858	-17.8557	2.61094e-71	1.19333e-67		AAEL029062	546.752	4.49283	0.187628	23.9454	1.03128e-126	5.6452e-123		AAEL011520	3342.62	-2.9337	0.152814	-19.1979	3.85438e-82	2.19931e-78
AAEL000931	913.441	9.17229	0.475855	19.2754	8.64923e-83	2.49357e-79		AAEL020585	104455	-2.56922	0.153695	-16.7164	9.96154e-63	3.03528e-59		AAEL029071	6367.97	2.63799	0.122265	21.5761	3.01441e-103	1.10006e-99		AAEL014684	2005.86	2.44174	0.130427	18.7211	3.3334e-78	1.26802e-74
AAEL003317	12926.8	7.05414	0.370185	19.0557	5.89048e-81	1.27367e-77		AAEL012564	29570.3	-1.60891	0.0980122	-16.4155	1.48269e-60	3.38831e-57		AAEL003297	1651.49	5.43617	0.279947	19.4186	5.37505e-84	1.47115e-80		AAEL029062	649.199	2.65928	0.163617	16.253	2.12527e-59	6.06341e-56
AAEL003289	8168.98	5.23782	0.275062	19.0423	7.61408e-81	1.31708e-77		AAEL012955	384.626	3.66995	0.250774	14.6345	1.69208e-48	3.09347e-45		AAEL002555	526.578	3.56472	0.19366	18.4071	1.15273e-75	2.52403e-72		AAEL029071	10042.1	2.94697	0.183662	16.0457	6.13127e-58	1.3994e-54
AAEL029062	2222.99	4.96359	0.281368	17.6409	1.19489e-69	1.72244e-66		AAEL029062	2807.96	2.96859	0.203794	14.5666	4.58025e-48	6.97801e-45		AAEL011520	3586.73	-3.08789	0.170551	-18.1054	2.88808e-73	5.26978e-70		AAEL007044	9029.68	-2.22416	0.138866	-16.0166	9.78748e-58	1.86158e-54
AAEL003297	5578.31	5.79288	0.330347	17.5357	7.64683e-69	9.4482e-66		AAEL029071	34580	3.07897	0.220417	13.9688	2.41636e-44	3.15542e-41		AAEL003317	4463.24	7.57133	0.470708	16.085	3.25127e-58	5.08498e-55		AAEL018240	443.971	-3.03968	0.192292	-15.8076	2.75755e-56	4.49559e-53
AAEL002670	2666.9	2.93566	0.183495	15.9986	1.30738e-57	1.41344e-54		AAEL010263	997.905	3.2429	0.233243	13.9036	6.02743e-44	6.18363e-41		AAEL007387	1255.04	1.99251	0.12666	15.7312	9.2498e-56	1.26584e-52		AAEL025106	7999.52	2.64819	0.170314	15.5489	1.61846e-54	2.2693e-51
AAEL001128	1387.83	2.33415	0.156351	14.9289	2.13888e-50	1.96925e-47		AAEL011349	666.608	-3.46099	0.248941	-13.9028	6.08825e-44	6.18363e-41		AAEL006023	3403.02	1.68912	0.108696	15.5398	1.86512e-54	2.26882e-51		AAEL014624	2988.21	2.32235	0.149419	15.5425	1.78967e-54	2.2693e-51
AAEL012955	229.662	3.35021	0.224474	14.9247	2.27686e-50	1.96925e-47		AAEL007592	46770.7	-2.53011	0.183692	-13.7737	3.6717e-43	3.3563e-40		AAEL003289	2241.83	4.66648	0.300546	15.5267	2.28932e-54	2.50634e-51		AAEL010623	1269	1.87211	0.122067	15.3367	4.34732e-53	4.96116e-50
AAEL029071	18980.2	2.80416	0.201379	13.9248	4.47956e-44	3.52216e-41		AAEL001257	580.388	2.30013	0.16715	13.7609	4.38254e-43	3.64189e-40		AAEL001128	653.146	2.0426	0.133236	15.3307	4.76617e-53	4.74364e-50		AAEL012526	1170.12	2.79886	0.183092	15.2866	9.38965e-53	9.74134e-50
AAEL018240	1756.74	-3.33544	0.24166	-13.8022	2.47142e-43	1.78128e-40		AAEL008206	3095.82	1.61163	0.117988	13.6592	1.77825e-42	1.35458e-39		AAEL021060	391.994	3.0105	0.217369	13.8498	1.27626e-43	1.16438e-40		AAEL024325	634.347	2.36959	0.158432	14.9565	1.41353e-50	1.34427e-47
AAEL003905	1959.49	4.52307	0.333452	13.5644	6.51226e-42	4.33265e-39		AAEL026357	1041.33	-3.04577	0.223318	-13.6387	2.35732e-42	1.65756e-39		AAEL002670	858.479	2.6504	0.19155	13.8366	1.53283e-43	1.29088e-40		AAEL020585	27491.9	-2.73037	0.18328	-14.8973	3.43334e-50	3.01395e-47
AAEL007387	3424.69	2.30901	0.173233	13.329	1.57086e-40	9.70452e-38		AAEL007044	33746.2	-1.88605	0.138572	-13.6106	3.46454e-42	2.2621e-39		AAEL009127	942.058	1.78501	0.130018	13.7289	6.81233e-43	5.19313e-40		AAEL001988	899.054	3.19339	0.218289	14.6292	1.82989e-48	1.49162e-45
AAEL000323	511.985	4.02693	0.308326	13.0606	5.52564e-39	3.18609e-36		AAEL014433	1885.03	2.11312	0.160489	13.1667	1.36367e-39	8.31018e-37		AAEL018150	968.154	2.15374	0.156912	13.7258	7.11518e-43	5.19313e-40		AAEL013757	4824.85	-4.45947	0.305612	-14.5919	3.16036e-48	2.4044e-45
AAEL024870	667.617	3.33274	0.26587	12.5352	4.79164e-36	2.59018e-33		AAEL011520	7187.08	-3.82157	0.290387	-13.1603	1.48593e-39	8.48928e-37		AAEL018240	616.751	-3.28177	0.242979	-13.5064	1.43388e-41	9.81134e-39		AAEL009001	4861.66	2.38387	0.168419	14.1544	1.75486e-45	1.25165e-42
AAEL006139	4636.82	1.86226	0.152175	12.2377	1.95577e-34	9.95029e-32		AAEL014684	7214.92	2.11318	0.161847	13.0567	5.82165e-39	3.13034e-36		AAEL024870	408.419	3.83835	0.285291	13.4541	2.91144e-41	1.87497e-38		AAEL002004	796.36	3.52391	0.249936	14.0992	3.84024e-45	2.57793e-42
AAEL014678	547.211	2.2067	0.183395	12.0325	2.39831e-33	1.15239e-30		AAEL000415	1322.83	2.09255	0.16274	12.8582	7.73107e-38	3.92609e-35		AAEL003905	1378.29	3.05802	0.227772	13.4258	4.26884e-41	2.5964e-38		AAEL009580	1600.05	2.11532	0.150553	14.0503	7.67062e-45	4.86317e-42
AAEL002680	1332.48	2.46363	0.215163	11.45	2.35029e-30	1.06988e-27		AAEL001687	306.846	2.58128	0.202596	12.741	3.49735e-37	1.68259e-34		AAEL009124	1475.87	1.76153	0.133843	13.1612	1.46752e-39	8.45602e-37		AAEL002007	1218.34	3.09259	0.22169	13.95	3.14408e-44	1.88843e-41
AAEL012266	4076.47	1.67875	0.147061	11.4153	3.50605e-30	1.51619e-27		AAEL019722	1680.74	2.11215	0.166431	12.6908	6.64823e-37	3.03857e-34		AAEL023274	207.297	2.86923	0.227713	12.6002	2.10675e-36	1.15323e-33		AAEL002623	2801.94	1.74946	0.126364	13.8446	1.37103e-43	7.82312e-41
AAEL013798	4048.63	1.79778	0.158865	11.3164	1.08886e-29	4.48457e-27		AAEL024503	5284.65	1.33198	0.106583	12.4971	7.74243e-36	3.37017e-33		AAEL025929	1771.65	1.52402	0.129118	11.8033	3.7521e-32	1.9561e-29		AAEL009420	3007.54	-1.71898	0.125028	-13.7488	5.17944e-43	2.81466e-40
AAEL000415	1525.76	1.80711	0.160017	11.2933	1.41697e-29	5.57061e-27		AAEL014678	660.803	1.8642	0.149513	12.4685	1.10888e-35	4.60739e-33		AAEL012266	1833.07	1.46907	0.125892	11.6693	1.8295e-31	9.10426e-29		AAEL007592	15426.8	-2.48149	0.181616	-13.6634	1.67901e-42	8.70951e-40
AAEL000044	1686.44	2.21629	0.205205	10.8004	3.42817e-27	1.28914e-24		AAEL011337	825.498	2.31594	0.186534	12.4157	2.14909e-35	8.54122e-33		AAEL002031	2340.12	1.54898	0.133056	11.6416	2.53117e-31	1.20484e-28		AAEL004343	212.534	-3.34076	0.245019	-13.6347	2.49076e-42	1.23585e-39
AAEL008948	192.121	2.58302	0.239472	10.7863	3.9949e-27	1.43966e-24		AAEL006364	1199.31	1.4736	0.11919	12.3635	4.12014e-35	1.56926e-32		AAEL006139	2119	1.45097	0.125468	11.5644	6.24088e-31	2.84688e-28		AAEL009484	27172.3	2.00853	0.147459	13.621	3.00437e-42	1.42858e-39
AAEL012312	2633.88	-1.58563	0.14771	-10.7348	6.98848e-27	2.41773e-24		AAEL000293	4141.9	-2.37187	0.192532	-12.3193	7.12868e-35	2.60653e-32		AAEL009128	847.562	1.73601	0.151602	11.4511	2.32237e-30	1.01701e-27		AAEL011169	10138.7	-4.20695	0.309385	-13.5978	4.12788e-42	1.8843e-39
AAEL009128	2613.32	2.14556	0.200083	10.7233	7.91127e-27	2.63171e-24		AAEL009872	5419.59	-1.55166	0.127114	-12.2068	2.85913e-34	1.0052e-31		AAEL002680	519.925	1.68385	0.148692	11.3244	9.93708e-30	4.18428e-27		AAEL004003	1519.88	1.85014	0.136527	13.5515	7.76592e-42	3.40864e-39
AAEL025993	2279.32	-1.89433	0.177063	-10.6986	1.03317e-26	3.30959e-24		AAEL011916	336.647	-2.70601	0.222407	-12.1669	4.66334e-34	1.5788e-31		AAEL028144	176.019	2.34188	0.20893	11.2089	3.68776e-29	1.49532e-26		AAEL011440	4291.85	1.8174	0.137067	13.2592	3.99194e-40	1.68726e-37
AAEL006113	1757.61	1.64356	0.15568	10.5573	4.70166e-26	1.45231e-23		AAEL002177	228.923	2.70276	0.223525	12.0916	1.17054e-33	3.8214e-31		AAEL001294	169.974	3.67005	0.331607	11.0675	1.80393e-28	7.05337e-26		AAEL017464	29858.6	1.46604	0.113529	12.9133	3.7861e-38	1.54311e-35
AAEL014684	4398.58	2.10029	0.206796	10.1563	3.10524e-24	9.26112e-22		AAEL003317	32027.5	6.09133	0.504418	12.0759	1.41523e-33	4.46091e-31		AAEL025575	1061.48	2.67592	0.242221	11.0474	2.25545e-28	8.5147e-26		AAEL002949	1567.03	2.34995	0.183108	12.8337	1.06236e-37	4.18057e-35
AAEL026357	833.918	-2.829	0.27989	-10.1075	5.1155e-24	1.4748e-21		AAEL015137	9502.34	-2.75809	0.230632	-11.9589	5.83634e-33	1.77833e-30		AAEL027929	693.305	2.19403	0.199312	11.008	3.49581e-28	1.27574e-25		AAEL014734	1826.68	-1.9252	0.150738	-12.7719	2.35466e-37	8.95713e-35
AAEL009124	4580.44	2.19462	0.219233	10.0105	1.37099e-23	3.82505e-21		AAEL006507	2352.98	-1.70497	0.142975	-11.925	8.77152e-33	2.58647e-30		AAEL014246	95.6628	3.69603	0.338385	10.9226	8.99303e-28	3.17599e-25		AAEL002955	4821.39	2.26293	0.177282	12.7646	2.58419e-37	9.51314e-35
AAEL017038	325.301	1.8755	0.187923	9.98015	1.86185e-23	5.03222e-21		AAEL010264	24386.1	1.28816	0.109403	11.7744	5.28913e-32	1.51087e-29		AAEL026446	2167.32	-1.51462	0.13929	-10.8738	1.53646e-27	5.25661e-25		AAEL013380	2892.2	2.31105	0.185113	12.4845	9.07186e-36	3.23525e-33
AAEL014886	142.756	-3.21726	0.32843	-9.7959	1.17251e-22	3.07303e-20		AAEL004229	3047.51	1.61808	0.137465	11.7708	5.52078e-32	1.52926e-29		AAEL010263	548.83	1.56156	0.144728	10.7896	3.85538e-27	1.27905e-24		AAEL022779	493.183	2.81535	0.225872	12.4643	1.16825e-35	4.04002e-33
AAEL018150	1776.79	1.91509	0.198304	9.65737	4.5744e-22	1.16365e-19		AAEL024184	864.937	-2.16638	0.186024	-11.6457	2.41236e-31	6.4857e-29		AAEL026838	274.551	2.64899	0.25308	10.467	1.22465e-25	3.94337e-23		AAEL002997	1139.08	1.79131	0.145373	12.3222	6.87984e-35	2.3092e-32
AAEL025929	4513.94	1.92387	0.201311	9.55672	1.21545e-21	3.00356e-19		AAEL001128	1138.43	1.68338	0.145555	11.5653	6.18002e-31	1.61404e-28		AAEL025440	102.47	3.72561	0.356803	10.4416	1.60025e-25	5.00558e-23		AAEL029070	1266.11	-1.48231	0.121409	-12.2092	2.77646e-34	9.05283e-32
AAEL027034	4294.33	1.5408	0.162707	9.46981	2.80352e-21	6.73545e-19		AAEL002031	6646.03	1.59724	0.138746	11.5119	1.14883e-30	2.91708e-28		AAEL013512	5577.64	2.31105	0.22329	10.35	4.18402e-25	1.27241e-22		AAEL011449	1149.7	1.6997	0.139595	12.1759	4.17839e-34	1.32455e-31
AAEL008957	176.33	2.36745	0.250907	9.43557	3.88884e-21	9.09041e-19		AAEL009487	250.653	2.91902	0.255621	11.4193	3.3479e-30	8.27113e-28		AAEL010264	5368.66	1.20973	0.117918	10.259	1.07804e-24	3.18985e-22		AAEL006824	141.152	-6.38997	0.530152	-12.0531	1.86815e-33	5.76197e-31
AAEL003160	1702.77	1.69768	0.180122	9.42521	4.2925e-21	9.76995e-19		AAEL000323	790.669	3.87238	0.339596	11.4029	4.04424e-30	9.72853e-28		AAEL005839	1729.43	-1.14819	0.112289	-10.2253	1.52701e-24	4.39941e-22		AAEL007302	1187.52	1.83724	0.153015	12.0069	3.2677e-33	9.81343e-31
AAEL027217	867.35	1.65823	0.177523	9.34091	9.55097e-21	2.11811e-18		AAEL010464	24969.5	-1.5879	0.141908	-11.1896	4.58358e-29	1.07265e-26		AAEL025773	378.869	2.70522	0.268791	10.0644	7.938e-24	2.22834e-21		AAEL015137	2899.48	-3.06025	0.255117	-11.9955	3.75262e-33	1.09808e-30
AAEL002138	53.6726	4.39784	0.47108	9.33565	1.00374e-20	2.17034e-18		AAEL023292	375.819	2.3834	0.213041	11.1875	4.6938e-29	1.07265e-26		AAEL008313	119.973	-4.4653	0.446851	-9.99282	1.63853e-23	4.48466e-21		AAEL000271	2706.83	1.68757	0.140717	11.9927	3.88098e-33	1.10724e-30
AAEL014734	2223.68	-1.78068	0.192097	-9.26971	1.8665e-20	3.9374e-18		AAEL012642	349.958	3.4123	0.305444	11.1716	5.61696e-29	1.25231e-26		AAEL000323	128.561	3.65477	0.368082	9.92923	3.10633e-23	8.29467e-21		AAEL026838	462.83	3.43545	0.2874	11.9535	6.22248e-33	1.73198e-30
AAEL010656	190.573	2.34713	0.253927	9.24332	2.38973e-20	4.92114e-18		AAEL008701	494.612	1.74278	0.156125	11.1628	6.2023e-29	1.34989e-26		AAEL001113	14496.9	1.3847	0.141258	9.80268	1.09633e-22	2.85776e-20		AAEL011337	165.72	2.98363	0.250376	11.9166	9.69595e-33	2.63453e-30
AAEL003899	1387.69	1.48939	0.162194	9.18278	4.20098e-20	8.44983e-18		AAEL012952	3745.23	1.28224	0.115637	11.0885	1.42599e-28	3.03139e-26		AAEL006890	692.057	1.52484	0.156162	9.76448	1.59935e-22	4.07202e-20		AAEL022247	3029.95	-2.22184	0.186716	-11.8996	1.18974e-32	3.15751e-30
AAEL012636	472.511	3.03916	0.332963	9.12763	7.00167e-20	1.37631e-17		AAEL008313	123.966	-3.14544	0.285269	-11.0262	2.85587e-28	5.93307e-26		AAEL001054	3090.94	1.97792	0.202718	9.75698	1.72201e-22	4.28468e-20		AAEL009287	2969.99	-1.32884	0.111793	-11.8866	1.38981e-32	3.60467e-30
AAEL012344	314.734	-2.54945	0.279805	-9.11151	8.12432e-20	1.56149e-17		AAEL011962	693.318	1.6556	0.150196	11.0229	2.96198e-28	6.01677e-26		AAEL012955	250.955	2.04242	0.210714	9.69288	3.23296e-22	7.86544e-20		AAEL007997	1482.44	1.48607	0.126045	11.79	4.39701e-32	1.11508e-29
AAEL024264	572.613	1.72329	0.189702	9.08416	1.04503e-19	1.96489e-17		AAEL007444	1026.53	1.64339	0.149393	11.0005	3.80145e-28	7.55414e-26		AAEL006113	865.469	1.16023	0.119976	9.67053	4.02297e-22	9.57467e-20		AAEL002555	636.594	3.1416	0.269691	11.6489	2.32419e-31	5.766e-29
AAEL012952	2778.01	1.44514	0.160767	8.98906	2.49365e-19	4.58884e-17		AAEL001498	110.671	3.38627	0.310217	10.9158	9.68823e-28	1.88426e-25		AAEL024353	1043.68	1.23843	0.128678	9.62424	6.31714e-22	1.47021e-19		AAEL022845	1681.5	1.34474	0.115882	11.6043	3.91775e-31	9.51262e-29
AAEL010263	619.799	2.91943	0.327039	8.92688	4.38204e-19	7.89588e-17		AAEL002630	607.111	2.20066	0.20295	10.8434	2.14408e-27	4.08313e-25		AAEL000271	1754.5	1.25314	0.130234	9.62217	6.44592e-22	1.47021e-19		AAEL007018	474.687	1.87897	0.162762	11.5443	7.89029e-31	1.87592e-28
AAEL009154	1207.41	1.53742	0.172541	8.91046	5.08212e-19	8.97045e-17		AAEL010963	4451.73	1.10418	0.102495	10.773	4.61656e-27	8.61223e-25		AAEL000044	647.952	1.78822	0.185905	9.619	6.64757e-22	1.48526e-19		AAEL013792	4240.1	1.99655	0.173526	11.5057	1.23438e-30	2.87484e-28
AAEL009872	4045.4	-1.4301	0.161325	-8.86471	7.67035e-19	1.32682e-16		AAEL003424	21036.3	1.99314	0.18547	10.7464	6.15974e-27	1.12612e-24		AAEL013263	1313.51	-2.09778	0.218501	-9.60081	7.93207e-22	1.73681e-19		AAEL027632	17192.5	1.44848	0.126239	11.4741	1.78105e-30	4.06506e-28
AAEL010381	290.013	2.22046	0.252018	8.81072	1.24344e-18	2.09964e-16		AAEL002623	11452.4	1.74417	0.16264	10.7241	7.84196e-27	1.40556e-24		AAEL001077	1129.99	2.00052	0.209516	9.54829	1.31857e-21	2.83053e-19		AAEL029072	266.385	2.18295	0.190345	11.4683	1.9026e-30	4.25735e-28
AAEL006023	9753.19	1.8606	0.211215	8.80903	1.26236e-18	2.09964e-16		AAEL009128	3301.12	1.60207	0.151158	10.5986	3.02387e-26	5.31562e-24		AAEL013439	73.1632	3.38498	0.356121	9.50514	1.99776e-21	4.20606e-19		AAEL009487	338.457	2.35823	0.206605	11.4142	3.55289e-30	7.79722e-28
AAEL009475	319.748	1.82115	0.206849	8.80425	1.31727e-18	2.14963e-16		AAEL009764	4900.02	-1.86466	0.176528	-10.563	4.42395e-26	7.63006e-24		AAEL022658	903.679	2.10012	0.221705	9.47257	2.73033e-21	5.63994e-19		AAEL001675	5370.45	1.8573	0.163096	11.3878	4.81104e-30	1.03592e-27
AAEL011584	3672.52	-1.60575	0.183055	-8.77193	1.75634e-18	2.81307e-16		AAEL011766	462.777	-1.47845	0.14014	-10.5498	5.09034e-26	8.61682e-24		AAEL013798	1258.2	1.40051	0.148515	9.43007	4.09831e-21	8.30895e-19		AAEL011232	337.291	2.30542	0.203188	11.3462	7.7423e-30	1.63621e-27
AAEL025650	745.786	1.5842	0.1812	8.74283	2.27339e-18	3.57501e-16		AAEL007787	5115.71	1.31975	0.12638	10.4428	1.58142e-25	2.61437e-23		AAEL011230	3525.39	-2.45932	0.26095	-9.42451	4.32121e-21	8.60157e-19		AAEL021127	230.006	3.18193	0.282398	11.2675	1.89833e-29	3.90193e-27
AAEL007375	1578.58	1.35807	0.156145	8.69748	3.39332e-18	5.24086e-16		AAEL000271	7256.77	2.55134	0.244345	10.4416	1.60163e-25	2.61437e-23		AAEL027217	263.06	1.54065	0.163948	9.39717	5.60488e-21	1.09575e-18		AAEL012578	243.478	-2.35154	0.208714	-11.2668	1.91472e-29	3.90193e-27
AAEL002005	103.175	2.63972	0.305336	8.64528	5.36718e-18	8.14399e-16		AAEL013812	1324.67	1.65483	0.16061	10.3034	6.80109e-25	1.09068e-22		AAEL003899	550.734	1.21608	0.129702	9.37596	6.85501e-21	1.31664e-18		AAEL005839	1992.92	-1.43124	0.127238	-11.2485	2.35562e-29	4.7162e-27
AAEL022253	202.876	-3.97221	0.460039	-8.63452	5.89743e-18	8.79428e-16		AAEL008948	158.899	2.55808	0.249422	10.256	1.11174e-24	1.75214e-22		AAEL001098	2233.83	1.79059	0.191054	9.37218	7.10503e-21	1.34114e-18		AAEL010263	633.841	2.76337	0.245954	11.2353	2.73533e-29	5.38199e-27
AAEL004127	596.467	1.49667	0.17401	8.60106	7.898e-18	1.15779e-15		AAEL009645	3337.75	-2.29815	0.225921	-10.1723	2.63519e-24	4.08277e-22		AAEL008097	1349	1.10676	0.118169	9.36592	7.53926e-21	1.39898e-18		AAEL024870	318.617	3.10685	0.276738	11.2267	3.01544e-29	5.83257e-27
AAEL011349	280.452	-1.80967	0.211954	-8.53802	1.36544e-17	1.96829e-15		AAEL025053	203.427	-2.57082	0.252851	-10.1674	2.77299e-24	4.22465e-22		AAEL024249	578.831	2.50936	0.268778	9.33618	9.98737e-21	1.82236e-18		AAEL009091	1481.44	2.33444	0.20812	11.2168	3.37328e-29	6.41599e-27
AAEL008879	966.898	1.64632	0.193486	8.50873	1.75842e-17	2.49321e-15		AAEL004583	937.656	-2.00295	0.197472	-10.143	3.56136e-24	5.33678e-22		AAEL008879	590.968	1.25278	0.135022	9.27836	1.72109e-20	3.08893e-18		AAEL020502	1781.99	1.44758	0.12913	11.2103	3.63117e-29	6.79327e-27
AAEL000293	3212.88	-1.77933	0.209955	-8.47481	2.3546e-17	3.28466e-15		AAEL001767	2686.46	-1.11802	0.110376	-10.1291	4.10255e-24	6.04862e-22		AAEL007044	7150.19	-1.47217	0.159474	-9.23143	2.67036e-20	4.71535e-18		AAEL027056	3577.21	2.21892	0.198026	11.2052	3.84684e-29	7.08067e-27
AAEL007444	565.913	1.63759	0.195754	8.36557	5.98254e-17	8.21317e-15		AAEL004280	3101.28	1.9487	0.192475	10.1244	4.30511e-24	6.24651e-22		AAEL020585	17076.8	-1.6274	0.176935	-9.19774	3.65546e-20	6.35238e-18		AAEL007897	771.052	2.41192	0.216805	11.1248	9.49814e-29	1.72052e-26
AAEL002623	11193.5	1.51543	0.181931	8.32971	8.10386e-17	1.09516e-14		AAEL003899	1834.7	2.08862	0.208195	10.032	1.10214e-23	1.57416e-21		AAEL014678	180.859	2.08387	0.226982	9.18076	4.28055e-20	7.32241e-18		AAEL001980	733.499	2.63902	0.237256	11.1231	9.68726e-29	1.72736e-26
AAEL009127	2857.33	2.01117	0.243305	8.26602	1.38507e-16	1.84299e-14		AAEL001532	201.484	2.54712	0.254196	10.0203	1.24138e-23	1.74576e-21		AAEL026874	2551.57	1.27213	0.139823	9.09817	9.1866e-20	1.54731e-17		AAEL018265	231.292	3.03396	0.273485	11.0937	1.34594e-28	2.36306e-26
AAEL014893	1939.03	1.54669	0.18745	8.25122	1.56779e-16	2.05452e-14		AAEL025993	3217.58	-2.02528	0.202316	-10.0105	1.37026e-23	1.89781e-21		AAEL014684	1523.37	2.06827	0.227717	9.08262	1.0599e-19	1.75815e-17		AAEL027439	29514.4	1.43831	0.129728	11.0872	1.44825e-28	2.50415e-26
AAEL001054	10548.8	2.28109	0.277582	8.21771	2.07418e-16	2.67755e-14		AAEL021812	590.972	1.70174	0.170222	9.9972	1.5677e-23	2.13886e-21		AAEL017232	316.646	2.37314	0.268789	8.82899	1.05623e-18	1.72591e-16		AAEL012564	8240.4	-1.84601	0.166851	-11.0638	1.87943e-28	3.20121e-26
AAEL008473	1402.1	1.80407	0.220219	8.19219	2.56506e-16	3.26254e-14		AAEL005422	2551.2	-1.80372	0.182369	-9.89053	4.57583e-23	6.15113e-21		AAEL009625	1875.37	1.05106	0.119599	8.78818	1.52002e-18	2.44723e-16		AAEL027145	167.621	3.63994	0.329045	11.0621	1.91498e-28	3.21379e-26
AAEL002955	327.222	-2.80882	0.345327	-8.1338	4.16032e-16	5.21488e-14		AAEL005694	403.602	1.74383	0.176925	9.85632	6.43675e-23	8.52729e-21		AAEL011584	4350.71	-1.21516	0.138698	-8.76119	1.93206e-18	3.06553e-16		AAEL001671	1913.21	1.95942	0.177179	11.059	1.98342e-28	3.2804e-26
AAEL027164	518.975	1.4081	0.173411	8.12006	4.65943e-16	5.75706e-14		AAEL012827	12405.5	-1.55428	0.1579	-9.84347	7.31424e-23	9.55135e-21		AAEL012312	4441.58	-1.05178	0.12035	-8.73937	2.34421e-18	3.66634e-16		AAEL000585	11767.3	-1.33688	0.120986	-11.0499	2.1951e-28	3.57863e-26
AAEL001687	174.157	2.00789	0.249904	8.03464	9.38527e-16	1.14328e-13		AAEL006725	269.533	-1.88274	0.191669	-9.82288	8.97423e-23	1.1554e-20		AAEL002617	254.732	2.02646	0.231982	8.73542	2.42758e-18	3.74326e-16		AAEL004021	508.848	1.74349	0.158244	11.0177	3.1392e-28	5.04571e-26
AAEL017297	485.721	1.42195	0.178338	7.97336	1.54414e-15	1.8549e-13		AAEL014734	2584.25	-1.9075	0.19471	-9.79664	1.16397e-22	1.47776e-20		AAEL004343	106.173	-2.66029	0.305709	-8.70204	3.25975e-18	4.95663e-16		AAEL006507	986.887	-1.68065	0.152747	-11.0029	3.70222e-28	5.86803e-26
AAEL020366	2992.26	1.82353	0.22916	7.95748	1.75579e-15	2.08026e-13		AAEL012148	288.723	2.66346	0.272076	9.78941	1.25027e-22	1.56558e-20		AAEL001839	4290.28	0.853538	0.0986095	8.65574	4.89719e-18	7.34444e-16		AAEL000801	1784.17	1.698	0.154393	10.9979	3.91017e-28	6.10272e-26
AAEL011962	655.239	1.29647	0.163135	7.94725	1.90701e-15	2.22889e-13		AAEL022247	9417.56	-2.20986	0.226705	-9.74775	1.88602e-22	2.32975e-20		AAEL014734	1680.88	-1.53216	0.177184	-8.64726	5.27523e-18	7.80449e-16		AAEL012828	6714.05	2.23664	0.203389	10.9968	3.95725e-28	6.10272e-26
AAEL003424	16847.6	1.49876	0.188718	7.94181	1.99244e-15	2.29769e-13		AAEL021534	257.784	2.81036	0.288396	9.74479	1.94186e-22	2.36674e-20		AAEL010384	250.721	-1.72519	0.20128	-8.57106	1.02538e-17	1.49679e-15		AAEL002917	604.676	1.63937	0.149192	10.9883	4.34878e-28	6.6171e-26
AAEL005169	1029.41	1.33293	0.169318	7.87235	3.48049e-15	3.96089e-13		AAEL006113	2377.2	1.20265	0.123662	9.72532	2.35174e-22	2.82859e-20		AAEL011917	12387.5	-0.922438	0.107783	-8.5583	1.14539e-17	1.64997e-15		AAEL003262	1256.14	1.61556	0.147227	10.9733	5.13771e-28	7.71468e-26
AAEL024503	5314.88	1.45443	0.184897	7.86616	3.65694e-15	4.10765e-13		AAEL012157	2596.2	-1.83268	0.188988	-9.69731	3.09556e-22	3.67488e-20		AAEL024835	302.201	1.43248	0.168559	8.49836	1.92288e-17	2.73399e-15		AAEL007387	1888.56	2.39641	0.219017	10.9417	7.28484e-28	1.07967e-25
AAEL009625	5849.29	1.27434	0.162764	7.82937	4.90336e-15	5.43708e-13		AAEL024870	781.428	3.14546	0.32468	9.68789	3.39472e-22	3.97835e-20		AAEL007444	681.817	1.12557	0.132805	8.4754	2.34278e-17	3.2883e-15		AAEL009588	345.352	3.54006	0.32758	10.8067	3.20036e-27	4.68237e-25
AAEL011708	1273.69	-1.41769	0.18121	-7.82346	5.13898e-15	5.62621e-13		AAEL006711	507.234	2.42785	0.250938	9.6751	3.84731e-22	4.45168e-20		AAEL025945	1169	1.46582	0.173008	8.47256	2.40049e-17	3.32666e-15		AAEL027365	934.21	2.15661	0.200198	10.7724	4.64873e-27	6.71536e-25
AAEL000102	911.908	1.31614	0.168329	7.81885	5.3306e-15	5.76305e-13		AAEL006023	9994.89	1.44557	0.149943	9.64083	5.37509e-22	6.14171e-20		AAEL013533	3579.14	0.912504	0.109469	8.33572	7.70302e-17	1.05416e-14		AAEL002965	6490.93	2.52943	0.235385	10.7459	6.19362e-27	8.7681e-25
AAEL013356	1868.79	1.36427	0.177092	7.70374	1.32139e-14	1.41095e-12		AAEL003160	3111.69	1.45529	0.151458	9.60853	7.35914e-22	8.30492e-20		AAEL025172	1015.82	1.96776	0.236716	8.31277	9.3492e-17	1.26364e-14		AAEL000323	160.425	3.57549	0.332766	10.7448	6.27203e-27	8.7681e-25
AAEL019722	979.21	1.8306	0.241944	7.56622	3.84244e-14	4.05284e-12		AAEL000585	30622.4	-1.33612	0.139079	-9.6069	7.47649e-22	8.33447e-20		AAEL000415	1129.7	1.26176	0.151915	8.3057	9.92341e-17	1.3249e-14		AAEL017490	461.481	2.36826	0.220419	10.7444	6.30025e-27	8.7681e-25
AAEL012700	545.096	1.29578	0.171484	7.55628	4.14747e-14	4.32186e-12		AAEL007387	5678.11	2.26531	0.236516	9.57783	9.91094e-22	1.08892e-19		AAEL012978	653.417	1.07854	0.130193	8.28415	1.18952e-16	1.56902e-14		AAEL002291	195.255	3.76793	0.350758	10.7422	6.44582e-27	8.86262e-25
AAEL017015	86.6038	-2.89832	0.383835	-7.55095	4.32098e-14	4.44907e-12		AAEL002764	3154.48	-1.54974	0.161822	-9.57683	1.00065e-21	1.08892e-19		AAEL008708	11070.1	-1.06063	0.128909	-8.22779	1.90697e-16	2.48542e-14		AAEL022804	200.712	3.53705	0.330163	10.7131	8.83943e-27	1.2009e-24
AAEL007044	22804.2	-1.50179	0.199455	-7.52948	5.09437e-14	5.18367e-12		AAEL028013	454.751	1.88469	0.197403	9.54742	1.32971e-21	1.42999e-19		AAEL003869	307.724	1.43355	0.1751	8.187	2.67812e-16	3.44942e-14		AAEL026396	1244.42	3.06855	0.286783	10.6999	1.01909e-26	1.36822e-24
AAEL001113	26289.7	1.52371	0.202645	7.51911	5.51486e-14	5.54628e-12		AAEL008785	206.072	2.43773	0.256414	9.50702	1.96194e-21	2.08536e-19		AAEL002292	424.845	1.20133	0.148126	8.11017	5.05502e-16	6.43516e-14		AAEL000415	1250.77	1.84347	0.172822	10.6669	1.45452e-26	1.93011e-24
AAEL012457	4360.07	1.89489	0.252135	7.51536	5.67554e-14	5.64227e-12		AAEL006139	5917.84	1.57062	0.165661	9.4809	2.52094e-21	2.64873e-19		AAEL012560	1571.96	-1.33186	0.16442	-8.10035	5.48033e-16	6.8964e-14		AAEL005779	5866.26	1.63765	0.153683	10.656	1.63497e-26	2.14463e-24
AAEL021154	2830.14	2.21495	0.295306	7.50053	6.3558e-14	6.24674e-12		AAEL008879	1603.94	1.87084	0.19762	9.46687	2.88342e-21	2.98979e-19		AAEL012457	1303.98	1.49351	0.185315	8.0593	7.67344e-16	9.54645e-14		AAEL010680	438.274	2.59571	0.244268	10.6265	2.24388e-26	2.9099e-24
AAEL002031	5049.71	1.60534	0.214303	7.49098	6.8359e-14	6.64311e-12		AAEL014719	1523.7	1.18816	0.12552	9.46588	2.91096e-21	2.98979e-19		AAEL010787	8244.34	0.900297	0.111815	8.05166	8.16801e-16	1.00476e-13		AAEL017025	35448.2	1.80021	0.169631	10.6125	2.6059e-26	3.34141e-24
AAEL009764	4461.9	-1.51394	0.202188	-7.48779	7.00416e-14	6.731e-12		AAEL008521	1535.83	-1.35647	0.143626	-9.44449	3.57143e-21	3.62738e-19		AAEL013812	513.818	1.34045	0.167205	8.01681	1.08528e-15	1.32019e-13		AAEL007217	362.268	1.73311	0.163385	10.6075	2.75005e-26	3.48706e-24
AAEL000670	173.961	2.46722	0.330621	7.46239	8.4966e-14	8.0755e-12		AAEL010957	419.124	-1.40592	0.149013	-9.43489	3.91411e-21	3.88919e-19		AAEL001511	319.531	1.67947	0.209549	8.0147	1.10405e-15	1.32826e-13		AAEL017987	17075	1.35895	0.128865	10.5455	5.327e-26	6.68041e-24
AAEL004739	2635.32	1.20389	0.162432	7.41167	1.2472e-13	1.17251e-11		AAEL006171	798.666	1.25444	0.132958	9.43488	3.9143e-21	3.88919e-19		AAEL000670	257.564	1.65723	0.207618	7.9821	1.43864e-15	1.70188e-13		AAEL021670	94.5988	-4.06841	0.386104	-10.5371	5.82738e-26	7.22849e-24
AAEL004583	635.934	-2.02321	0.273556	-7.39595	1.40398e-13	1.3057e-11		AAEL006196	8955.35	-1.48592	0.15772	-9.42127	4.4567e-21	4.38051e-19		AAEL005032	1321.3	1.24257	0.155681	7.9815	1.4457e-15	1.70188e-13		AAEL000085	5127.41	2.76755	0.263671	10.4962	8.99068e-26	1.10324e-23
AAEL013263	4191.1	-1.88546	0.255902	-7.36789	1.73344e-13	1.59495e-11		AAEL008006	2313.76	1.15643	0.12283	9.41487	4.73683e-21	4.60632e-19		AAEL012636	126.813	2.97097	0.372666	7.97221	1.55864e-15	1.81531e-13		AAEL008620	244.344	2.00937	0.191928	10.4694	1.19435e-25	1.44999e-23
AAEL007787	3435.88	1.31271	0.17831	7.36195	1.81249e-13	1.65013e-11		AAEL012552	2177.85	-2.0212	0.215396	-9.38366	6.37231e-21	6.1315e-19		AAEL000585	8786.69	-1.26372	0.15883	-7.95641	1.77104e-15	2.04098e-13		AAEL003570	3232.73	-1.18012	0.112818	-10.4603	1.31383e-25	1.57826e-23
AAEL012827	14848.1	-1.13366	0.154681	-7.32898	2.31914e-13	2.0894e-11		AAEL003812	710.633	-1.32777	0.141887	-9.35797	8.12827e-21	7.73964e-19		AAEL002696	963.878	1.04779	0.13184	7.9474	1.90473e-15	2.17218e-13		AAEL002031	2503.45	1.34539	0.129286	10.4064	2.31899e-25	2.75669e-23
AAEL019529	721.768	-1.17793	0.160769	-7.32687	2.35595e-13	2.10068e-11		AAEL012341	324.739	1.58556	0.169522	9.35309	8.51223e-21	8.02168e-19		AAEL007070	1017.88	-1.4237	0.180133	-7.90357	2.71022e-15	3.05891e-13		AAEL010050	253.168	2.66636	0.256542	10.3935	2.65522e-25	3.12385e-23
AAEL014842	271.653	1.88126	0.257569	7.3039	2.79547e-13	2.46715e-11		AAEL013989	3253.92	-1.22282	0.130774	-9.35067	8.70953e-21	8.12386e-19		AAEL021888	20420.6	-2.20435	0.279765	-7.87932	3.29169e-15	3.67729e-13		AAEL002961	102.578	6.30597	0.607709	10.3766	3.16748e-25	3.6885e-23
AAEL005706	667.575	1.62207	0.223037	7.27265	3.52491e-13	3.07949e-11		AAEL007792	1024.18	1.29868	0.139444	9.31324	1.23989e-20	1.14483e-18		AAEL019722	689.631	1.46559	0.186396	7.86278	3.75691e-15	4.15461e-13		AAEL001257	553.209	1.90969	0.184646	10.3425	4.52771e-25	5.21921e-23
AAEL009883	1055.8	-1.25314	0.172573	-7.26149	3.82848e-13	3.31125e-11		AAEL002555	1847.8	4.53971	0.489147	9.28087	1.68094e-20	1.53655e-18		AAEL007787	2534.53	0.87996	0.112158	7.84569	4.30572e-15	4.7139e-13		AAEL023929	125.341	4.40666	0.42752	10.3075	6.51847e-25	7.43887e-23
AAEL004048	1893.8	1.26611	0.174833	7.24185	4.426e-13	3.79014e-11		AAEL000044	2047.9	1.51557	0.163329	9.27926	1.70664e-20	1.5446e-18		AAEL003890	121.028	-3.15079	0.404005	-7.79888	6.24613e-15	6.77055e-13		AAEL006109	1606.75	3.21289	0.311813	10.3039	6.76422e-25	7.6429e-23
AAEL001960	232.735	1.60652	0.222154	7.23154	4.77548e-13	4.04933e-11		AAEL027506	1308.14	2.46006	0.265449	9.26756	1.90456e-20	1.70682e-18		AAEL012014	7744.32	-0.799505	0.10312	-7.75317	8.96247e-15	9.61972e-13		AAEL005024	89.7331	4.557	0.442799	10.2913	7.70989e-25	8.62601e-23
AAEL024353	3281.43	1.2442	0.17258	7.20943	5.61855e-13	4.71795e-11		AAEL001113	51622.8	1.36629	0.147512	9.26221	2.00243e-20	1.77711e-18		AAEL012864	223.282	-2.13772	0.27612	-7.74198	9.78771e-15	1.04035e-12		AAEL001237	6513.06	2.3778	0.231236	10.283	8.40705e-25	9.31469e-23
AAEL007162	1130.28	1.25368	0.174021	7.20419	5.83915e-13	4.85604e-11		AAEL012636	511.715	3.46701	0.374546	9.25658	2.11091e-20	1.85536e-18		AAEL004739	1791.19	0.930303	0.120501	7.7203	1.16055e-14	1.2217e-12		AAEL014916	148.064	-3.32071	0.323077	-10.2784	8.81872e-25	9.67685e-23
AAEL000127	2000.32	1.26736	0.176084	7.19746	6.13436e-13	5.05296e-11		AAEL015254	195.206	3.18162	0.34656	9.18058	4.28762e-20	3.73268e-18		AAEL012564	6461.65	-1.17808	0.153693	-7.66517	1.78601e-14	1.86222e-12		AAEL013812	698.552	1.54024	0.150065	10.2638	1.02544e-24	1.1145e-22
AAEL003514	1094.69	-1.13588	0.157899	-7.19369	6.30618e-13	5.14549e-11		AAEL008473	2057.52	1.53452	0.167265	9.17416	4.55105e-20	3.92464e-18		AAEL015573	242.932	-1.91352	0.250849	-7.62814	2.38162e-14	2.45981e-12		AAEL003216	4906.13	1.60247	0.156302	10.2524	1.15402e-24	1.24242e-22
AAEL010264	19552.9	1.32612	0.184513	7.18713	6.61664e-13	5.34835e-11		AAEL001516	1260.94	-1.50138	0.165039	-9.09711	9.27685e-20	7.92521e-18		AAEL013989	3753.29	-0.966421	0.126934	-7.61358	2.66597e-14	2.72776e-12		AAEL012157	888.748	-1.77623	0.173446	-10.2408	1.30123e-24	1.38782e-22
AAEL022575	1220.53	1.37975	0.192673	7.16111	8.00246e-13	6.35967e-11		AAEL012312	2602.84	-1.5304	0.170037	-9.0004	2.24894e-19	1.90348e-17		AAEL003428	1430.16	0.917976	0.1214	7.56158	3.98199e-14	4.03655e-12		AAEL004341	229.465	-8.85661	0.866515	-10.221	1.59745e-24	1.68797e-22
AAEL005048	718.526	1.47561	0.206064	7.1609	8.01485e-13	6.35967e-11		AAEL017263	3386.58	-1.13812	0.126662	-8.98549	2.57585e-19	2.16017e-17		AAEL003697	562.332	1.29779	0.172795	7.51056	5.88737e-14	5.91329e-12		AAEL001553	2343.31	2.84729	0.279284	10.195	2.08822e-24	2.18631e-22
AAEL008663	240.765	1.61508	0.226669	7.12529	1.03858e-12	8.16608e-11		AAEL012557	203.214	-2.28808	0.255112	-8.96894	2.99381e-19	2.48785e-17		AAEL009872	4977.44	-0.765816	0.102509	-7.47069	7.97738e-14	7.93967e-12		AAEL005032	1421.46	1.7126	0.168175	10.1835	2.35033e-24	2.43836e-22
AAEL002949	178.889	-2.5132	0.353073	-7.11807	1.09445e-12	8.51786e-11		AAEL011584	3598.97	-1.79797	0.200868	-8.95101	3.52237e-19	2.90072e-17		AAEL010381	136.405	1.68562	0.22581	7.46478	8.34412e-14	8.22986e-12		AAEL025155	34500.1	1.40657	0.138179	10.1794	2.45166e-24	2.52057e-22
AAEL009117	398.866	1.37372	0.193019	7.117	1.10302e-12	8.51786e-11		AAEL013798	4259.84	1.18869	0.132907	8.94376	3.76134e-19	3.06985e-17		AAEL008817	108.776	-3.1109	0.417523	-7.45086	9.27356e-14	9.0649e-12		AAEL010858	591.956	1.77799	0.174688	10.1781	2.48365e-24	2.53067e-22
AAEL014916	310.347	-2.30809	0.324407	-7.11479	1.12081e-12	8.57867e-11		AAEL029070	4704.4	-1.12432	0.12576	-8.94014	3.88679e-19	3.14417e-17		AAEL022247	3053.83	-1.03925	0.139593	-7.44488	9.70321e-14	9.40095e-12		AAEL011130	163.064	-2.20645	0.217454	-10.1468	3.42505e-24	3.459e-22
AAEL005694	380.256	1.488	0.209482	7.10324	1.21863e-12	9.24559e-11		AAEL027940	383.085	1.96074	0.220899	8.87619	6.91907e-19	5.548e-17		AAEL003232	1599.2	1.66514	0.224529	7.41613	1.20592e-13	1.1581e-11		AAEL002960	7185.07	2.63927	0.260535	10.1302	4.05868e-24	4.06296e-22
AAEL010500	746.866	2.38947	0.336743	7.09582	1.28585e-12	9.64988e-11		AAEL003046	5790.39	1.06819	0.120499	8.86467	7.67343e-19	6.09938e-17		AAEL000006	2330.56	0.804993	0.108692	7.40619	1.29979e-13	1.2374e-11		AAEL003424	5046.26	1.67664	0.166125	10.0927	5.95316e-24	5.9076e-22
AAEL002833	5380.72	1.07309	0.151248	7.09492	1.29424e-12	9.64988e-11		AAEL027485	651.572	-1.78603	0.203052	-8.79593	1.4187e-18	1.11796e-16		AAEL005536	2036.22	0.815425	0.11039	7.38679	1.5042e-13	1.41965e-11		AAEL010780	155.247	2.38196	0.236265	10.0817	6.65689e-24	6.549e-22
AAEL003428	2896.73	1.46931	0.2073	7.08787	1.36192e-12	1.00677e-10		AAEL019857	2383.71	1.17327	0.133807	8.76836	1.8129e-18	1.41639e-16		AAEL010764	299.301	-2.35437	0.321256	-7.32865	2.32491e-13	2.17548e-11		AAEL003905	1683.61	3.14664	0.312943	10.055	8.73076e-24	8.51585e-22
AAEL014719	1236.11	1.23568	0.174602	7.07713	1.4717e-12	1.07871e-10		AAEL024841	629.533	-1.54719	0.176794	-8.75138	2.10766e-18	1.63272e-16		AAEL002613	1462.75	-1.16214	0.158757	-7.32021	2.47579e-13	2.29703e-11		AAEL025229	305.093	3.43785	0.342244	10.045	9.66149e-24	9.34381e-22
AAEL000271	3838.42	2.03434	0.28805	7.06245	1.63589e-12	1.18897e-10		AAEL014916	494.849	-2.69719	0.308922	-8.73097	2.52491e-18	1.93951e-16		AAEL009859	2666.08	0.879936	0.121041	7.26973	3.60205e-13	3.31389e-11		AAEL012886	364.223	1.81352	0.180772	10.0321	1.10136e-23	1.0562e-21
AAEL008384	296.462	1.84612	0.261926	7.04824	1.81197e-12	1.30597e-10		AAEL004523	5352.49	-1.34643	0.154397	-8.72057	2.76813e-18	2.10863e-16		AAEL012902	478.074	1.33324	0.183544	7.26391	3.76048e-13	3.43081e-11		AAEL005960	4540.69	2.37956	0.238256	9.98742	1.73032e-23	1.64553e-21
AAEL027674	147.981	1.76042	0.25106	7.01196	2.34997e-12	1.67974e-10		AAEL014842	457.16	1.78359	0.205185	8.69256	3.54352e-18	2.67697e-16		AAEL015070	3998.5	-1.17176	0.161468	-7.25691	3.96022e-13	3.58318e-11		AAEL012560	2028.24	-1.61773	0.162154	-9.97646	1.93246e-23	1.82258e-21
AAEL005289	2200.71	-2.05756	0.293722	-7.00512	2.4677e-12	1.74944e-10		AAEL013952	3441.89	-1.06121	0.122232	-8.68191	3.89181e-18	2.91599e-16		AAEL007375	1189.84	1.04761	0.144667	7.24152	4.43677e-13	3.98146e-11		AAEL001839	4867.96	1.11919	0.112476	9.95052	2.50869e-23	2.34666e-21
AAEL017263	3757.35	-1.04042	0.148862	-6.98914	2.7657e-12	1.94476e-10		AAEL020366	4061.13	1.11971	0.129139	8.67061	4.29821e-18	3.1943e-16		AAEL020366	807.516	1.59974	0.22142	7.22495	5.01295e-13	4.44784e-11		AAEL015573	338.084	-2.43616	0.245073	-9.94058	2.77198e-23	2.57186e-21
AAEL018110	494.379	1.185	0.17153	6.90841	4.90124e-12	3.41862e-10		AAEL012737	64.204	4.20287	0.486383	8.64107	5.56871e-18	4.10513e-16		AAEL011543	1744.84	0.999792	0.138393	7.22428	5.03774e-13	4.44784e-11		AAEL000285	599.291	1.68879	0.170807	9.88709	4.73607e-23	4.35871e-21
AAEL001047	1027.41	1.77494	0.256985	6.90678	4.95776e-12	3.43038e-10		AAEL022727	423.335	1.54833	0.179278	8.6365	5.79589e-18	4.23842e-16		AAEL027034	2187.54	0.931234	0.128965	7.22082	5.16746e-13	4.52587e-11		AAEL014428	552.581	1.43684	0.146237	9.82547	8.74692e-23	7.98559e-21
AAEL021888	270.444	-2.69238	0.389898	-6.90534	5.00825e-12	3.4378e-10		AAEL002833	7880.44	1.26863	0.147964	8.57394	1.00006e-17	7.25521e-16		AAEL025650	328.844	1.2859	0.178182	7.21679	5.3229e-13	4.57927e-11		AAEL012297	528.77	1.65095	0.168228	9.81374	9.82591e-23	8.89947e-21
AAEL010716	3914.72	-1.1136	0.161794	-6.88283	5.86742e-12	3.99585e-10		AAEL023132	55.131	-3.97704	0.466093	-8.53271	1.42957e-17	1.02895e-15		AAEL002229	282.115	2.03396	0.28185	7.21649	5.33482e-13	4.57927e-11		AAEL011756	635.998	-1.60504	0.16439	-9.76362	1.61291e-22	1.44933e-20
AAEL026859	127.868	2.41817	0.351487	6.87981	5.99338e-12	4.04974e-10		AAEL000186	242.016	1.97376	0.23152	8.52524	1.5249e-17	1.089e-15		AAEL013421	6822.41	-0.819922	0.113625	-7.216	5.35392e-13	4.57927e-11		AAEL014797	1359.83	-1.49488	0.15366	-9.72853	2.27859e-22	2.03151e-20
AAEL009198	639.22	1.24717	0.182536	6.83248	8.34577e-12	5.59555e-10		AAEL002102	1227.48	-1.43223	0.168306	-8.50972	1.7436e-17	1.23552e-15		AAEL012702	652.882	1.48603	0.206598	7.19283	6.3462e-13	5.38591e-11		AAEL001022	652.033	-1.55979	0.160996	-9.68838	3.37835e-22	2.98866e-20
AAEL006171	359.71	1.6444	0.240949	6.82466	8.81338e-12	5.86361e-10		AAEL013063	637.223	1.40008	0.164677	8.50194	1.86443e-17	1.31098e-15		AAEL004873	1214.17	0.812515	0.113013	7.18956	6.49998e-13	5.47399e-11		AAEL011916	94.0867	-2.63126	0.271821	-9.68013	3.66256e-22	3.21517e-20
AAEL009706	1307	1.30605	0.191543	6.81857	9.19529e-12	6.071e-10		AAEL002995	157.447	-1.8232	0.214499	-8.49982	1.89887e-17	1.32501e-15		AAEL008473	416.884	1.94668	0.271265	7.17631	7.16178e-13	5.98528e-11		AAEL001128	427.044	1.70608	0.176419	9.6706	4.02026e-22	3.50223e-20
AAEL026016	382.494	1.42402	0.209485	6.79772	1.06285e-11	6.96409e-10		AAEL002158	1624.98	1.11984	0.131993	8.48407	2.17455e-17	1.50587e-15		AAEL014893	887.867	1.42075	0.198059	7.17339	7.3165e-13	6.06826e-11		AAEL000238	239.584	2.47766	0.257619	9.61751	6.74452e-22	5.83094e-20
AAEL005422	1158.44	-1.12725	0.166229	-6.7813	1.19101e-11	7.74514e-10		AAEL003743	6071.11	-1.15133	0.135828	-8.47639	2.32282e-17	1.59646e-15		AAEL002623	3015.94	1.43774	0.200769	7.1612	7.99756e-13	6.58326e-11		AAEL015109	1277.05	2.28471	0.237705	9.61156	7.14593e-22	6.13153e-20
AAEL011550	1621.76	1.52212	0.224656	6.77533	1.24123e-11	8.01149e-10		AAEL010384	302.869	-2.15309	0.254157	-8.47149	2.42279e-17	1.65274e-15		AAEL011756	558.496	-1.41145	0.19755	-7.14479	9.01317e-13	7.31075e-11		AAEL018141	3002.02	1.59518	0.166125	9.60227	7.82036e-22	6.66014e-20
AAEL002960	233.762	-3.02054	0.446296	-6.76802	1.30556e-11	8.36427e-10		AAEL024953	691.916	1.16381	0.137612	8.45716	2.73975e-17	1.85512e-15		AAEL002296	5241.08	0.702231	0.0982861	7.14477	9.0149e-13	7.31075e-11		AAEL002598	95.8621	3.40138	0.355285	9.57366	1.03187e-21	8.72271e-20
AAEL008105	2065.75	1.09395	0.16209	6.74907	1.48794e-11	9.46266e-10		AAEL017012	1804.14	-1.37872	0.163613	-8.42669	3.55586e-17	2.39001e-15		AAEL027336	159.232	-1.6162	0.22688	-7.1236	1.05145e-12	8.46414e-11		AAEL028146	1789.2	1.42983	0.149451	9.5672	1.09838e-21	9.21673e-20
AAEL006321	979.637	1.34168	0.200398	6.69507	2.15574e-11	1.36095e-09		AAEL012652	808.546	-1.32078	0.157034	-8.41081	4.07198e-17	2.71694e-15		AAEL013757	490.093	-2.23866	0.314409	-7.12023	1.07749e-12	8.6105e-11		AAEL002001	432.349	2.98121	0.31182	9.56066	1.17012e-21	9.74702e-20
AAEL010248	726.36	-1.29678	0.19399	-6.68479	2.31255e-11	1.44937e-09		AAEL008384	355.694	1.87926	0.223767	8.39831	4.52956e-17	3.00034e-15		AAEL017368	4662.15	-0.739284	0.104598	-7.06786	1.57344e-12	1.24826e-10		AAEL013324	298.188	2.22157	0.233988	9.49435	2.21589e-21	1.83244e-19
AAEL003869	994.653	1.40303	0.210113	6.6775	2.43049e-11	1.51232e-09		AAEL001236	776.549	1.50922	0.179892	8.38959	4.87832e-17	3.20811e-15		AAEL022253	156.467	-2.53848	0.361511	-7.02185	2.18949e-12	1.7245e-10		AAEL004979	533.915	2.63929	0.278824	9.46581	2.91296e-21	2.39156e-19
AAEL012864	586.545	-2.10386	0.316676	-6.64358	3.06157e-11	1.89139e-09		AAEL015255	227.023	-1.6492	0.196976	-8.37258	5.63715e-17	3.68066e-15		AAEL007592	12327.4	-1.07028	0.153238	-6.98443	2.86007e-12	2.23658e-10		AAEL004002	901.286	2.12959	0.225502	9.44376	3.59624e-21	2.93145e-19
AAEL012341	260.264	1.59764	0.241083	6.62691	3.42787e-11	2.10267e-09		AAEL023099	3057.52	1.24415	0.148808	8.36073	6.23308e-17	4.04089e-15		AAEL019445	84.6671	2.17977	0.312571	6.97366	3.0879e-12	2.39761e-10		AAEL019429	22182.5	1.62438	0.172083	9.43949	3.74605e-21	3.03191e-19
AAEL013063	513.249	1.45602	0.220865	6.59237	4.32864e-11	2.63651e-09		AAEL005706	701.425	1.32329	0.158351	8.3567	6.44969e-17	4.15188e-15		AAEL001278	557.846	1.6209	0.232856	6.96094	3.38014e-12	2.60604e-10		AAEL012646	1445.97	-1.68186	0.179094	-9.39095	5.94612e-21	4.77867e-19
AAEL008849	1790.23	-1.15497	0.175449	-6.5829	4.61364e-11	2.79045e-09		AAEL002748	2921.87	-1.09326	0.131015	-8.3446	7.14541e-17	4.56757e-15		AAEL026751	1466.7	1.16069	0.16689	6.95481	3.53038e-12	2.70284e-10		AAEL002780	812.143	1.75038	0.186997	9.36044	7.94083e-21	6.33712e-19
AAEL002627	33067.8	1.34368	0.204192	6.58046	4.6901e-11	2.81699e-09		AAEL004361	103.156	-2.15153	0.259242	-8.29931	1.04718e-16	6.64739e-15		AAEL002191	154.024	2.43579	0.351447	6.93076	4.18596e-12	3.18249e-10		AAEL010552	4326.5	1.80117	0.193454	9.31059	1.27121e-20	1.00743e-18
AAEL012702	1815.79	1.31081	0.199582	6.56777	5.10759e-11	3.03889e-09		AAEL008157	860.267	1.15324	0.13903	8.2949	1.08673e-16	6.85088e-15		AAEL013063	443.819	1.05841	0.152735	6.9297	4.21721e-12	3.18414e-10		AAEL012225	38986.5	1.48247	0.159314	9.30534	1.3356e-20	1.05116e-18
AAEL006014	1004.7	-2.53311	0.385726	-6.56712	5.12981e-11	3.03889e-09		AAEL024438	232.576	-1.75815	0.212028	-8.29206	1.11301e-16	6.96854e-15		AAEL002085	1156.56	1.12722	0.16284	6.92229	4.44394e-12	3.33234e-10		AAEL022129	1512.94	1.43939	0.155056	9.28304	1.64708e-20	1.28743e-18
AAEL001059	527.742	2.08255	0.318115	6.54652	5.88922e-11	3.46503e-09		AAEL001960	307.307	1.60117	0.193378	8.28001	1.23167e-16	7.65899e-15		AAEL021154	742.208	2.07209	0.299828	6.91095	4.81425e-12	3.58547e-10		AAEL026347	231.657	1.86645	0.201272	9.27326	1.8054e-20	1.40158e-18
AAEL003287	608.072	-1.70584	0.26063	-6.54506	5.94718e-11	3.47549e-09		AAEL009588	97.9619	3.01569	0.364314	8.27772	1.25555e-16	7.7547e-15		AAEL024503	1480.73	1.30179	0.189022	6.887	5.69793e-12	4.21493e-10		AAEL008726	617.674	1.71983	0.185928	9.24996	2.24587e-20	1.73175e-18
AAEL014411	941.891	-1.32342	0.203284	-6.5102	7.50495e-11	4.35639e-09		AAEL006319	127.13	2.46267	0.298457	8.25132	1.56655e-16	9.61063e-15		AAEL004588	3643.91	1.57313	0.228536	6.88349	5.84024e-12	4.29121e-10		AAEL012559	1021.51	-1.5372	0.166687	-9.22206	2.91442e-20	2.23217e-18
AAEL006711	302.427	2.03263	0.312277	6.50907	7.56198e-11	4.36024e-09		AAEL028144	162.976	2.47031	0.300729	8.2144	2.1322e-16	1.29936e-14		AAEL008948	60.6268	2.49026	0.362218	6.87502	6.19803e-12	4.52374e-10		AAEL022796	59.0365	3.3524	0.363795	9.21508	3.1106e-20	2.36655e-18
AAEL005839	380.994	1.47379	0.226462	6.50788	7.62165e-11	4.36554e-09		AAEL022757	3517.14	-0.971416	0.118391	-8.20516	2.30281e-16	1.39404e-14		AAEL003039	942.327	0.806259	0.117295	6.87376	6.2531e-12	4.5337e-10		AAEL003318	1486.03	-1.54644	0.16785	-9.21327	3.16349e-20	2.39085e-18
AAEL006238	955.99	1.56475	0.240745	6.49964	8.05133e-11	4.57629e-09		AAEL007375	1794.35	1.11924	0.13675	8.18455	2.73329e-16	1.64375e-14		AAEL003844	1517.53	0.859968	0.125391	6.85831	6.96804e-12	5.01882e-10		AAEL004036	219.765	2.09346	0.227437	9.20455	3.43121e-20	2.57612e-18
AAEL011337	433.332	1.45876	0.224466	6.49882	8.09542e-11	4.57629e-09		AAEL011922	508.274	-1.62484	0.198592	-8.18181	2.79605e-16	1.6705e-14		AAEL011557	1721.81	0.931616	0.136053	6.84744	7.51816e-12	5.37966e-10		AAEL012230	17668.3	1.63985	0.178298	9.19721	3.6735e-20	2.74e-18
AAEL002783	362.014	-1.20252	0.185781	-6.47278	9.62154e-11	5.40368e-09		AAEL019459	943.231	1.06227	0.130101	8.16495	3.21565e-16	1.90872e-14		AAEL020833	802.53	1.08789	0.159127	6.83662	8.10823e-12	5.76422e-10		AAEL000098	939.621	2.34747	0.255825	9.17606	4.47151e-20	3.31356e-18
AAEL007792	740.116	1.18272	0.183181	6.45659	1.07087e-10	5.97543e-09		AAEL020007	108.486	2.04117	0.250274	8.15577	3.46963e-16	2.04618e-14		AAEL004868	941.387	0.795142	0.116447	6.82836	8.58897e-12	6.06658e-10		AAEL000357	123.126	2.34824	0.257198	9.1301	6.84337e-20	5.03849e-18
AAEL013197	443.221	-1.63688	0.254212	-6.43905	1.20227e-10	6.66566e-09		AAEL018326	1638.65	-1.81303	0.223209	-8.12258	4.5639e-16	2.67427e-14		AAEL014797	1163.77	-0.996009	0.146468	-6.80017	1.04497e-11	7.33356e-10		AAEL025945	2835.37	-2.11504	0.231928	-9.11938	7.55534e-20	5.52702e-18
AAEL010827	125.193	-1.62392	0.252502	-6.43131	1.2651e-10	6.96931e-09		AAEL007615	3934.79	1.29467	0.159731	8.10534	5.25983e-16	3.06243e-14		AAEL027866	411.067	-1.08462	0.159549	-6.79805	1.06044e-11	7.39472e-10		AAEL001346	178.09	3.70708	0.409866	9.04461	1.50196e-19	1.09175e-17
AAEL008604	2954.92	1.26901	0.197638	6.42089	1.35477e-10	7.4161e-09		AAEL003393	7218.65	-1.48287	0.183003	-8.10298	5.36305e-16	3.10276e-14		AAEL002627	9231.26	1.23702	0.182059	6.79462	1.08595e-11	7.52469e-10		AAEL010531	463.754	3.15857	0.349696	9.03234	1.68039e-19	1.21371e-17
AAEL022291	82.6423	1.83154	0.285509	6.41502	1.40801e-10	7.65907e-09		AAEL017453	1614.7	1.20486	0.148908	8.09132	5.9024e-16	3.39332e-14		AAEL010716	3293.15	-0.809325	0.119189	-6.7903	1.11904e-11	7.7052e-10		AAEL008817	2060.97	-5.98946	0.666834	-8.98193	2.66051e-19	1.90954e-17
AAEL012698	715.417	1.07368	0.167404	6.41371	1.42024e-10	7.67727e-09		AAEL010608	6013.79	-0.967327	0.119792	-8.07503	6.74592e-16	3.85403e-14		AAEL017381	12077.7	1.15818	0.170733	6.78354	1.1727e-11	8.02418e-10		AAEL010264	5922.71	1.13514	0.126401	8.98046	2.69627e-19	1.91746e-17
AAEL007019	2690.17	1.01397	0.158139	6.41188	1.43738e-10	7.72169e-09		AAEL020034	1633.34	1.40692	0.174485	8.06328	7.42737e-16	4.21699e-14		AAEL003160	1373.63	0.945828	0.139857	6.76282	1.35331e-11	9.20253e-10		AAEL013323	229.231	3.21257	0.357743	8.9801	2.70514e-19	1.91746e-17
AAEL022137	2314.06	1.18395	0.18494	6.4018	1.53554e-10	8.1981e-09		AAEL009420	10442.2	-1.37359	0.170998	-8.03276	9.53027e-16	5.37754e-14		AAEL003424	4601.55	1.17265	0.173481	6.75955	1.38423e-11	9.35323e-10		AAEL006139	2359.69	1.21232	0.135363	8.95608	3.3644e-19	2.37003e-17
AAEL003046	4072.87	0.964692	0.150998	6.38878	1.67215e-10	8.87267e-09		AAEL002138	103.289	3.9165	0.487801	8.0289	9.83471e-16	5.51528e-14		AAEL013245	442.549	1.12441	0.166365	6.75868	1.39256e-11	9.35323e-10		AAEL023274	299.021	1.75807	0.196904	8.92858	4.31526e-19	3.02121e-17
AAEL009637	2600.98	1.00117	0.156756	6.38677	1.69429e-10	8.93533e-09		AAEL019877	525.663	1.16392	0.145184	8.01687	1.0847e-15	6.04588e-14		AAEL012952	841.224	1.15987	0.171683	6.75591	1.41945e-11	9.47568e-10		AAEL020366	970.266	1.20491	0.135316	8.90444	5.36543e-19	3.73356e-17
AAEL005200	449.363	1.26005	0.197751	6.37189	1.86708e-10	9.78691e-09		AAEL011892	286.841	1.65644	0.207109	7.99793	1.26528e-15	7.00968e-14		AAEL027485	203.889	-1.55383	0.23056	-6.73939	1.59056e-11	1.05536e-09		AAEL026276	386.103	-1.82939	0.205622	-8.89686	5.74481e-19	3.97332e-17
AAEL014709	547.427	-1.25713	0.199017	-6.31671	2.67196e-10	1.39215e-08		AAEL024264	534.134	1.60036	0.200164	7.99524	1.29322e-15	7.12127e-14		AAEL019995	538.862	-1.09103	0.162172	-6.7276	1.72488e-11	1.13759e-09		AAEL007998	472.928	1.79573	0.202414	8.87157	7.21199e-19	4.95802e-17
AAEL012978	1986.96	1.14246	0.181441	6.29657	3.04304e-10	1.576e-08		AAEL007070	4671.53	-1.64984	0.206645	-7.98391	1.4177e-15	7.75998e-14		AAEL012646	1336.7	-0.932464	0.138818	-6.71717	1.85282e-11	1.21465e-09		AAEL003039	1215.12	1.0375	0.117229	8.85021	8.73514e-19	5.96919e-17
AAEL002130	332.481	1.89284	0.301392	6.28032	3.37872e-10	1.73944e-08		AAEL012560	7573.53	-1.34654	0.168707	-7.98153	1.44532e-15	7.83111e-14		AAEL011935	4835.16	-1.00213	0.149236	-6.71505	1.87998e-11	1.22512e-09		AAEL000044	658.443	1.51458	0.171357	8.83875	9.67968e-19	6.55805e-17
AAEL014994	39.1706	-6.67476	1.06378	-6.27458	3.50585e-10	1.79421e-08		AAEL020833	4550.39	1.66908	0.209123	7.98131	1.44783e-15	7.83111e-14		AAEL005961	1546.25	-0.829215	0.123807	-6.69767	2.11767e-11	1.37185e-09		AAEL025631	936.134	2.8016	0.316981	8.83838	9.7118e-19	6.55805e-17
AAEL007815	5457.13	1.0257	0.163985	6.25485	3.97905e-10	2.0244e-08		AAEL012164	79.2373	3.22432	0.404479	7.97154	1.56704e-15	8.42605e-14		AAEL009420	1981.17	-0.749394	0.112383	-6.66823	2.5891e-11	1.66723e-09		AAEL014863	4206.57	-0.937469	0.106194	-8.82786	1.06699e-18	7.16266e-17
AAEL002085	4193.26	1.266	0.203077	6.23406	4.54506e-10	2.29884e-08		AAEL017368	2100.37	-1.14417	0.143723	-7.96094	1.70739e-15	9.12704e-14		AAEL001047	618.002	0.874332	0.131136	6.66738	2.6041e-11	1.66723e-09		AAEL011078	6572.98	0.935186	0.106039	8.81925	1.15234e-18	7.69034e-17
AAEL002995	133.072	-1.65413	0.265565	-6.22871	4.70281e-10	2.3648e-08		AAEL017515	338.755	-1.46935	0.18494	-7.94501	1.94171e-15	1.03193e-13		AAEL012119	1330.59	-0.889124	0.133863	-6.64205	3.09343e-11	1.96901e-09		AAEL007070	1295.22	-1.77019	0.201288	-8.79434	1.43891e-18	9.54698e-17
AAEL014843	3880.64	-1.21707	0.19594	-6.21142	5.25068e-10	2.62504e-08		AAEL022674	193.665	1.68395	0.213025	7.90492	2.68096e-15	1.41657e-13		AAEL001323	30.3226	8.39216	1.26399	6.63945	3.14862e-11	1.99255e-09		AAEL006122	2637.61	2.65824	0.303627	8.75497	2.04163e-18	1.34677e-16
AAEL022059	57.441	-3.72985	0.601458	-6.20134	5.59831e-10	2.78274e-08		AAEL005203	368.024	-1.38142	0.174876	-7.89945	2.80136e-15	1.47168e-13		AAEL003184	892.485	0.823292	0.12405	6.63676	3.20649e-11	1.99878e-09		AAEL007579	398.921	3.03713	0.347954	8.72854	2.57976e-18	1.69196e-16
AAEL002416	10309.8	1.04628	0.169754	6.16352	7.11456e-10	3.51622e-08		AAEL027101	1678.15	1.45693	0.18496	7.87701	3.35314e-15	1.75132e-13		AAEL029072	144.728	1.89111	0.284945	6.63674	3.20686e-11	1.99878e-09		AAEL021154	932.925	1.94352	0.223274	8.70462	3.1865e-18	2.07796e-16
AAEL009132	857.118	1.26807	0.207515	6.11074	9.91684e-10	4.87334e-08		AAEL001052	3154.02	-1.08232	0.137415	-7.87631	3.37197e-15	1.75132e-13		AAEL002416	4334.26	0.695789	0.104844	6.63645	3.21323e-11	1.99878e-09		AAEL006353	1583.62	-1.26977	0.146128	-8.68941	3.64313e-18	2.36224e-16
AAEL002630	532.532	1.06774	0.174759	6.10979	9.97636e-10	4.87489e-08		AAEL001059	481.531	2.02048	0.256762	7.86909	3.57233e-15	1.84489e-13		AAEL012563	1376.78	-1.02733	0.154851	-6.63434	3.2595e-11	2.0161e-09		AAEL009859	3500.35	0.969928	0.111742	8.68006	3.95573e-18	2.55044e-16
AAEL001671	39.9557	-3.15539	0.517005	-6.10321	1.03962e-09	5.0515e-08		AAEL009132	1094.97	1.12324	0.142938	7.85826	3.89511e-15	2.00029e-13		AAEL020034	315.611	0.977639	0.14766	6.62088	3.57059e-11	2.19612e-09		AAEL011501	143.67	3.58134	0.413017	8.67117	4.27689e-18	2.74201e-16
AAEL014768	1020.7	1.15252	0.191926	6.00499	1.91345e-09	9.24548e-08		AAEL006317	2265.16	1.07016	0.136302	7.85143	4.1133e-15	2.10054e-13		AAEL005458	3772.68	1.19511	0.180539	6.61966	3.60022e-11	2.20197e-09		AAEL028192	90.6069	3.68987	0.42667	8.64805	5.23882e-18	3.33997e-16
AAEL001169	276.54	-1.16232	0.193711	-6.00027	1.96992e-09	9.43869e-08		AAEL009185	30172.4	-1.27968	0.163086	-7.84668	4.27187e-15	2.1694e-13		AAEL008957	45.9898	2.3608	0.357226	6.60871	3.87686e-11	2.358e-09		AAEL011349	406.085	-1.39817	0.161714	-8.64595	5.33611e-18	3.38309e-16
AAEL025072	42.7765	2.44241	0.407079	5.99983	1.97526e-09	9.43869e-08		AAEL024353	4070.06	1.44301	0.183996	7.8426	4.41297e-15	2.22867e-13		AAEL010386	1874.99	1.05575	0.159821	6.60582	3.95321e-11	2.39115e-09		AAEL001113	24035.7	1.20411	0.139431	8.6359	5.82669e-18	3.67371e-16
AAEL002292	1332.89	1.36118	0.22693	5.99823	1.99482e-09	9.47977e-08		AAEL000781	456.009	1.23778	0.15845	7.81177	5.63901e-15	2.83221e-13		AAEL003380	246.007	1.32701	0.200981	6.60267	4.03818e-11	2.42912e-09		AAEL027336	165.143	-2.07597	0.240503	-8.63181	6.03907e-18	3.7867e-16
AAEL013967	999.489	-1.01193	0.168952	-5.98945	2.10547e-09	9.95093e-08		AAEL009345	4292.09	-0.946638	0.12148	-7.79254	6.56771e-15	3.28063e-13		AAEL013356	849.45	1.0423	0.157937	6.59952	4.12498e-11	2.46778e-09		AAEL022308	460.401	1.80521	0.209172	8.63029	6.11954e-18	3.81619e-16
AAEL010386	6067.79	1.37893	0.23034	5.98649	2.14413e-09	1.00786e-07		AAEL013818	161.754	-1.962	0.251858	-7.79012	6.6947e-15	3.32588e-13		AAEL002917	557.122	1.0042	0.152499	6.58497	4.54979e-11	2.69752e-09		AAEL013990	49.3839	-4.00343	0.46581	-8.59455	8.3591e-18	5.18446e-16
AAEL007271	1563.02	1.14931	0.19255	5.9689	2.38855e-09	1.11668e-07		AAEL023112	1639.99	1.4699	0.188777	7.78644	6.89212e-15	3.39961e-13		AAEL010223	1141.53	0.898445	0.136444	6.58469	4.55829e-11	2.69752e-09		AAEL013344	93.0222	2.80333	0.326358	8.58975	8.71624e-18	5.37674e-16
AAEL006159	999.351	1.24491	0.209985	5.92859	3.05544e-09	1.42078e-07		AAEL010381	189.209	1.57084	0.201752	7.78598	6.91749e-15	3.39961e-13		AAEL001683	939.971	0.96881	0.147484	6.56893	5.06795e-11	2.98301e-09		AAEL008884	353.199	1.28677	0.149845	8.58732	8.90235e-18	5.46202e-16
AAEL008206	4215.11	1.27788	0.215594	5.92727	3.08005e-09	1.42457e-07		AAEL007591	209811	-1.18821	0.152632	-7.78476	6.98473e-15	3.4143e-13		AAEL009032	187.19	1.40761	0.214903	6.54997	5.75498e-11	3.36359e-09		AAEL003363	286.209	1.40536	0.164327	8.55221	1.2075e-17	7.36897e-16
AAEL008393	302.598	-1.19852	0.203132	-5.90019	3.63077e-09	1.67035e-07		AAEL013346	185.915	2.26567	0.291308	7.77757	7.39283e-15	3.59457e-13		AAEL014541	4299.95	0.91507	0.139718	6.54942	5.77598e-11	3.36359e-09		AAEL025037	14573.9	-1.63914	0.191802	-8.546	1.27433e-17	7.73544e-16
AAEL023099	1741.44	1.17106	0.198908	5.88747	3.92143e-09	1.79452e-07		AAEL011543	1401.56	1.69302	0.218592	7.74511	9.54969e-15	4.61871e-13		AAEL009899	241.31	1.81032	0.276579	6.54542	5.93276e-11	3.4366e-09		AAEL009054	1297.78	2.24007	0.262901	8.52058	1.58758e-17	9.58598e-16
AAEL004523	6699.72	-1.26684	0.215303	-5.88396	4.00558e-09	1.82338e-07		AAEL002804	2771.63	-1.05937	0.13749	-7.7051	1.30739e-14	6.28992e-13		AAEL010602	1916.87	-0.943737	0.144976	-6.50962	7.53434e-11	4.34136e-09		AAEL000094	1092.1	2.14367	0.252012	8.50624	1.79669e-17	1.07915e-15
AAEL008274	866.202	1.26207	0.214639	5.87997	4.10351e-09	1.85818e-07		AAEL014886	1001.84	-4.09007	0.531387	-7.69698	1.3932e-14	6.66768e-13		AAEL000038	233.621	1.16822	0.179655	6.50257	7.89609e-11	4.52599e-09		AAEL012266	1978	1.23548	0.145543	8.48875	2.08863e-17	1.24793e-15
AAEL013915	984.202	0.954849	0.162628	5.87138	4.32191e-09	1.94689e-07		AAEL008166	7168.15	-0.940592	0.12269	-7.66638	1.76922e-14	8.42315e-13		AAEL004979	1268.04	1.5746	0.242501	6.4932	8.40338e-11	4.79168e-09		AAEL013156	48.8219	4.10737	0.484176	8.48322	2.19038e-17	1.30191e-15
AAEL009912	281.185	-1.11633	0.190316	-5.86565	4.47375e-09	2.00484e-07		AAEL004059	7169.67	1.06142	0.138565	7.66014	1.85737e-14	8.797e-13		AAEL006872	2501.37	-0.663788	0.102353	-6.48528	8.85675e-11	5.02402e-09		AAEL003184	1041.51	1.27212	0.150117	8.47415	2.36799e-17	1.40018e-15
AAEL022572	423.067	1.22125	0.209473	5.83011	5.53916e-09	2.4695e-07		AAEL017381	558.122	1.23658	0.161505	7.65662	1.90886e-14	8.99429e-13		AAEL001052	3343.19	-1.11869	0.173717	-6.43972	1.19691e-10	6.75454e-09		AAEL021888	65809.4	-2.60065	0.307267	-8.4638	2.588e-17	1.52238e-15
AAEL000438	30.0298	2.7586	0.474735	5.81083	6.21646e-09	2.74421e-07		AAEL019481	254.381	-1.39361	0.182174	-7.64989	2.01152e-14	9.42939e-13		AAEL003266	275.215	1.26369	0.196393	6.43451	1.23875e-10	6.9548e-09		AAEL024932	86.7284	3.10069	0.36714	8.44552	3.02696e-17	1.77147e-15
AAEL015038	178.493	1.46956	0.252903	5.81076	6.21881e-09	2.74421e-07		AAEL006376	1519.3	0.831496	0.109173	7.61633	2.60984e-14	1.21717e-12		AAEL008045	1021.59	-5.28216	0.824418	-6.40714	1.48278e-10	8.28238e-09		AAEL001687	89.5791	2.33987	0.277097	8.44423	3.0606e-17	1.78202e-15
AAEL007189	861.292	1.30879	0.225831	5.79544	6.81434e-09	2.99174e-07		AAEL009198	873.47	1.17581	0.154398	7.61541	2.62846e-14	1.21963e-12		AAEL014842	172.032	1.54834	0.242525	6.38427	1.72218e-10	9.57079e-09		AAEL014567	443.629	2.75019	0.325803	8.44127	3.13906e-17	1.81843e-15
AAEL028144	102.159	1.69978	0.293507	5.79127	6.98542e-09	3.05136e-07		AAEL003405	347.775	1.48638	0.195709	7.59487	3.08098e-14	1.42239e-12		AAEL008717	777.805	-1.35147	0.211735	-6.38283	1.73849e-10	9.583e-09		AAEL005316	704.819	2.13954	0.253554	8.43818	3.22314e-17	1.8577e-15
AAEL014369	63.5592	-2.60992	0.451351	-5.78247	7.36132e-09	3.1994e-07		AAEL006186	1685.76	0.913253	0.120428	7.58341	3.36598e-14	1.54615e-12		AAEL008384	103.078	1.68851	0.264553	6.38253	1.74189e-10	9.583e-09		AAEL021022	5723.06	1.89185	0.224545	8.42526	3.5995e-17	2.06419e-15
AAEL001257	364.461	1.28145	0.222601	5.7567	8.57748e-09	3.70933e-07		AAEL027217	1075.3	1.2324	0.162855	7.56746	3.80584e-14	1.73946e-12		AAEL001295	70.2968	3.26881	0.517248	6.31962	2.62216e-10	1.432e-08		AAEL026027	899.217	1.41589	0.168415	8.40715	4.20099e-17	2.39708e-15
AAEL005617	1495.59	1.14613	0.199629	5.7413	9.39515e-09	4.04272e-07		AAEL012698	662.465	1.07217	0.141777	7.56238	3.95769e-14	1.79986e-12		AAEL028048	1984.89	1.16655	0.184603	6.31921	2.62907e-10	1.432e-08		AAEL008638	1974.76	1.0869	0.129333	8.40386	4.32052e-17	2.45302e-15
AAEL015573	719.937	-1.55461	0.271565	-5.72464	1.03653e-08	4.43811e-07		AAEL002668	626.568	1.1585	0.153304	7.55687	4.12872e-14	1.86732e-12		AAEL009566	578.13	-1.78787	0.283099	-6.31537	2.69517e-10	1.46073e-08		AAEL003772	739.094	2.70871	0.322683	8.39433	4.68552e-17	2.64708e-15
AAEL011282	343.99	-1.0311	0.180356	-5.71705	1.08387e-08	4.61792e-07		AAEL003785	1731.63	-1.02836	0.136093	-7.5563	4.14688e-14	1.86732e-12		AAEL013197	432.291	-1.1221	0.177782	-6.31168	2.76025e-10	1.48863e-08		AAEL014537	64.7332	3.10011	0.369897	8.38101	5.24737e-17	2.9499e-15
AAEL015070	12140.6	-1.12179	0.196473	-5.70962	1.13228e-08	4.80055e-07		AAEL002292	1730.48	1.40804	0.186364	7.55534	4.17778e-14	1.87201e-12		AAEL002158	693.625	0.759397	0.120387	6.30799	2.82689e-10	1.5171e-08		AAEL000733	379.251	1.52415	0.181888	8.37959	5.31106e-17	2.97107e-15
AAEL005455	483.076	-1.0278	0.181219	-5.67159	1.41475e-08	5.96885e-07		AAEL015573	1200.46	-2.01887	0.267371	-7.55084	4.32467e-14	1.92838e-12		AAEL013662	3416.61	-0.863093	0.137075	-6.29651	3.04417e-10	1.62573e-08		AAEL005924	674.492	1.686	0.20148	8.36809	5.85586e-17	3.24914e-15
AAEL003203	16418	1.06786	0.188361	5.66924	1.43428e-08	6.0219e-07		AAEL013320	2911.04	-0.929248	0.123131	-7.54685	4.45919e-14	1.97871e-12		AAEL017975	201.477	-1.88123	0.299143	-6.28874	3.20046e-10	1.69302e-08		AAEL007444	891.13	1.32068	0.157827	8.36791	5.86507e-17	3.24914e-15
AAEL001236	543.84	1.10898	0.195728	5.66595	1.4621e-08	6.10902e-07		AAEL001494	192.221	1.78358	0.236717	7.53463	4.89711e-14	2.16254e-12		AAEL004451	1433.99	0.705723	0.112221	6.28871	3.20109e-10	1.69302e-08		AAEL005422	2513.62	-1.09821	0.131495	-8.35169	6.7292e-17	3.70984e-15
AAEL008517	1860.8	-0.881075	0.155531	-5.66496	1.47055e-08	6.11482e-07		AAEL015559	202.43	2.49543	0.33131	7.532	4.99676e-14	2.19593e-12		AAEL008410	247.426	1.1313	0.179921	6.28775	3.22097e-10	1.69534e-08		AAEL008450	111.749	1.88425	0.225978	8.33819	7.54344e-17	4.13874e-15
AAEL004441	318.149	-1.06735	0.1889	-5.65034	1.60135e-08	6.62684e-07		AAEL013689	218.185	1.7406	0.231122	7.53111	5.03093e-14	2.20037e-12		AAEL023505	82.6717	1.71889	0.27343	6.28639	3.24939e-10	1.69701e-08		AAEL005130	278.388	2.76976	0.332307	8.33493	7.75416e-17	4.234e-15
AAEL014246	22.6566	4.12352	0.730748	5.64288	1.67231e-08	6.88752e-07		AAEL008651	371.86	1.6993	0.226092	7.51595	5.65002e-14	2.45937e-12		AAEL017038	82.7298	1.58485	0.25212	6.28611	3.25513e-10	1.69701e-08		AAEL006707	257.661	1.42641	0.171205	8.33156	7.97806e-17	4.33551e-15
AAEL008006	1568.21	0.949764	0.168535	5.63541	1.74638e-08	7.15851e-07		AAEL004048	2288.07	1.03335	0.137904	7.49322	6.72027e-14	2.91137e-12		AAEL003287	1516.46	-0.697722	0.111015	-6.28495	3.27952e-10	1.70162e-08		AAEL006364	934.39	1.08187	0.12998	8.32338	8.54866e-17	4.62357e-15
AAEL019920	780.158	1.19585	0.212353	5.63141	1.78742e-08	7.29217e-07		AAEL014768	987.645	1.01915	0.136185	7.48358	7.23256e-14	3.11853e-12		AAEL022334	9366.99	0.841145	0.134268	6.26466	3.73647e-10	1.92957e-08		AAEL024627	242.232	2.90384	0.349775	8.302	1.0237e-16	5.5106e-15
AAEL007692	106.467	-1.62972	0.290264	-5.61463	1.96988e-08	7.9988e-07		AAEL009625	8866.55	1.04652	0.139877	7.4817	7.33687e-14	3.14865e-12		AAEL024510	187.878	1.97727	0.31588	6.25958	3.86026e-10	1.98414e-08		AAEL024623	307.606	1.51353	0.182355	8.29995	1.04154e-16	5.58029e-15
AAEL003216	67.8602	-2.35023	0.418945	-5.60989	2.0246e-08	8.1826e-07		AAEL012344	547.467	-1.90687	0.255348	-7.46775	8.15755e-14	3.48449e-12		AAEL000269	1874.72	0.740141	0.118394	6.25152	4.06474e-10	2.07947e-08		AAEL021662	471.029	1.61253	0.194361	8.29656	1.07165e-16	5.71481e-15
AAEL011661	24.566	-3.92057	0.700631	-5.59577	2.19645e-08	8.8095e-07		AAEL025229	406.408	2.6904	0.361273	7.44702	9.54744e-14	4.05922e-12		AAEL014719	601.051	0.869927	0.139499	6.23607	4.48698e-10	2.28481e-08		AAEL014655	797.821	2.5373	0.306796	8.2703	1.33622e-16	7.09256e-15
AAEL003377	852.174	-0.883732	0.157937	-5.59548	2.20008e-08	8.8095e-07		AAEL022931	4332.28	-0.941316	0.12651	-7.44064	1.00198e-13	4.24034e-12		AAEL016984	56614.3	-0.658147	0.105597	-6.23264	4.58631e-10	2.32458e-08		AAEL007514	548.48	1.51793	0.183572	8.26882	1.35293e-16	7.14798e-15
AAEL002804	2657.66	-0.888276	0.15885	-5.59193	2.2456e-08	8.95034e-07		AAEL023444	1498.49	1.2252	0.164835	7.43292	1.06224e-13	4.47464e-12		AAEL021945	121.726	1.64539	0.264046	6.23144	4.62164e-10	2.33169e-08		AAEL013542	65.8363	2.67805	0.323983	8.26602	1.38505e-16	7.28397e-15
AAEL021131	11200.4	1.02845	0.185319	5.5496	2.86322e-08	1.13596e-06		AAEL003653	80.2312	2.46814	0.332135	7.43112	1.07682e-13	4.51522e-12		AAEL025678	333.017	1.60908	0.258292	6.22968	4.67398e-10	2.34728e-08		AAEL002670	668.545	1.32868	0.160794	8.26328	1.41722e-16	7.41894e-15
AAEL003769	420.241	-0.970944	0.175347	-5.53728	3.07212e-08	1.21328e-06		AAEL010959	181.637	-2.15269	0.289789	-7.42848	1.09855e-13	4.58532e-12		AAEL008146	599.679	0.827268	0.133234	6.20913	5.32792e-10	2.66347e-08		AAEL008598	3600.34	-4.72442	0.571974	-8.25986	1.45845e-16	7.59994e-15
AAEL008097	3798.1	1.03729	0.187537	5.53111	3.18207e-08	1.25099e-06		AAEL028038	162.715	-2.21116	0.299008	-7.39499	1.41415e-13	5.8758e-12		AAEL012901	536.61	0.876759	0.141586	6.19241	5.92527e-10	2.94863e-08		AAEL025929	2247.41	1.40615	0.170295	8.25711	1.49244e-16	7.74169e-15
AAEL001532	105.692	2.18425	0.395683	5.5202	3.38609e-08	1.32517e-06		AAEL000944	3871.51	-1.34972	0.182559	-7.39331	1.4322e-13	5.92386e-12		AAEL025037	8986.41	1.41286	0.228322	6.18802	6.09261e-10	3.01818e-08		AAEL021870	4380.15	2.26848	0.274819	8.25445	1.52606e-16	7.88027e-15
AAEL008000	580.905	-1.14163	0.207072	-5.5132	3.52377e-08	1.37284e-06		AAEL000820	268.248	1.39886	0.189367	7.38704	1.50133e-13	6.18183e-12		AAEL007815	1863.23	0.98287	0.158991	6.18191	6.33306e-10	3.12317e-08		AAEL011031	2170.28	1.2403	0.15043	8.24498	1.65187e-16	8.49151e-15
AAEL020833	2732.53	1.33794	0.242963	5.50678	3.65456e-08	1.41741e-06		AAEL027164	621.091	1.01341	0.137357	7.37789	1.6082e-13	6.59219e-12		AAEL007633	1073.63	-0.736457	0.119252	-6.17564	6.58947e-10	3.23504e-08		AAEL012648	105.279	3.04019	0.368833	8.24271	1.68346e-16	8.6151e-15
AAEL001112	478.726	-1.3494	0.245188	-5.50355	3.72218e-08	1.43719e-06		AAEL009935	158.199	1.86373	0.25275	7.3738	1.65829e-13	6.76717e-12		AAEL009117	154.299	1.30218	0.210966	6.17246	6.72344e-10	3.28092e-08		AAEL008313	69.4644	-4.53509	0.550257	-8.24177	1.69683e-16	8.64473e-15
AAEL024028	36.4182	-2.82169	0.512846	-5.50202	3.75472e-08	1.44332e-06		AAEL021307	1224.85	-0.918594	0.124968	-7.35064	1.97267e-13	8.01429e-12		AAEL011032	1291.21	1.35224	0.219092	6.17201	6.74284e-10	3.28092e-08		AAEL022598	199.013	-1.7606	0.214146	-8.2215	2.00976e-16	1.01935e-14
AAEL013652	393.953	-1.06777	0.194135	-5.50016	3.79451e-08	1.45215e-06		AAEL001143	93.5936	2.26532	0.309525	7.31871	2.50373e-13	1.01268e-11		AAEL001059	147.56	1.97518	0.320991	6.1534	7.584e-10	3.67388e-08		AAEL025784	2816.84	1.27688	0.155471	8.21298	2.15759e-16	1.08949e-14
AAEL024479	238.751	-1.57963	0.287304	-5.49811	3.83883e-08	1.46264e-06		AAEL005048	843.493	0.941553	0.12867	7.31757	2.52501e-13	1.01679e-11		AAEL014916	95.7342	-2.17821	0.355109	-6.13391	8.57459e-10	4.13545e-08		AAEL014977	1318.27	1.81424	0.220931	8.21181	2.1788e-16	1.09535e-14
AAEL002906	908.174	-1.06972	0.195108	-5.48269	4.18896e-08	1.58905e-06		AAEL012704	1336.35	-1.02811	0.140552	-7.31476	2.57843e-13	1.03375e-11		AAEL023037	1631.89	0.790871	0.128983	6.1316	8.70022e-10	4.17763e-08		AAEL013444	131.683	4.05306	0.493786	8.20813	2.24653e-16	1.12445e-14
AAEL014636	182.237	1.51958	0.27727	5.48051	4.2411e-08	1.6018e-06		AAEL009759	298.86	-1.58791	0.217156	-7.31231	2.62594e-13	1.0482e-11		AAEL001378	687.812	-1.04831	0.171284	-6.1203	9.33985e-10	4.46518e-08		AAEL021995	9877.02	0.944832	0.115311	8.19374	2.53225e-16	1.26192e-14
AAEL020544	21.397	4.26556	0.778841	5.4768	4.33076e-08	1.62856e-06		AAEL008069	267.991	1.79676	0.246055	7.30228	2.8293e-13	1.12446e-11		AAEL011916	93.5508	-1.61369	0.263812	-6.11683	9.54528e-10	4.54355e-08		AAEL001743	5245.91	1.69149	0.206801	8.17933	2.85415e-16	1.41616e-14
AAEL007882	229.116	-1.22961	0.224611	-5.47441	4.38978e-08	1.6436e-06		AAEL003358	58.9339	3.80309	0.521967	7.28607	3.19122e-13	1.26281e-11		AAEL014614	431.464	1.02035	0.166841	6.11569	9.614e-10	4.55645e-08		AAEL002627	11185.3	1.17428	0.143596	8.17763	2.8948e-16	1.43011e-14
AAEL023347	1620.94	-1.14176	0.208602	-5.47338	4.41533e-08	1.64604e-06		AAEL011756	990.319	-1.49458	0.2052	-7.28355	3.2515e-13	1.28112e-11		AAEL012559	771.081	-0.941669	0.154284	-6.10349	1.03777e-09	4.89718e-08		AAEL014170	305.524	1.80196	0.220617	8.16781	3.14027e-16	1.54469e-14
AAEL011756	870.765	-1.60344	0.293001	-5.47246	4.43826e-08	1.64749e-06		AAEL014797	2027.91	-1.3385	0.183836	-7.28094	3.31507e-13	1.30056e-11		AAEL012538	278.8	1.11999	0.183632	6.09911	1.06663e-09	5.01177e-08		AAEL003112	6941.85	1.60474	0.196519	8.16583	3.19231e-16	1.56354e-14
AAEL010384	395.482	-1.43455	0.26228	-5.46956	4.51154e-08	1.66754e-06		AAEL006159	1245.46	1.05121	0.144811	7.25916	3.89511e-13	1.52159e-11		AAEL004148	3512.82	-0.831187	0.136554	-6.08688	1.15135e-09	5.37409e-08		AAEL008977	235.191	1.60129	0.19622	8.16068	3.33153e-16	1.62476e-14
AAEL025106	194.332	-2.49876	0.457516	-5.46157	4.71934e-08	1.73503e-06		AAEL018110	717.34	1.32236	0.182525	7.2448	4.33087e-13	1.68461e-11		AAEL001084	570.468	1.25422	0.206063	6.08657	1.15355e-09	5.37409e-08		AAEL001767	1907.01	-0.961317	0.11791	-8.15297	3.55086e-16	1.72436e-14
AAEL004967	926.821	1.10931	0.203133	5.46101	4.73428e-08	1.73503e-06		AAEL022520	186.387	1.92693	0.266334	7.23504	4.65395e-13	1.80262e-11		AAEL010140	111.371	1.83397	0.301633	6.08012	1.20089e-09	5.57092e-08		AAEL019615	233.081	3.05494	0.374971	8.14713	3.72671e-16	1.80209e-14
AAEL019679	1933.15	0.888597	0.162948	5.45326	4.94556e-08	1.79773e-06		AAEL010656	242.574	1.71359	0.237023	7.22961	4.84399e-13	1.86831e-11		AAEL001767	2027.74	-0.768901	0.126714	-6.06802	1.29499e-09	5.95061e-08		AAEL025030	654.216	1.38091	0.169538	8.14512	3.78904e-16	1.8245e-14
AAEL024475	515.175	1.2654	0.232046	5.45321	4.94691e-08	1.79773e-06		AAEL004977	1491.2	-0.993391	0.137537	-7.2227	5.0965e-13	1.95744e-11		AAEL012827	11777.8	-0.7509	0.123752	-6.0678	1.29674e-09	5.95061e-08		AAEL005769	982.861	1.95011	0.239778	8.13295	4.18954e-16	2.00887e-14
AAEL025806	24.3519	-3.05667	0.562255	-5.43645	5.4354e-08	1.96698e-06		AAEL024222	54.9777	2.40067	0.332694	7.21584	5.36011e-13	2.05008e-11		AAEL006607	270.89	-1.06661	0.17579	-6.06751	1.29905e-09	5.95061e-08		AAEL008206	776.152	1.40858	0.173348	8.12574	4.44654e-16	2.12318e-14
AAEL004738	835.103	-0.911655	0.167896	-5.42987	5.6394e-08	2.0323e-06		AAEL008565	2246.93	-0.856893	0.118801	-7.21285	5.47937e-13	2.08695e-11		AAEL025993	5164.57	-0.810035	0.133704	-6.05844	1.37446e-09	6.26985e-08		AAEL001728	77.1764	4.08021	0.503761	8.09948	5.51924e-16	2.6244e-14
AAEL012939	2876.94	-0.880665	0.163151	-5.39787	6.74382e-08	2.42022e-06		AAEL024556	261.615	-2.02151	0.280736	-7.20076	5.98787e-13	2.27117e-11		AAEL025723	17450.2	1.2759	0.211678	6.02754	1.66476e-09	7.54967e-08		AAEL003272	176.403	1.7134	0.2116	8.09735	5.61705e-16	2.65982e-14
AAEL004784	223.503	1.24194	0.230392	5.39053	7.02484e-08	2.51065e-06		AAEL009475	288.568	1.44937	0.201847	7.18052	6.94473e-13	2.62322e-11		AAEL003239	1706.35	1.10183	0.182831	6.02649	1.67554e-09	7.54967e-08		AAEL013263	1176.12	-1.14407	0.141523	-8.08403	6.26631e-16	2.95501e-14
AAEL009185	26799.5	-0.946424	0.175784	-5.38401	7.28445e-08	2.5877e-06		AAEL015412	453.943	1.39991	0.195003	7.17892	7.02643e-13	2.64315e-11		AAEL007097	154.642	1.21034	0.200837	6.02648	1.67571e-09	7.54967e-08		AAEL004703	1249.53	2.67049	0.33051	8.0799	6.48187e-16	3.04408e-14
AAEL018249	1294.2	-1.01136	0.187859	-5.38362	7.30025e-08	2.5877e-06		AAEL002627	41600.6	1.14041	0.159318	7.15811	8.17994e-13	3.06446e-11		AAEL012344	108.64	-1.94023	0.322233	-6.0212	1.73124e-09	7.76787e-08		AAEL005668	92.3122	2.78864	0.345175	8.07894	6.53347e-16	3.05574e-14
AAEL008664	1031.24	1.07221	0.199401	5.37713	7.56829e-08	2.67176e-06		AAEL012266	5138.72	1.08818	0.152118	7.15354	8.45683e-13	3.145e-11		AAEL000944	4203.72	-0.748905	0.124419	-6.01923	1.75245e-09	7.83093e-08		AAEL010764	293.631	-2.50938	0.310655	-8.07772	6.59896e-16	3.06217e-14
AAEL007942	30.3722	2.52141	0.46945	5.37098	7.83104e-08	2.75328e-06		AAEL009883	1030.41	-1.24756	0.1744	-7.15343	8.46375e-13	3.145e-11		AAEL013774	1973.86	0.797255	0.132759	6.00529	1.90985e-09	8.4996e-08		AAEL003139	675.029	1.60046	0.198134	8.07768	6.6009e-16	3.06217e-14
AAEL024510	587.683	1.73059	0.32244	5.36719	7.99743e-08	2.8004e-06		AAEL001839	19135.6	1.18016	0.165132	7.14676	8.88478e-13	3.28809e-11		AAEL022137	686.961	1.00387	0.168465	5.95894	2.53873e-09	1.12526e-07		AAEL013793	11841.7	1.15304	0.142791	8.07502	6.74674e-16	3.11078e-14
AAEL009080	1673.57	-0.885809	0.16516	-5.36336	8.16901e-08	2.84894e-06		AAEL014863	1004.52	-1.47022	0.205836	-7.14264	9.1553e-13	3.37454e-11		AAEL026016	99.0377	1.54765	0.26001	5.95228	2.64425e-09	1.16731e-07		AAEL001735	2287.93	2.05061	0.253953	8.07477	6.76018e-16	3.11078e-14
AAEL006271	283.25	1.34908	0.251661	5.36071	8.28974e-08	2.87943e-06		AAEL004127	582.672	1.56294	0.219152	7.13177	9.90888e-13	3.63763e-11		AAEL005048	269.92	0.916403	0.153992	5.95098	2.66536e-09	1.1719e-07		AAEL014311	626.175	1.22486	0.151706	8.07394	6.80681e-16	3.11965e-14
AAEL012851	347.176	-1.19345	0.222853	-5.35534	8.53946e-08	2.95431e-06		AAEL011693	82.9384	-2.37836	0.33447	-7.11083	1.1535e-12	4.21765e-11		AAEL002833	5206.05	0.870883	0.146596	5.94068	2.8384e-09	1.24299e-07		AAEL023992	286.9	3.22203	0.399363	8.06791	7.15138e-16	3.26446e-14
AAEL014797	1646.24	-1.17992	0.220793	-5.34401	9.09109e-08	3.13262e-06		AAEL025929	5863.77	1.48488	0.209349	7.09284	1.3139e-12	4.78502e-11		AAEL001309	186.617	1.17256	0.197806	5.92783	3.06955e-09	1.33886e-07		AAEL024353	1138.78	1.36579	0.170028	8.03273	9.53239e-16	4.33401e-14
AAEL006026	61.7196	-2.18332	0.408966	-5.33864	9.3648e-08	3.21413e-06		AAEL009124	3711.44	1.22492	0.172751	7.09067	1.33461e-12	4.84114e-11		AAEL002005	66.9523	2.32171	0.39235	5.91744	3.26988e-09	1.42058e-07		AAEL002038	1540.95	1.63542	0.203663	8.03	9.7474e-16	4.41418e-14
AAEL007615	2311.57	0.83766	0.15703	5.3344	9.586e-08	3.27705e-06		AAEL009324	1226.49	-1.1113	0.157193	-7.06966	1.55311e-12	5.61147e-11		AAEL011925	403.969	-0.958423	0.162381	-5.90231	3.58442e-09	1.55107e-07		AAEL013377	486.104	2.87545	0.358158	8.02842	9.87376e-16	4.45373e-14
AAEL017010	234.523	-1.04832	0.196965	-5.32238	1.0242e-07	3.48752e-06		AAEL009895	319.592	1.36391	0.193078	7.06404	1.61729e-12	5.82035e-11		AAEL011324	227.222	1.41432	0.240185	5.88847	3.89786e-09	1.68007e-07		AAEL006888	2178.32	1.71479	0.21361	8.02768	9.93343e-16	4.463e-14
AAEL009859	1763.64	0.847683	0.159484	5.31517	1.06556e-07	3.61413e-06		AAEL012978	2330.27	0.846269	0.119813	7.06324	1.62662e-12	5.83094e-11		AAEL009556	3747.87	-0.985577	0.167469	-5.88513	3.97749e-09	1.70767e-07		AAEL007305	1046.51	4.23291	0.527366	8.02652	1.00276e-15	4.48767e-14
AAEL024342	159.952	-1.22975	0.231657	-5.30849	1.10535e-07	3.72761e-06		AAEL022867	3608.16	0.97025	0.137676	7.04732	1.82395e-12	6.51277e-11		AAEL007162	959.999	0.729683	0.124291	5.87078	4.3374e-09	1.85492e-07		AAEL007787	3161.98	0.986344	0.122906	8.02517	1.01385e-15	4.51957e-14
AAEL005391	883.332	0.839438	0.158142	5.30812	1.10764e-07	3.72761e-06		AAEL011741	18454.2	-1.21265	0.17226	-7.03962	1.92769e-12	6.85642e-11		AAEL006581	375.974	1.09276	0.1872	5.83739	5.30246e-09	2.25881e-07		AAEL009876	654.053	1.22908	0.15339	8.01278	1.12141e-15	4.9796e-14
AAEL021626	447.766	1.11657	0.210465	5.30526	1.12511e-07	3.77172e-06		AAEL013262	744.157	1.3425	0.190767	7.03739	1.95878e-12	6.94e-11		AAEL005169	487.185	0.920967	0.158048	5.82715	5.63819e-09	2.39251e-07		AAEL005980	235.336	1.81186	0.2263	8.00643	1.18082e-15	5.22307e-14
AAEL012069	7831.28	1.10727	0.209076	5.29602	1.18352e-07	3.95222e-06		AAEL000269	2305.27	0.877104	0.12469	7.03428	2.00286e-12	7.04552e-11		AAEL005224	496.86	-0.840346	0.144507	-5.81527	6.05356e-09	2.55886e-07		AAEL009585	2642.37	1.1594	0.144874	8.00279	1.21635e-15	5.35948e-14
AAEL002107	3364.03	0.991666	0.187387	5.29209	1.20928e-07	4.0227e-06		AAEL025309	132.914	1.82275	0.259127	7.03421	2.00398e-12	7.04552e-11		AAEL021730	85.1703	2.49076	0.428575	5.81173	6.18318e-09	2.60359e-07		AAEL001740	551.71	1.33904	0.167804	7.97983	1.46534e-15	6.4317e-14
AAEL024835	161.142	1.28823	0.243716	5.28577	1.2518e-07	4.14728e-06		AAEL004675	475.828	1.07345	0.152834	7.0236	2.16226e-12	7.57287e-11		AAEL013320	3165.04	-0.845581	0.145611	-5.80711	6.35605e-09	2.66613e-07		AAEL024503	1351.09	1.20851	0.151458	7.97915	1.47347e-15	6.43365e-14
AAEL004684	1158.77	0.964011	0.182401	5.28511	1.25632e-07	4.14728e-06		AAEL001707	692.639	1.15135	0.164033	7.01902	2.23429e-12	7.7953e-11		AAEL020221	42.1089	2.73201	0.470531	5.80622	6.39001e-09	2.67014e-07		AAEL007562	683.112	-1.77815	0.222858	-7.97885	1.47706e-15	6.43365e-14
AAEL007370	205.897	1.51069	0.285972	5.28265	1.27332e-07	4.18742e-06		AAEL002176	183.03	1.36877	0.195044	7.01774	2.25488e-12	7.8372e-11		AAEL003299	169.97	1.56207	0.269517	5.79581	6.79928e-09	2.83036e-07		AAEL012092	2313.06	-1.22952	0.154173	-7.97493	1.52466e-15	6.61574e-14
AAEL002048	463.076	-0.954523	0.180848	-5.27804	1.30572e-07	4.2777e-06		AAEL027249	1443.21	-1.00606	0.145101	-6.93347	4.10627e-12	1.4218e-10		AAEL005422	1828.58	-0.673179	0.11627	-5.78977	7.04825e-09	2.92289e-07		AAEL024562	1766.26	1.2995	0.163745	7.93612	2.08598e-15	9.01713e-14
AAEL003949	242.287	-1.052	0.199514	-5.27281	1.34351e-07	4.3849e-06		AAEL029048	800.815	1.13482	0.163894	6.92407	4.38842e-12	1.51376e-10		AAEL001312	886.794	0.770362	0.133084	5.78855	7.09948e-09	2.93302e-07		AAEL024338	236.806	1.67815	0.211677	7.92786	2.22946e-15	9.601e-14
AAEL011254	249.592	1.13231	0.215006	5.26644	1.39097e-07	4.52274e-06		AAEL001278	65.4668	-2.66836	0.385934	-6.91402	4.7111e-12	1.61895e-10		AAEL002107	1868.05	0.654177	0.113029	5.78767	7.137e-09	2.93744e-07		AAEL008963	1133.8	1.14279	0.144288	7.92021	2.37102e-15	1.01722e-13
AAEL004486	1260.85	1.21626	0.231198	5.2607	1.43508e-07	4.64868e-06		AAEL011768	2379.7	-2.12979	0.30832	-6.90771	4.92551e-12	1.6863e-10		AAEL023099	485.08	0.824321	0.143038	5.76294	8.26612e-09	3.38942e-07		AAEL014369	4860.16	1.59919	0.202202	7.90888	2.59719e-15	1.10993e-13
AAEL000944	3879.1	-0.953696	0.181594	-5.2518	1.50618e-07	4.8608e-06		AAEL018289	53.2328	2.64487	0.383598	6.89491	5.38996e-12	1.83842e-10		AAEL006276	274.006	1.0224	0.177609	5.75645	8.59003e-09	3.50909e-07		AAEL019677	581.282	1.21796	0.154008	7.90843	2.60656e-15	1.10993e-13
AAEL027336	208.867	-1.68255	0.320861	-5.24387	1.57244e-07	5.05578e-06		AAEL014435	371.252	-1.15377	0.167354	-6.89421	5.41644e-12	1.84058e-10		AAEL006507	1212.65	-1.19233	0.207209	-5.75424	8.70317e-09	3.54209e-07		AAEL012557	60.4113	-2.62332	0.331893	-7.90413	2.69802e-15	1.1446e-13
AAEL000328	2411.86	0.879951	0.167934	5.23987	1.60686e-07	5.14731e-06		AAEL019561	148.57	1.76775	0.256671	6.88723	5.68875e-12	1.92596e-10		AAEL004988	4250.15	-0.662859	0.115769	-5.72569	1.03011e-08	4.17691e-07		AAEL008528	1124.93	-1.16098	0.147015	-7.89702	2.85656e-15	1.20737e-13
AAEL013076	1163.12	-0.802778	0.153579	-5.22714	1.72153e-07	5.49429e-06		AAEL007370	195.468	1.3738	0.199488	6.88662	5.71354e-12	1.92721e-10		AAEL027117	635.908	1.17783	0.206091	5.71509	1.09647e-08	4.41592e-07		AAEL010653	280.996	-1.45785	0.184779	-7.88969	3.02933e-15	1.27567e-13
AAEL001938	599.284	1.23312	0.236226	5.22007	1.78855e-07	5.68718e-06		AAEL000126	716.456	-0.94005	0.136822	-6.87062	6.39213e-12	2.14818e-10		AAEL012425	284.899	1.20764	0.211312	5.71499	1.09712e-08	4.41592e-07		AAEL019601	493.914	2.26051	0.286736	7.88358	3.18121e-15	1.3347e-13
AAEL010464	17221.8	-0.882278	0.169074	-5.21831	1.80563e-07	5.72047e-06		AAEL007897	237.839	2.06076	0.300229	6.86397	6.69708e-12	2.24242e-10		AAEL001307	573.009	0.793466	0.139169	5.70146	1.18786e-08	4.73894e-07		AAEL009764	2400.66	-1.11057	0.141231	-7.86349	3.73585e-15	1.56167e-13
AAEL019597	3346.72	0.99763	0.191852	5.2	1.99285e-07	6.29056e-06		AAEL007194	710.751	-1.93898	0.283426	-6.84124	7.85098e-12	2.61919e-10		AAEL003409	406.351	-0.789766	0.13852	-5.70146	1.18787e-08	4.73894e-07		AAEL026845	500.822	1.33242	0.169481	7.8618	3.78663e-15	1.57712e-13
AAEL001198	1083.48	1.05615	0.203251	5.19631	2.03282e-07	6.39341e-06		AAEL013888	309.913	-1.30187	0.190646	-6.82874	8.56615e-12	2.84739e-10		AAEL029070	1202.77	-0.716804	0.125731	-5.7011	1.19036e-08	4.73894e-07		AAEL005625	907.629	1.26497	0.161305	7.84209	4.43102e-15	1.83879e-13
AAEL027408	1500.48	0.837119	0.161296	5.18997	2.10333e-07	6.59121e-06		AAEL005471	3056.39	-0.853731	0.125102	-6.82429	8.83619e-12	2.92651e-10		AAEL009154	893.785	0.715414	0.125652	5.69361	1.24379e-08	4.93372e-07		AAEL008948	40.3319	3.19671	0.408748	7.82074	5.25154e-15	2.1714e-13
AAEL021022	74.5551	-1.59285	0.306955	-5.18919	2.11207e-07	6.5947e-06		AAEL013774	6552.07	0.962777	0.141113	6.82276	8.93069e-12	2.94713e-10		AAEL005706	393.636	1.05083	0.184632	5.69146	1.25961e-08	4.9784e-07		AAEL005411	2306.84	-1.43253	0.183708	-7.79784	6.29755e-15	2.5945e-13
AAEL024184	577.511	-1.57264	0.303531	-5.18114	2.20535e-07	6.86119e-06		AAEL008028	2526.06	-1.22499	0.17978	-6.81384	9.50284e-12	3.12466e-10		AAEL010037	3650.7	-0.61857	0.108756	-5.68767	1.28783e-08	5.07166e-07		AAEL027485	186.865	-2.07318	0.266143	-7.78973	6.71506e-15	2.75656e-13
AAEL011102	1143.94	0.92317	0.178237	5.17945	2.22542e-07	6.8988e-06		AAEL006122	376.368	1.73351	0.254746	6.80486	1.01145e-11	3.31119e-10		AAEL008789	2443.96	-1.20283	0.212396	-5.66315	1.4862e-08	5.83187e-07		AAEL026357	694.542	-1.72627	0.221699	-7.78655	6.88643e-15	2.81677e-13
AAEL002978	4989.52	-0.832002	0.161281	-5.15872	2.48641e-07	7.68034e-06		AAEL003844	5451.81	0.735231	0.108051	6.80446	1.01426e-11	3.31119e-10		AAEL011444	7294.37	2.57942	0.456655	5.64851	1.61844e-08	6.32472e-07		AAEL011889	10322.8	-1.25598	0.161583	-7.77298	7.66589e-15	3.12019e-13
AAEL013004	88.1174	1.40571	0.273146	5.14636	2.65591e-07	8.17472e-06		AAEL007815	6189.44	1.095	0.161769	6.76892	1.29743e-11	4.22057e-10		AAEL012069	3029.69	0.658277	0.116551	5.64799	1.62335e-08	6.32472e-07		AAEL020150	144.708	1.745	0.224503	7.7727	7.68291e-15	3.12019e-13
AAEL002777	165.013	1.22333	0.237787	5.14465	2.68019e-07	8.22021e-06		AAEL027398	430.42	2.49149	0.368143	6.76773	1.30814e-11	4.24034e-10		AAEL017061	225.858	1.01456	0.179807	5.64252	1.67582e-08	6.50598e-07		AAEL003269	217.947	2.31252	0.29823	7.75416	8.89335e-15	3.59897e-13
AAEL002810	123.284	-1.43588	0.27923	-5.1423	2.714e-07	8.29448e-06		AAEL006684	375.452	-1.05295	0.155813	-6.75776	1.4014e-11	4.52659e-10		AAEL026859	27.8072	2.93672	0.520628	5.64072	1.69339e-08	6.55097e-07		AAEL013489	129.037	1.89042	0.244135	7.74334	9.68403e-15	3.90509e-13
AAEL008728	132.161	-1.22569	0.23847	-5.13981	2.75019e-07	8.37549e-06		AAEL012279	2106.63	-0.806412	0.119347	-6.75689	1.40986e-11	4.53787e-10		AAEL027233	20.5912	-4.27873	0.760657	-5.62504	1.85469e-08	7.1497e-07		AAEL004953	138.2	1.88882	0.244489	7.72557	1.11358e-14	4.47469e-13
AAEL013075	2943.19	-0.990914	0.19307	-5.13239	2.8608e-07	8.68177e-06		AAEL004862	84.7344	-2.08444	0.308571	-6.75513	1.42704e-11	4.57704e-10		AAEL000127	669.415	0.955482	0.170065	5.61834	1.92798e-08	7.40616e-07		AAEL013853	2455.04	1.03031	0.133565	7.71391	1.22022e-14	4.88601e-13
AAEL013230	1017.16	-0.769243	0.149936	-5.13048	2.89007e-07	8.72043e-06		AAEL003287	582.533	-1.22132	0.180968	-6.74879	1.49082e-11	4.76488e-10		AAEL008517	1828.36	-0.673503	0.120016	-5.61178	2.00257e-08	7.66579e-07		AAEL005906	158.866	1.65769	0.214919	7.71311	1.22788e-14	4.89948e-13
AAEL013350	152.747	-2.44358	0.476309	-5.13024	2.8937e-07	8.72043e-06		AAEL002085	3442.63	1.15794	0.171629	6.74675	1.51197e-11	4.81567e-10		AAEL003352	1742.23	-0.83565	0.14905	-5.60652	2.06441e-08	7.87496e-07		AAEL002566	214.074	2.62131	0.33994	7.71109	1.24743e-14	4.96017e-13
AAEL013888	248.521	-1.28329	0.250371	-5.12555	2.96663e-07	8.90916e-06		AAEL002005	106.792	1.70181	0.252349	6.74387	1.54225e-11	4.89502e-10		AAEL024784	80.2663	1.45781	0.260387	5.59864	2.16045e-08	8.21272e-07		AAEL007615	1013.7	1.25109	0.162321	7.70754	1.28264e-14	5.08247e-13
AAEL024532	98.9887	1.32469	0.258542	5.12368	2.99637e-07	8.96734e-06		AAEL000276	337.062	-1.08717	0.161382	-6.73662	1.6211e-11	5.12751e-10		AAEL012279	2863.43	-0.835793	0.149688	-5.58358	2.35621e-08	8.92589e-07		AAEL009127	838.668	1.11446	0.144633	7.70543	1.30408e-14	5.14952e-13
AAEL013661	1222.11	0.896225	0.175022	5.12064	3.04506e-07	9.08164e-06		AAEL002061	1119.85	-0.804438	0.119818	-6.71386	1.89545e-11	5.97092e-10		AAEL004010	1590.85	-0.614932	0.110327	-5.5737	2.49388e-08	9.41482e-07		AAEL019436	441.07	1.21379	0.157697	7.697	1.39301e-14	5.48173e-13
AAEL003772	52.0781	-3.17004	0.619154	-5.11995	3.05616e-07	9.0834e-06		AAEL009637	3663.9	0.995374	0.148266	6.71345	1.90082e-11	5.97092e-10		AAEL012700	195.837	1.18803	0.213354	5.56834	2.57172e-08	9.67531e-07		AAEL001143	246.082	1.5147	0.196853	7.69458	1.41956e-14	5.567e-13
AAEL008841	3615.45	0.754471	0.147608	5.11132	3.19913e-07	9.47577e-06		AAEL009127	2790.1	1.52057	0.226535	6.7123	1.91575e-11	5.99721e-10		AAEL005609	4543.31	0.845854	0.152047	5.5631	2.65029e-08	9.93678e-07		AAEL023378	181.654	-2.15202	0.28024	-7.6792	1.60087e-14	6.25655e-13
AAEL017368	1930.94	-0.994412	0.194899	-5.1022	3.35733e-07	9.91042e-06		AAEL007305	110.393	2.42143	0.36082	6.7109	1.93426e-11	6.0293e-10		AAEL019920	230.665	1.0793	0.194153	5.55902	2.71293e-08	1.01175e-06		AAEL004242	910.523	1.10211	0.143639	7.6728	1.68284e-14	6.55448e-13
AAEL003536	524.511	-0.857124	0.168065	-5.09997	3.39711e-07	9.99374e-06		AAEL026440	657.16	-1.33271	0.1986	-6.71053	1.93919e-11	6.0293e-10		AAEL027610	55.1802	-2.1154	0.38056	-5.55865	2.71867e-08	1.01175e-06		AAEL012082	2244.44	2.5902	0.337746	7.66906	1.73268e-14	6.72562e-13
AAEL003430	790.744	0.853366	0.167529	5.09384	3.50889e-07	1.02876e-05		AAEL014702	1002.33	-1.08558	0.161869	-6.70653	1.99306e-11	6.17578e-10		AAEL015137	1403.3	-1.48551	0.267265	-5.55817	2.72622e-08	1.01175e-06		AAEL013662	3722.16	-1.49103	0.194856	-7.65195	1.97959e-14	7.658e-13
AAEL006519	2373.21	-0.825026	0.162283	-5.08389	3.69784e-07	1.07878e-05		AAEL007555	9615.99	-1.23841	0.184897	-6.69781	2.11565e-11	6.53351e-10		AAEL002588	3123.09	0.727528	0.130974	5.55475	2.78015e-08	1.02828e-06		AAEL014678	193.36	1.95862	0.256527	7.63513	2.25586e-14	8.69724e-13
AAEL024953	580.426	1.24845	0.245586	5.08355	3.70444e-07	1.07878e-05		AAEL002670	2736.5	1.48111	0.22128	6.69336	2.18104e-11	6.71277e-10		AAEL012616	8779.22	-0.666178	0.120533	-5.52693	3.25884e-08	1.20127e-06		AAEL011550	508.178	1.26674	0.166118	7.62554	2.43021e-14	9.33789e-13
AAEL007302	27.8846	-2.58436	0.508783	-5.07949	3.7845e-07	1.09839e-05		AAEL014413	2206	-0.900115	0.134762	-6.67927	2.40139e-11	7.36613e-10		AAEL013075	4646.58	-0.746846	0.135226	-5.52292	3.33404e-08	1.22487e-06		AAEL028013	1368.07	1.18581	0.155723	7.61482	2.64068e-14	1.01126e-12
AAEL009186	59.8714	-2.25119	0.443375	-5.0774	3.82626e-07	1.1068e-05		AAEL003439	239.268	1.19363	0.17882	6.67503	2.47177e-11	7.55667e-10		AAEL008598	286.147	-1.95025	0.353286	-5.52032	3.38381e-08	1.23899e-06		AAEL003351	41.1875	6.0002	0.788995	7.60487	2.85189e-14	1.08849e-12
AAEL012616	5772.76	-0.845363	0.16672	-5.07055	3.96677e-07	1.14123e-05		AAEL005200	235.989	1.67949	0.251918	6.66679	2.61466e-11	7.96688e-10		AAEL012851	430.655	-0.781659	0.141625	-5.5192	3.40552e-08	1.23943e-06		AAEL004229	1625.24	0.997529	0.131216	7.6022	2.91128e-14	1.10745e-12
AAEL017059	552.44	-0.91927	0.181304	-5.07031	3.97168e-07	1.14123e-05		AAEL008257	2867.81	-0.779034	0.11688	-6.66523	2.64244e-11	8.02478e-10		AAEL005429	1456.39	-0.623373	0.112948	-5.51909	3.40763e-08	1.23943e-06		AAEL004728	356.906	-1.63509	0.215155	-7.59957	2.97113e-14	1.1251e-12
AAEL011693	55.92	-1.87354	0.37028	-5.05979	4.19721e-07	1.20204e-05		AAEL001938	616.479	1.00141	0.150496	6.65406	2.85122e-11	8.63013e-10		AAEL011407	34.3234	-3.09327	0.561148	-5.5124	3.53982e-08	1.28324e-06		AAEL004342	101.54	-2.77605	0.365303	-7.5993	2.97738e-14	1.1251e-12
AAEL011916	390.163	-1.54898	0.306324	-5.05668	4.2662e-07	1.2143e-05		AAEL003039	1081.02	0.871769	0.131033	6.65305	2.87074e-11	8.66053e-10		AAEL007063	257.868	-1.27277	0.231068	-5.50822	3.62481e-08	1.30972e-06		AAEL009723	533.793	1.36004	0.179205	7.58929	3.21654e-14	1.21131e-12
AAEL014515	186.303	1.72572	0.341281	5.05659	4.2681e-07	1.2143e-05		AAEL006239	1405.38	-0.870859	0.130916	-6.65206	2.8902e-11	8.69056e-10		AAEL008274	346.934	0.890115	0.162093	5.49138	3.98795e-08	1.43619e-06		AAEL004776	17111.1	1.13744	0.149883	7.58888	3.22676e-14	1.21131e-12
AAEL004709	251.71	-1.058	0.209323	-5.0544	4.31739e-07	1.2243e-05		AAEL009171	395.523	1.47613	0.222258	6.64152	3.10464e-11	9.30477e-10		AAEL012688	471.603	0.842204	0.153429	5.48921	4.03727e-08	1.44918e-06		AAEL001241	95.9357	2.20254	0.291094	7.5664	3.83703e-14	1.43568e-12
AAEL007947	691.253	1.34735	0.266648	5.05294	4.35067e-07	1.22939e-05		AAEL005391	1037.82	0.878246	0.132269	6.63987	3.13967e-11	9.379e-10		AAEL002223	34.2466	2.37639	0.434069	5.47468	4.38298e-08	1.56813e-06		AAEL007648	12669.7	1.54386	0.204245	7.55884	4.06689e-14	1.51671e-12
AAEL006224	6087.55	1.02595	0.203063	5.05236	4.36378e-07	1.22939e-05		AAEL010951	100.933	1.63925	0.246934	6.63841	3.17085e-11	9.44127e-10		AAEL027101	320.548	0.896765	0.163996	5.46822	4.54569e-08	1.62105e-06		AAEL004903	487.673	1.10757	0.146631	7.55347	4.23802e-14	1.57538e-12
AAEL012688	1299.78	0.932636	0.184662	5.0505	4.40654e-07	1.23741e-05		AAEL018249	1673.88	-1.04977	0.158263	-6.63305	3.28829e-11	9.75919e-10		AAEL010529	200.145	1.21703	0.222706	5.46475	4.63562e-08	1.64775e-06		AAEL010602	2134.98	-1.04435	0.138464	-7.54245	4.61215e-14	1.70889e-12
AAEL000269	1745.79	0.973	0.192837	5.04571	4.51852e-07	1.26475e-05		AAEL009169	682.482	1.08272	0.163318	6.62954	3.36727e-11	9.96124e-10		AAEL004507	643.301	0.743877	0.136263	5.45913	4.78464e-08	1.69522e-06		AAEL009872	5922.23	-1.06502	0.141332	-7.53561	4.86075e-14	1.79518e-12
AAEL025309	103.828	-2.21008	0.43958	-5.02772	4.96341e-07	1.38479e-05		AAEL025574	426.842	1.04948	0.158425	6.62444	3.48556e-11	1.02779e-09		AAEL019857	1209.66	1.14292	0.209388	5.45838	4.80502e-08	1.69695e-06		AAEL015412	149.833	1.60822	0.213755	7.52366	5.32633e-14	1.96078e-12
AAEL004124	553.535	0.88765	0.176586	5.02672	4.98949e-07	1.38759e-05		AAEL002619	7087.1	0.883873	0.133562	6.61771	3.648e-11	1.07223e-09		AAEL001960	99.3659	1.31869	0.241739	5.45502	4.89673e-08	1.72378e-06		AAEL018112	231.605	2.13906	0.285067	7.50372	6.20295e-14	2.27614e-12
AAEL006317	2058.78	0.797426	0.158749	5.02317	5.08248e-07	1.40892e-05		AAEL005536	8113.39	1.00432	0.151888	6.61222	3.78607e-11	1.10925e-09		AAEL008073	7649.56	-0.652318	0.119682	-5.45044	5.02465e-08	1.7609e-06		AAEL002292	497.532	1.06949	0.142819	7.48843	6.97014e-14	2.54946e-12
AAEL001307	1915.68	0.812743	0.161891	5.0203	5.15915e-07	1.42561e-05		AAEL017419	6880.11	-0.788034	0.119353	-6.60257	4.04095e-11	1.18014e-09		AAEL018249	573.532	-0.815473	0.149627	-5.45006	5.03541e-08	1.7609e-06		AAEL000186	235.211	1.31607	0.175794	7.48641	7.07829e-14	2.58075e-12
AAEL023188	2178.69	-0.715265	0.142656	-5.01391	5.33356e-07	1.46911e-05		AAEL001134	6393.02	-1.15378	0.174824	-6.59966	4.121e-11	1.19968e-09		AAEL006535	361.506	0.856412	0.157154	5.44953	5.05043e-08	1.7609e-06		AAEL001059	102.632	1.82449	0.243919	7.4799	7.43796e-14	2.70325e-12
AAEL012117	877.004	1.13003	0.226338	4.99265	5.95568e-07	1.63526e-05		AAEL021339	3328.61	1.24465	0.189149	6.5803	4.69495e-11	1.36243e-09		AAEL005200	153.67	1.09751	0.201494	5.44683	5.1274e-08	1.77714e-06		AAEL019639	4770.84	2.36316	0.316293	7.47144	7.93226e-14	2.87374e-12
AAEL003664	1049.14	-1.01069	0.20259	-4.98884	6.07433e-07	1.66256e-05		AAEL014604	747.129	1.33143	0.202504	6.57484	4.87052e-11	1.40891e-09		AAEL002007	3686.55	0.871956	0.160087	5.44676	5.1295e-08	1.77714e-06		AAEL001052	2900.41	-1.19656	0.160168	-7.47066	7.97951e-14	2.88171e-12
AAEL007063	873.24	-1.3033	0.261772	-4.97877	6.39905e-07	1.74591e-05		AAEL011232	93.8649	2.52412	0.384175	6.57023	5.02374e-11	1.44864e-09		AAEL007555	7494.05	-0.738845	0.135762	-5.4422	5.26261e-08	1.81751e-06		AAEL021019	98.5905	2.09552	0.2806	7.46799	8.14308e-14	2.93151e-12
AAEL000585	21350	-1.23843	0.248941	-4.97478	6.53204e-07	1.76986e-05		AAEL017315	3175.29	-0.764057	0.116373	-6.56557	5.18342e-11	1.48999e-09		AAEL021894	1954.81	-0.606502	0.111651	-5.43214	5.5681e-08	1.91697e-06		AAEL002085	772.06	1.04488	0.140049	7.46085	8.59685e-14	3.07888e-12
AAEL004063	161.586	-1.18549	0.238321	-4.97434	6.54709e-07	1.76986e-05		AAEL003873	315.971	1.57491	0.240302	6.55388	5.606e-11	1.60641e-09		AAEL003514	2058.51	-0.658002	0.121187	-5.42962	5.64745e-08	1.93819e-06		AAEL011922	144.279	-1.95251	0.261706	-7.4607	8.60639e-14	3.07888e-12
AAEL014413	1789.73	-0.879884	0.176886	-4.97431	6.54821e-07	1.76986e-05		AAEL026999	54.7995	2.89794	0.442633	6.54706	5.86814e-11	1.67627e-09		AAEL004778	1493.66	0.609072	0.112245	5.42625	5.75493e-08	1.96891e-06		AAEL014246	80.8566	2.63667	0.353545	7.45781	8.79739e-14	3.13737e-12
AAEL019857	3488.61	1.25586	0.252605	4.97164	6.6388e-07	1.78875e-05		AAEL012278	1187.3	-0.840179	0.128352	-6.54588	5.91449e-11	1.68425e-09		AAEL008768	2397.04	-0.64973	0.119983	-5.41521	6.12185e-08	2.08791e-06		AAEL001293	3032.98	-1.27719	0.171375	-7.45259	9.15258e-14	3.25387e-12
AAEL008785	98.0966	1.39893	0.282409	4.95358	7.28613e-07	1.95707e-05		AAEL000795	1713.58	0.878444	0.134308	6.54052	6.13046e-11	1.74033e-09		AAEL023929	409.719	1.08866	0.201407	5.40529	6.47038e-08	2.19993e-06		AAEL001656	2458.54	-1.27796	0.171533	-7.45024	9.31702e-14	3.30204e-12
AAEL009968	302.803	0.988499	0.199654	4.95105	7.38152e-07	1.97656e-05		AAEL011264	1137.11	1.25772	0.192565	6.53143	6.51462e-11	1.84366e-09		AAEL011768	314.832	1.75843	0.325818	5.39696	6.77789e-08	2.29361e-06		AAEL018267	561.591	-1.2021	0.161795	-7.42978	1.0878e-13	3.84334e-12
AAEL014541	12356.2	0.871843	0.176172	4.94882	7.46651e-07	1.99314e-05		AAEL011989	3427.88	-0.830429	0.127274	-6.52471	6.81329e-11	1.92223e-09		AAEL006238	240.088	1.07535	0.199261	5.3967	6.7878e-08	2.29361e-06		AAEL008017	1164.78	1.04329	0.140575	7.42161	1.15701e-13	4.07524e-12
AAEL001708	109.688	-1.57262	0.317981	-4.94564	7.5895e-07	2.01974e-05		AAEL000752	858.909	0.946639	0.14516	6.52135	6.9676e-11	1.95972e-09		AAEL006966	632.003	0.709078	0.13156	5.38975	7.05567e-08	2.37678e-06		AAEL024659	297.361	1.72914	0.233333	7.41062	1.25715e-13	4.41434e-12
AAEL027210	16.9816	-4.87815	0.98658	-4.94451	7.63373e-07	2.02528e-05		AAEL008193	135.932	-1.78533	0.274296	-6.50879	7.57593e-11	2.12428e-09		AAEL005203	424.047	-1.14356	0.212222	-5.38852	7.10408e-08	2.38575e-06		AAEL024264	310.463	1.57653	0.212893	7.40524	1.30915e-13	4.58281e-12
AAEL010042	617.726	-0.910776	0.184455	-4.93765	7.90676e-07	2.0913e-05		AAEL010042	628.94	-0.906914	0.139481	-6.50206	7.923e-11	2.2148e-09		AAEL023525	25698.6	-1.23219	0.228963	-5.38162	7.38166e-08	2.47139e-06		AAEL000293	8250.41	-1.16192	0.157107	-7.39572	1.40647e-13	4.90846e-12
AAEL003393	5962.17	-1.12925	0.228837	-4.93473	8.02625e-07	2.11643e-05		AAEL011116	6584.47	-0.677509	0.104402	-6.48943	8.61608e-11	2.40121e-09		AAEL019529	1709.48	-0.629257	0.117269	-5.36591	8.05413e-08	2.68831e-06		AAEL027069	826.255	1.435	0.194051	7.39497	1.41444e-13	4.9212e-12
AAEL002764	2373.39	-1.08634	0.220625	-4.9239	8.48375e-07	2.23027e-05		AAEL000191	2038.25	0.824347	0.127046	6.48856	8.66603e-11	2.40122e-09		AAEL009125	455.575	0.797937	0.148739	5.36468	8.10913e-08	2.69844e-06		AAEL011488	162.544	2.55229	0.345873	7.37928	1.59151e-13	5.52046e-12
AAEL012227	1499.52	-0.818137	0.166295	-4.91981	8.66301e-07	2.2705e-05		AAEL004126	2047.51	1.12587	0.173518	6.48851	8.66867e-11	2.40122e-09		AAEL022214	2428.04	0.549447	0.102513	5.35975	8.33357e-08	2.76473e-06		AAEL020034	348.385	1.27265	0.172478	7.37863	1.59923e-13	5.52397e-12
AAEL014244	609.264	1.25453	0.25511	4.91762	8.76023e-07	2.28904e-05		AAEL021131	18810	1.02201	0.157543	6.48715	8.74727e-11	2.41567e-09		AAEL001195	2910.14	-0.855247	0.159667	-5.35644	8.48791e-08	2.80742e-06		AAEL004573	220.955	1.54276	0.209092	7.37839	1.6022e-13	5.52397e-12
AAEL000186	147.088	1.28475	0.261401	4.91486	8.88461e-07	2.31455e-05		AAEL012939	3230.15	-1.22379	0.188671	-6.48636	8.79357e-11	2.42028e-09		AAEL005353	621.439	1.02484	0.191426	5.35371	8.6169e-08	2.8415e-06		AAEL019722	902.099	1.27842	0.173306	7.3767	1.62265e-13	5.57761e-12
AAEL002668	348.769	1.06748	0.217234	4.91399	8.92432e-07	2.31791e-05		AAEL002688	3319.98	0.864694	0.133318	6.48596	8.81689e-11	2.42028e-09		AAEL012225	25576.9	0.699844	0.130852	5.34834	8.87643e-08	2.91829e-06		AAEL001233	601.866	1.14202	0.155072	7.36444	1.77898e-13	6.0966e-12
AAEL010086	207.641	-1.00551	0.204827	-4.90908	9.15049e-07	2.36954e-05		AAEL008528	153.285	-1.36946	0.211518	-6.47444	9.51658e-11	2.60452e-09		AAEL013915	507.46	0.73161	0.137138	5.33485	9.5622e-08	3.13434e-06		AAEL009637	2075.86	0.962582	0.130755	7.36174	1.81525e-13	6.20228e-12
AAEL020327	73.5442	1.57557	0.321238	4.9047	9.35715e-07	2.41288e-05		AAEL013512	295.673	-2.13431	0.329857	-6.47042	9.77319e-11	2.66677e-09		AAEL001096	2197.83	0.699478	0.131181	5.33215	9.70568e-08	3.17187e-06		AAEL023858	1874.43	1.30658	0.177495	7.36124	1.82204e-13	6.2069e-12
AAEL004041	443.611	0.872865	0.177978	4.90435	9.37367e-07	2.41288e-05		AAEL005769	85.2835	1.86752	0.288877	6.46475	1.01467e-10	2.76046e-09		AAEL009475	313.48	0.795517	0.14936	5.32618	1.00301e-07	3.26761e-06		AAEL012312	3720.82	-0.842724	0.114532	-7.35801	1.86671e-13	6.34013e-12
AAEL013853	94.9902	-2.07833	0.42446	-4.89641	9.76031e-07	2.50495e-05		AAEL003791	265.404	-1.16382	0.180048	-6.46396	1.01998e-10	2.76666e-09		AAEL008664	527.287	0.917154	0.172214	5.32567	1.00583e-07	3.26761e-06		AAEL004674	621.095	1.92989	0.262323	7.35693	1.88191e-13	6.37282e-12
AAEL008386	431.191	0.844466	0.172538	4.89438	9.86167e-07	2.52348e-05		AAEL023850	1266.53	-0.82865	0.128329	-6.45724	1.06629e-10	2.88371e-09		AAEL002001	1452	1.14518	0.215493	5.31425	1.07099e-07	3.469e-06		AAEL024451	1439.41	-1.33134	0.180979	-7.35633	1.89036e-13	6.38248e-12
AAEL008095	47.3903	-1.86474	0.381131	-4.89264	9.949e-07	2.53832e-05		AAEL010716	3741.94	-1.02505	0.159043	-6.4451	1.15525e-10	3.11508e-09		AAEL002124	468.228	0.915637	0.17234	5.31296	1.07857e-07	3.48323e-06		AAEL020059	2563.88	2.17433	0.295659	7.3542	1.92072e-13	6.46587e-12
AAEL013812	1003.56	1.11604	0.22824	4.88975	1.00965e-06	2.56305e-05		AAEL009486	523.345	0.869801	0.135172	6.43478	1.23648e-10	3.32432e-09		AAEL026357	627.067	-1.18412	0.223178	-5.30572	1.12226e-07	3.61369e-06		AAEL008785	2809.48	1.43998	0.195888	7.35107	1.96622e-13	6.59957e-12
AAEL005635	355.081	-1.01931	0.208465	-4.88958	1.01052e-06	2.56305e-05		AAEL020485	1416.31	-0.876906	0.136747	-6.4126	1.43062e-10	3.835e-09		AAEL008635	1378.76	0.641598	0.121037	5.30084	1.15271e-07	3.70084e-06		AAEL011263	406.95	1.95691	0.266757	7.33592	2.20197e-13	7.36917e-12
AAEL019582	1304.16	0.833287	0.170646	4.88315	1.04406e-06	2.64037e-05		AAEL020508	685.768	-1.0564	0.1648	-6.41022	1.45312e-10	3.8839e-09		AAEL012439	1609.98	0.605108	0.114298	5.29414	1.19576e-07	3.82783e-06		AAEL014910	89.6032	1.96803	0.268347	7.33392	2.23524e-13	7.45864e-12
AAEL001917	308.993	-1.06894	0.219152	-4.87759	1.07389e-06	2.70788e-05		AAEL019935	158.686	1.46067	0.227915	6.40886	1.46614e-10	3.9073e-09		AAEL002725	115.003	1.99231	0.376926	5.28568	1.25239e-07	3.99743e-06		AAEL002618	77.604	3.88009	0.529438	7.3287	2.32398e-13	7.73216e-12
AAEL011547	1997.37	1.37059	0.281051	4.87666	1.07898e-06	2.71281e-05		AAEL001032	83.0222	-2.0892	0.326232	-6.40404	1.51319e-10	4.01844e-09		AAEL021339	548.944	0.748609	0.142319	5.26006	1.44008e-07	4.58314e-06		AAEL008069	1831.51	1.61628	0.220791	7.32043	2.47187e-13	8.20028e-12
AAEL010781	406.564	-0.931925	0.191412	-4.8687	1.12337e-06	2.81624e-05		AAEL008000	657.445	-1.27314	0.198814	-6.40369	1.51664e-10	4.01844e-09		AAEL023856	3062.03	0.643484	0.122489	5.25342	1.49304e-07	4.72862e-06		AAEL011543	2478.31	1.4444	0.197415	7.31657	2.5439e-13	8.41477e-12
AAEL011198	391.202	-1.00889	0.207633	-4.85898	1.17991e-06	2.94942e-05		AAEL004118	4739.35	1.06276	0.166051	6.40016	1.55211e-10	4.10053e-09		AAEL002254	394.784	0.944238	0.179744	5.25324	1.49443e-07	4.72862e-06		AAEL022309	374.7	-1.6445	0.224853	-7.31366	2.59961e-13	8.57421e-12
AAEL027479	288.46	-1.10256	0.227348	-4.84967	1.23669e-06	3.08246e-05		AAEL013904	5793.68	-1.13029	0.176631	-6.39918	1.56214e-10	4.11514e-09		AAEL003570	2398.35	-0.812117	0.154633	-5.25191	1.50531e-07	4.73305e-06		AAEL028144	290.474	1.87684	0.257334	7.29339	3.02257e-13	9.94052e-12
AAEL006469	255.011	-0.949983	0.196135	-4.84353	1.27555e-06	3.17017e-05		AAEL014655	213.13	1.68227	0.262966	6.39728	1.58169e-10	4.15466e-09		AAEL025120	10083.9	1.12904	0.214979	5.25185	1.50579e-07	4.73305e-06		AAEL002017	707.051	2.15999	0.296176	7.29292	3.03313e-13	9.94659e-12
AAEL019639	203.936	-1.80143	0.373548	-4.82249	1.41779e-06	3.5136e-05		AAEL002016	599.587	-1.02846	0.160798	-6.39597	1.5953e-10	4.1784e-09		AAEL006317	785.653	0.660631	0.125799	5.25148	1.5088e-07	4.73305e-06		AAEL008970	121.971	2.95223	0.405321	7.28367	3.24847e-13	1.06222e-11
AAEL028198	21.6874	-4.11821	0.854511	-4.81937	1.44012e-06	3.55874e-05		AAEL009566	1627.7	-1.63199	0.255401	-6.38994	1.6595e-10	4.33415e-09		AAEL019695	2660.77	0.797579	0.15196	5.24862	1.53247e-07	4.79355e-06		AAEL024510	231.748	1.92459	0.264381	7.27962	3.34762e-13	1.09152e-11
AAEL011169	28.3232	-3.61804	0.752595	-4.80741	1.52896e-06	3.76452e-05		AAEL000807	1968.43	-0.776409	0.121521	-6.38907	1.66903e-10	4.3466e-09		AAEL008206	1187.78	1.06588	0.203134	5.2472	1.54432e-07	4.81687e-06		AAEL008485	2297.05	-1.22679	0.168821	-7.2668	3.68108e-13	1.19682e-11
AAEL013533	2723.38	0.711335	0.147979	4.807	1.5321e-06	3.76452e-05		AAEL018267	777.413	-1.11492	0.174551	-6.38736	1.68775e-10	4.38289e-09		AAEL010917	395.759	0.781222	0.149346	5.23097	1.68625e-07	5.24463e-06		AAEL027037	299.171	2.28095	0.314064	7.26271	3.79424e-13	1.23011e-11
AAEL000922	143.193	-1.18084	0.245733	-4.80541	1.54438e-06	3.78396e-05		AAEL012014	800.245	1.23294	0.19307	6.38598	1.70299e-10	4.40963e-09		AAEL011559	48.92	2.01563	0.386026	5.22149	1.7749e-07	5.50469e-06		AAEL002233	500.056	-2.36909	0.326274	-7.26104	3.84123e-13	1.24182e-11
AAEL013421	22416.2	-0.849487	0.176848	-4.80349	1.55921e-06	3.80948e-05		AAEL019727	130.442	1.47482	0.230962	6.38556	1.7077e-10	4.40963e-09		AAEL017263	3652.68	-0.685944	0.13139	-5.22067	1.7828e-07	5.51359e-06		AAEL011345	180.923	1.97228	0.272294	7.24319	4.38252e-13	1.41281e-11
AAEL003785	1846.33	-0.74574	0.155286	-4.80235	1.56816e-06	3.82057e-05		AAEL004709	378.003	-1.56372	0.245114	-6.37956	1.77598e-10	4.56845e-09		AAEL006159	245.379	0.956812	0.18375	5.20713	1.91788e-07	5.91463e-06		AAEL008986	921.272	1.17046	0.161621	7.24199	4.42156e-13	1.42138e-11
AAEL004865	4119.35	1.01621	0.211753	4.79904	1.59428e-06	3.86302e-05		AAEL017460	35730.6	-1.41559	0.221905	-6.37928	1.7792e-10	4.56845e-09		AAEL002630	155.05	1.23014	0.236329	5.20521	1.93774e-07	5.95447e-06		AAEL000944	3156.86	-0.817381	0.112889	-7.2406	4.46709e-13	1.42822e-11
AAEL012439	3590.29	0.868635	0.181003	4.79901	1.59452e-06	3.86302e-05		AAEL013356	2162.37	1.27478	0.20001	6.37357	1.84678e-10	4.72869e-09		AAEL014515	54.2452	1.79371	0.344625	5.20483	1.94172e-07	5.95447e-06		AAEL001498	740.472	4.06415	0.561302	7.24057	4.46788e-13	1.42822e-11
AAEL023444	1578.69	1.45908	0.304435	4.79274	1.64518e-06	3.97462e-05		AAEL002781	718.28	0.865888	0.135946	6.36937	1.89811e-10	4.84654e-09		AAEL009345	3169.04	-0.826582	0.158826	-5.20432	1.94711e-07	5.95447e-06		AAEL005969	294.515	1.45067	0.20071	7.22772	4.91164e-13	1.56569e-11
AAEL021367	29.713	-2.48563	0.518698	-4.79206	1.65075e-06	3.97697e-05		AAEL002537	43.287	3.15304	0.495121	6.36823	1.9122e-10	4.86891e-09		AAEL000807	1345.97	-0.650822	0.125187	-5.19879	2.0059e-07	6.11715e-06		AAEL008708	13987.2	-1.54601	0.21404	-7.22299	5.08579e-13	1.61669e-11
AAEL009285	233.018	-0.994252	0.207634	-4.78849	1.68044e-06	4.03086e-05		AAEL003746	7142.85	-0.922613	0.144893	-6.36756	1.92057e-10	4.87665e-09		AAEL017297	219.203	1.0663	0.205366	5.19219	2.07839e-07	6.32062e-06		AAEL003337	43.712	4.72861	0.655663	7.21195	5.51562e-13	1.74845e-11
AAEL012863	572.49	1.11463	0.232785	4.78825	1.68244e-06	4.03086e-05		AAEL020559	314.64	-1.30068	0.20434	-6.36527	1.94944e-10	4.93624e-09		AAEL010906	492.73	-0.916881	0.176609	-5.19158	2.08514e-07	6.32358e-06		AAEL008414	64.5071	3.56123	0.494265	7.2051	5.80013e-13	1.83355e-11
AAEL002800	38.2965	-2.27637	0.475592	-4.7864	1.698e-06	4.05692e-05		AAEL019420	767.886	-0.881975	0.138583	-6.36422	1.9628e-10	4.95635e-09		AAEL008221	12106.9	0.598512	0.115308	5.19054	2.0969e-07	6.34167e-06		AAEL011567	1249.82	-0.950571	0.131998	-7.20142	5.95883e-13	1.87851e-11
AAEL002016	731.131	-0.796606	0.166491	-4.78468	1.71256e-06	4.08042e-05		AAEL020002	60.0384	-2.05799	0.323528	-6.36109	2.00331e-10	5.04471e-09		AAEL019590	95.1642	1.49713	0.288555	5.18839	2.12124e-07	6.39762e-06		AAEL007364	347.2	1.38132	0.192072	7.19168	6.40007e-13	2.01205e-11
AAEL003039	743.129	0.846831	0.17723	4.77814	1.76923e-06	4.20387e-05		AAEL022091	981.379	-0.994529	0.156611	-6.35031	2.14875e-10	5.39608e-09		AAEL009759	122.38	-1.33683	0.258129	-5.17893	2.23159e-07	6.71193e-06		AAEL023768	229.863	1.94481	0.270509	7.18945	6.5052e-13	2.03949e-11
AAEL017460	23173.6	-0.977957	0.204741	-4.77655	1.78324e-06	4.22554e-05		AAEL026439	117.592	-1.48528	0.234093	-6.34484	2.22651e-10	5.57604e-09		AAEL002675	1975.14	0.769534	0.148824	5.17075	2.33155e-07	6.99054e-06		AAEL004451	1544.22	0.921999	0.128336	7.18426	6.75708e-13	2.11265e-11
AAEL000898	787.419	0.981262	0.205535	4.77417	1.80447e-06	4.26418e-05		AAEL024532	180.292	1.24823	0.19701	6.33588	2.35986e-10	5.89384e-09		AAEL006820	9167.67	0.70135	0.135656	5.17007	2.34004e-07	6.99054e-06		AAEL027217	297.254	1.16058	0.161606	7.18155	6.89262e-13	2.14914e-11
AAEL006888	39.3406	-2.9041	0.608488	-4.77265	1.81818e-06	4.28485e-05		AAEL027238	297.327	1.29399	0.204324	6.33304	2.40371e-10	5.987e-09		AAEL007189	546.269	1.14618	0.221706	5.16981	2.34338e-07	6.99054e-06		AAEL002962	104.082	3.46351	0.483032	7.17036	7.47997e-13	2.32592e-11
AAEL007322	472.315	0.857155	0.180063	4.7603	1.93307e-06	4.54324e-05		AAEL008250	489.625	0.932523	0.147286	6.33139	2.42959e-10	6.03502e-09		AAEL004953	44.8183	-2.76424	0.534882	-5.16795	2.36682e-07	7.04129e-06		AAEL003213	1116.41	-1.2035	0.168346	-7.14898	8.74249e-13	2.71112e-11
AAEL014702	823.861	-1.30928	0.275255	-4.75662	1.96863e-06	4.61429e-05		AAEL005411	1899.22	-1.48975	0.235603	-6.32317	2.56258e-10	6.34812e-09		AAEL022575	358.546	1.15269	0.22308	5.16718	2.37657e-07	7.05113e-06		AAEL011584	4112.68	-1.3592	0.190219	-7.14546	8.9697e-13	2.77404e-11
AAEL005609	16199.8	1.00323	0.211003	4.75457	1.98867e-06	4.64864e-05		AAEL000670	262.524	1.96913	0.311609	6.31925	2.62831e-10	6.49335e-09		AAEL009706	1169.97	0.715157	0.138433	5.16609	2.39041e-07	7.07304e-06		AAEL002237	43.6579	-6.05126	0.84776	-7.13794	9.47402e-13	2.9221e-11
AAEL006725	205.188	-1.55084	0.326252	-4.75351	1.99917e-06	4.66059e-05		AAEL006435	462.931	-0.89443	0.141775	-6.30881	2.81196e-10	6.92833e-09		AAEL019458	426.261	-0.990879	0.192078	-5.15872	2.48644e-07	7.33734e-06		AAEL009895	2741.03	1.13229	0.15903	7.11999	1.07934e-12	3.32006e-11
AAEL009634	2999.45	0.930703	0.195959	4.74948	2.03939e-06	4.74158e-05		AAEL008105	1645.36	0.833253	0.132096	6.30791	2.8282e-10	6.94962e-09		AAEL008849	3096.02	-0.738667	0.143249	-5.15652	2.51583e-07	7.40411e-06		AAEL014302	1165.42	1.50114	0.211753	7.08909	1.34993e-12	4.14124e-11
AAEL003713	368.484	0.836743	0.176228	4.74807	2.05372e-06	4.76209e-05		AAEL003210	2591.21	0.896701	0.142253	6.30355	2.90912e-10	7.12929e-09		AAEL006752	310.343	0.938357	0.182701	5.13602	2.80615e-07	8.23639e-06		AAEL008001	582.246	1.0462	0.147794	7.0788	1.45413e-12	4.44893e-11
AAEL002808	213.675	-1.12283	0.236701	-4.74369	2.09864e-06	4.85325e-05		AAEL004457	8046.89	-1.0615	0.168415	-6.30286	2.92194e-10	7.14156e-09		AAEL005594	9667.38	0.530098	0.103396	5.12685	2.94629e-07	8.62461e-06		AAEL027101	373.742	1.26926	0.17946	7.07266	1.5199e-12	4.63774e-11
AAEL013152	42.4245	-3.45015	0.727612	-4.74175	2.11882e-06	4.88686e-05		AAEL013757	137.007	-5.37861	0.855956	-6.28375	3.30506e-10	8.05641e-09		AAEL004853	647.549	0.719849	0.140564	5.12115	3.03671e-07	8.85879e-06		AAEL011193	686.158	0.957966	0.135529	7.06833	1.56805e-12	4.77188e-11
AAEL006752	211.018	1.33581	0.281778	4.74063	2.1305e-06	4.90071e-05		AAEL001047	1785.61	1.26849	0.201984	6.28017	3.38207e-10	8.22221e-09		AAEL009735	436.564	0.707198	0.138103	5.1208	3.04248e-07	8.85879e-06		AAEL025024	1000.73	1.75243	0.247956	7.0675	1.57753e-12	4.78798e-11
AAEL006538	5957.92	0.681349	0.14406	4.72963	2.2493e-06	5.16026e-05		AAEL018219	1653.59	-0.802981	0.127874	-6.27945	3.39769e-10	8.23827e-09		AAEL009762	315.638	1.57419	0.307603	5.11761	3.09437e-07	8.98597e-06		AAEL008990	2700.82	1.348	0.190918	7.06063	1.65748e-12	5.01727e-11
AAEL004003	22.8551	-3.02876	0.641002	-4.72504	2.3007e-06	5.26421e-05		AAEL022575	1596.36	1.24356	0.198124	6.27669	3.45856e-10	8.36367e-09		AAEL014138	247.577	1.18972	0.232836	5.10969	3.22687e-07	9.34598e-06		AAEL002026	38.6636	-3.83824	0.543691	-7.0596	1.66984e-12	5.04133e-11
AAEL004126	1293.37	0.81766	0.173205	4.72075	2.34972e-06	5.3622e-05		AAEL011006	567.896	-1.06698	0.170226	-6.268	3.65719e-10	8.82069e-09		AAEL020112	111.349	1.1561	0.226414	5.10611	3.28858e-07	9.49956e-06		AAEL018326	594.89	-1.65195	0.234023	-7.05895	1.6777e-12	5.05169e-11
AAEL005429	1763.31	-0.710233	0.151098	-4.70047	2.59561e-06	5.90161e-05		AAEL007328	126.03	-1.43867	0.230187	-6.25001	4.1042e-10	9.86058e-09		AAEL004486	466.103	0.762551	0.149489	5.10104	3.37787e-07	9.73183e-06		AAEL021691	441.448	1.63283	0.231537	7.05213	1.762e-12	5.29156e-11
AAEL005258	235.878	0.96995	0.206366	4.70015	2.59974e-06	5.90161e-05		AAEL013098	1492.09	-0.940506	0.150486	-6.24979	4.10992e-10	9.86058e-09		AAEL010977	6905.59	0.566162	0.111143	5.094	3.50582e-07	1.00739e-05		AAEL001318	647.16	-1.40312	0.199064	-7.04859	1.80735e-12	5.41351e-11
AAEL010052	240.673	0.94419	0.201255	4.69151	2.71192e-06	6.14017e-05		AAEL011554	1037.23	-0.879026	0.140784	-6.24378	4.27108e-10	1.02204e-08		AAEL006711	591.058	0.997435	0.195889	5.09183	3.5462e-07	1.01633e-05		AAEL013421	7814.26	-0.992464	0.14086	-7.04575	1.84471e-12	5.51095e-11
AAEL001190	301.282	0.88085	0.187805	4.69024	2.72885e-06	6.16236e-05		AAEL007579	63.2798	2.57361	0.412396	6.24063	4.35802e-10	1.03884e-08		AAEL014613	713.651	0.937097	0.184166	5.08832	3.61248e-07	1.03262e-05		AAEL025993	6016.15	-1.32729	0.188495	-7.04152	1.90148e-12	5.66573e-11
AAEL007555	7051.14	-0.966173	0.206175	-4.68617	2.78368e-06	6.26981e-05		AAEL008007	147.221	1.58006	0.253198	6.24042	4.36404e-10	1.03884e-08		AAEL011989	4266.31	-0.550711	0.108291	-5.08548	3.66706e-07	1.04549e-05		AAEL013533	4815.43	1.04649	0.149046	7.0213	2.19811e-12	6.53251e-11
AAEL005213	3030.38	0.7716	0.164947	4.67787	2.89864e-06	6.51177e-05		AAEL002680	1052.38	1.38976	0.222785	6.23813	4.42846e-10	1.05144e-08		AAEL010027	1835.01	0.604618	0.118904	5.08492	3.67772e-07	1.04581e-05		AAEL025377	157.681	1.60235	0.228299	7.01866	2.24009e-12	6.63997e-11
AAEL003569	937.448	0.890923	0.190627	4.67364	2.95905e-06	6.63026e-05		AAEL013230	1069.49	-0.968249	0.15524	-6.23711	4.45718e-10	1.05552e-08		AAEL014537	79.7617	1.76657	0.347494	5.08376	3.70036e-07	1.04952e-05		AAEL004583	773.705	-0.889591	0.126768	-7.01745	2.25956e-12	6.68034e-11
AAEL013904	4598.02	-0.906955	0.194105	-4.67251	2.97544e-06	6.64977e-05		AAEL003953	1352.36	-0.784424	0.125918	-6.22965	4.6749e-10	1.10422e-08		AAEL002177	129.519	1.37465	0.270444	5.08293	3.71666e-07	1.05142e-05		AAEL010788	163.444	2.81378	0.401175	7.01384	2.31857e-12	6.83709e-11
AAEL002631	238.297	1.23812	0.265041	4.67141	2.99144e-06	6.66829e-05		AAEL023219	701.147	1.02342	0.164435	6.22382	4.85181e-10	1.14305e-08		AAEL002233	128.993	1.66393	0.327696	5.07766	3.82106e-07	1.07817e-05		AAEL006023	2795.34	1.16624	0.166387	7.00919	2.39704e-12	7.05027e-11
AAEL020585	56784.1	-1.43299	0.306856	-4.6699	3.01345e-06	6.69861e-05		AAEL025806	299.098	-2.16113	0.347665	-6.21612	5.09596e-10	1.19749e-08		AAEL005001	114.713	1.14833	0.226402	5.07209	3.93479e-07	1.10741e-05		AAEL001278	1989.58	-2.28071	0.326262	-6.99043	2.74041e-12	8.03948e-11
AAEL003844	4423.19	0.825597	0.176809	4.66942	3.02053e-06	6.69861e-05		AAEL001000	1396.97	-1.18768	0.191565	-6.19992	5.64922e-10	1.32409e-08		AAEL000417	1629.7	-0.724235	0.142959	-5.06604	4.0617e-07	1.14004e-05		AAEL003380	225.403	1.56303	0.224001	6.97775	2.9995e-12	8.75969e-11
AAEL007633	327.866	-1.36094	0.291569	-4.66765	3.04667e-06	6.7393e-05		AAEL014142	963.106	-0.899516	0.145163	-6.19661	5.76917e-10	1.34875e-08		AAEL008193	150.999	1.08299	0.213794	5.06558	4.07156e-07	1.14004e-05		AAEL010326	875.436	1.00755	0.144396	6.97767	3.00126e-12	8.75969e-11
AAEL027777	708.544	0.978114	0.209739	4.66349	3.10894e-06	6.85951e-05		AAEL008517	1905.89	-0.878161	0.141799	-6.19298	5.90358e-10	1.37665e-08		AAEL004523	7794.52	-0.786603	0.155323	-5.0643	4.099e-07	1.14479e-05		AAEL021195	36791.1	1.22474	0.175799	6.96669	3.2448e-12	9.44635e-11
AAEL004507	1669.12	1.07489	0.230604	4.6612	3.14376e-06	6.91868e-05		AAEL025024	51.846	2.30855	0.373113	6.18726	6.12172e-10	1.42388e-08		AAEL009413	530.407	-0.697452	0.137795	-5.06152	4.15933e-07	1.15869e-05		AAEL024184	1221.53	-1.33767	0.192065	-6.96468	3.29154e-12	9.55804e-11
AAEL001850	257.43	0.927144	0.198961	4.65993	3.16323e-06	6.94385e-05		AAEL000904	3291.21	0.879667	0.142403	6.17729	6.52122e-10	1.51296e-08		AAEL013249	2007.59	-0.58617	0.115861	-5.05926	4.20889e-07	1.16952e-05		AAEL017015	15441.5	1.17217	0.168692	6.94854	3.69076e-12	1.06901e-10
AAEL003886	560.438	0.849618	0.182418	4.65754	3.20014e-06	7.00709e-05		AAEL014539	1050.8	1.23943	0.200683	6.17606	6.57199e-10	1.52087e-08		AAEL004680	1485.6	-0.589809	0.116635	-5.05688	4.2617e-07	1.18119e-05		AAEL009345	2938.66	-0.955637	0.137606	-6.94472	3.79218e-12	1.0956e-10
AAEL010296	1279.58	-0.74822	0.160876	-4.65091	3.30474e-06	7.21303e-05		AAEL014244	413.054	1.14039	0.184695	6.17442	6.64051e-10	1.53285e-08		AAEL011547	491.617	1.21104	0.239643	5.05351	4.33758e-07	1.19919e-05		AAEL008879	723.406	1.15546	0.166572	6.93671	4.01339e-12	1.15659e-10
AAEL007344	3626.03	0.823405	0.177063	4.65034	3.31386e-06	7.21303e-05		AAEL022333	428	-1.57501	0.255603	-6.16194	7.18591e-10	1.65457e-08		AAEL004457	6892.17	-0.92805	0.183695	-5.05212	4.36928e-07	1.20435e-05		AAEL022076	764.837	1.19413	0.172459	6.92417	4.38549e-12	1.26063e-10
AAEL025631	30.5888	-2.71665	0.584225	-4.65001	3.31921e-06	7.21303e-05		AAEL022570	5473.56	1.1119	0.180469	6.1612	7.21947e-10	1.65812e-08		AAEL014171	1368.6	0.714425	0.141422	5.05173	4.37827e-07	1.20435e-05		AAEL005621	1234.26	1.18166	0.1708	6.91835	4.56943e-12	1.31021e-10
AAEL017976	226.797	-3.55688	0.765465	-4.64669	3.37299e-06	7.31154e-05		AAEL024147	1014.48	-1.13155	0.183853	-6.15463	7.52506e-10	1.72398e-08		AAEL006224	2326.51	0.692479	0.137209	5.04689	4.49064e-07	1.23217e-05		AAEL009128	936.175	1.35886	0.196462	6.91666	4.62423e-12	1.3226e-10
AAEL007811	531.74	-0.907295	0.195468	-4.64166	3.45614e-06	7.45614e-05		AAEL014357	155.464	1.78239	0.28968	6.15294	7.60576e-10	1.73811e-08		AAEL024334	147.481	1.55605	0.308357	5.04626	4.50546e-07	1.23314e-05		AAEL012952	1061.52	1.02724	0.148629	6.9114	4.799e-12	1.36916e-10
AAEL006006	89.5562	1.34444	0.28965	4.64162	3.45694e-06	7.45614e-05		AAEL007051	1206.36	-0.990931	0.161359	-6.14115	8.19239e-10	1.8675e-08		AAEL013156	116.768	1.25525	0.248892	5.04334	4.57473e-07	1.24898e-05		AAEL000224	197.415	1.94049	0.281135	6.90233	5.11553e-12	1.45582e-10
AAEL013841	197.906	-1.25732	0.271135	-4.63726	3.53065e-06	7.59616e-05		AAEL005071	366.008	1.04114	0.169854	6.12961	8.80954e-10	2.00318e-08		AAEL018028	60.023	1.89281	0.375748	5.03744	4.71803e-07	1.2849e-05		AAEL001584	832.768	1.40673	0.20414	6.891	5.53998e-12	1.57269e-10
AAEL022727	267.162	1.10311	0.238252	4.63002	3.65637e-06	7.84713e-05		AAEL009842	260.553	1.0777	0.176154	6.11796	9.47779e-10	2.14979e-08		AAEL008672	2092.46	0.577523	0.114677	5.0361	4.7512e-07	1.29072e-05		AAEL027210	467.251	2.3686	0.343798	6.88951	5.59834e-12	1.58532e-10
AAEL013262	746.38	1.41891	0.306582	4.62817	3.68914e-06	7.89787e-05		AAEL009989	188.946	1.28435	0.209985	6.11638	9.57248e-10	2.16589e-08		AAEL015021	2879.73	-0.919029	0.182836	-5.02651	4.99484e-07	1.35355e-05		AAEL003232	12414.1	-2.00612	0.291241	-6.88819	5.65076e-12	1.5962e-10
AAEL025246	308.881	1.02419	0.221467	4.62458	3.75366e-06	8.01614e-05		AAEL003289	11841.9	2.96386	0.485173	6.10887	1.00341e-09	2.26472e-08		AAEL010032	4403.35	-0.694965	0.138476	-5.01867	5.20299e-07	1.40648e-05		AAEL002132	60.1015	4.06816	0.590685	6.88719	5.69047e-12	1.60345e-10
AAEL013813	41.3279	-2.07708	0.449193	-4.62403	3.76348e-06	8.01733e-05		AAEL012559	3844.22	-1.0678	0.175523	-6.08352	1.17575e-09	2.64717e-08		AAEL008105	1472.06	0.717555	0.14319	5.01121	5.4088e-07	1.45851e-05		AAEL009009	4866.46	1.25517	0.182308	6.8849	5.7828e-12	1.62545e-10
AAEL012560	5112.92	-1.18225	0.255721	-4.62321	3.77852e-06	8.01931e-05		AAEL027632	689.675	1.61682	0.266275	6.072	1.26329e-09	2.83728e-08		AAEL001641	210.635	1.01397	0.202393	5.00994	5.44465e-07	1.46457e-05		AAEL007555	8399.18	-1.11295	0.161841	-6.87681	6.12064e-12	1.7147e-10
AAEL021667	1858.12	0.845306	0.182849	4.62296	3.78295e-06	8.01931e-05		AAEL002906	914.578	-1.05943	0.17461	-6.06741	1.29991e-09	2.91237e-08		AAEL001258	62.1425	1.97661	0.395093	5.00289	5.64775e-07	1.51548e-05		AAEL013904	9244.25	-0.906116	0.131768	-6.87659	6.13037e-12	1.7147e-10
AAEL006122	215.581	-1.94817	0.421948	-4.61709	3.8916e-06	8.22944e-05		AAEL010694	148.749	1.3901	0.229159	6.06608	1.31068e-09	2.92931e-08		AAEL009689	852.948	0.827443	0.165561	4.99783	5.7979e-07	1.55196e-05		AAEL008045	11042.8	-6.95597	1.01338	-6.86413	6.68997e-12	1.86665e-10
AAEL014265	114.267	-1.14461	0.247975	-4.61584	3.91505e-06	8.25884e-05		AAEL003993	7985.21	-0.691431	0.114042	-6.06293	1.33664e-09	2.98005e-08		AAEL024953	498.603	0.877342	0.175764	4.99159	5.98854e-07	1.59684e-05		AAEL011935	5663.08	-1.54625	0.225324	-6.86231	6.77581e-12	1.88599e-10
AAEL005000	418.286	0.940754	0.203948	4.61271	3.97454e-06	8.36394e-05		AAEL009070	784.338	-0.902708	0.14919	-6.05073	1.44195e-09	3.20702e-08		AAEL000211	896.191	0.627893	0.125795	4.99139	5.9947e-07	1.59684e-05		AAEL008269	121.619	1.84615	0.269811	6.8424	7.78789e-12	2.16242e-10
AAEL023132	29.0766	-2.65798	0.576988	-4.60664	4.09223e-06	8.59069e-05		AAEL014636	221.174	1.2509	0.206813	6.04847	1.46227e-09	3.24433e-08		AAEL004821	358.827	0.8249	0.165307	4.99011	6.0345e-07	1.60354e-05		AAEL011142	536.814	1.65628	0.242076	6.84198	7.81068e-12	2.16348e-10
AAEL002269	61.3187	-1.8537	0.402569	-4.60468	4.13106e-06	8.65122e-05		AAEL007090	143.891	1.34191	0.222016	6.04422	1.50139e-09	3.32305e-08		AAEL017372	276.637	1.01005	0.202604	4.98535	6.18505e-07	1.63956e-05		AAEL002299	520.559	0.977389	0.142904	6.83949	7.94748e-12	2.19604e-10
AAEL001336	794.898	0.833806	0.181132	4.60329	4.15859e-06	8.68784e-05		AAEL012003	542.286	1.22641	0.203433	6.02859	1.65397e-09	3.65193e-08		AAEL008406	941.917	-0.77413	0.155594	-4.97531	6.5144e-07	1.7227e-05		AAEL002699	255.243	1.67089	0.244738	6.82729	8.65322e-12	2.38528e-10
AAEL004703	97.689	-1.96179	0.426385	-4.60099	4.20483e-06	8.76328e-05		AAEL001054	9681	1.26045	0.209105	6.02784	1.66165e-09	3.66003e-08		AAEL000703	17490.7	-0.515743	0.103688	-4.97399	6.55893e-07	1.73029e-05		AAEL011012	246.444	1.66406	0.243901	6.8227	8.9347e-12	2.45694e-10
AAEL011407	99.35	-2.1736	0.4726	-4.59924	4.24037e-06	8.81609e-05		AAEL013967	1235.96	-0.987457	0.163894	-6.02496	1.69153e-09	3.71688e-08		AAEL013952	2967.78	-0.858564	0.172673	-4.97218	6.62033e-07	1.74164e-05		AAEL025898	52.6859	4.52211	0.662948	6.82121	9.02773e-12	2.47655e-10
AAEL012502	1030.73	0.685529	0.149095	4.59794	4.26689e-06	8.84997e-05		AAEL021813	529.997	0.996154	0.165543	6.0175	1.77129e-09	3.88281e-08		AAEL019582	1027.31	0.612387	0.123172	4.97179	6.63374e-07	1.74164e-05		AAEL007519	174.364	2.0871	0.306468	6.81018	9.74734e-12	2.66754e-10
AAEL014389	144.976	-1.09181	0.237605	-4.59505	4.32644e-06	8.952e-05		AAEL001176	403.207	-1.14061	0.189601	-6.01585	1.78943e-09	3.91321e-08		AAEL004583	622.999	-0.677593	0.136695	-4.95697	7.16001e-07	1.87531e-05		AAEL006696	122.935	1.9899	0.292404	6.8053	1.00838e-11	2.75302e-10
AAEL026896	23.1394	2.77412	0.604498	4.58913	4.45088e-06	9.18751e-05		AAEL008045	192.224	-6.66492	1.10903	-6.00969	1.85884e-09	4.05528e-08		AAEL005221	1582.15	0.571394	0.115332	4.95433	7.25813e-07	1.89647e-05		AAEL024012	75.7619	2.0896	0.307173	6.80267	1.02699e-11	2.79715e-10
AAEL008723	3589.91	1.04184	0.227419	4.58117	4.62384e-06	9.50972e-05		AAEL007484	2098.86	-0.863098	0.143759	-6.00378	1.92779e-09	4.1957e-08		AAEL005471	3973.98	-0.748606	0.151437	-4.94334	7.67965e-07	1.99733e-05		AAEL021449	112.02	2.11411	0.311419	6.78864	1.13193e-11	3.07561e-10
AAEL025320	14.1549	-4.52496	0.987781	-4.58094	4.62896e-06	9.50972e-05		AAEL005739	1684.61	0.986313	0.164328	6.00209	1.94795e-09	4.22949e-08		AAEL013314	498.966	-0.750127	0.151746	-4.94331	7.68065e-07	1.99733e-05		AAEL009510	6200.81	0.798367	0.117774	6.77879	1.21189e-11	3.28507e-10
AAEL006610	164.904	-1.26376	0.276254	-4.57464	4.77046e-06	9.77719e-05		AAEL003923	382.024	-0.905509	0.15097	-5.99795	1.99823e-09	4.3284e-08		AAEL012230	13276.6	0.633098	0.128694	4.91941	8.6806e-07	2.25202e-05		AAEL002748	2165.11	-0.852129	0.125735	-6.77719	1.22532e-11	3.31358e-10
AAEL025213	17.7521	2.73576	0.598163	4.57361	4.79395e-06	9.78485e-05		AAEL006321	999.661	0.938395	0.156501	5.9961	2.02116e-09	4.3677e-08		AAEL023844	667.81	0.707442	0.143863	4.91746	8.76743e-07	2.26917e-05		AAEL008866	536.389	2.31753	0.342727	6.76203	1.36069e-11	3.67097e-10
AAEL014662	347.156	1.00467	0.219672	4.57348	4.79683e-06	9.78485e-05		AAEL004041	586.915	0.844214	0.140831	5.99453	2.04078e-09	4.39397e-08		AAEL003801	617.466	-0.707535	0.143937	-4.91558	8.85203e-07	2.28313e-05		AAEL004724	239.174	1.35175	0.20007	6.75639	1.41471e-11	3.8077e-10
AAEL025533	196.898	-0.97387	0.212975	-4.5727	4.81474e-06	9.79827e-05		AAEL014613	1582.79	0.978181	0.163184	5.99436	2.04292e-09	4.39397e-08		AAEL023492	1344.64	1.02443	0.208415	4.91533	8.86308e-07	2.28313e-05		AAEL001294	1035.21	-1.73941	0.257508	-6.75478	1.43056e-11	3.84132e-10
AAEL012161	1011.51	0.841524	0.184093	4.57119	4.84958e-06	9.83652e-05		AAEL004682	1498.92	-0.786727	0.131745	-5.9716	2.34944e-09	5.04136e-08		AAEL004724	199.451	0.922881	0.187882	4.91203	9.01376e-07	2.31649e-05		AAEL001822	1052.62	-1.04431	0.154672	-6.75178	1.46045e-11	3.91237e-10
AAEL012440	427.387	0.795491	0.174034	4.5709	4.85628e-06	9.83652e-05		AAEL004979	42.6569	2.56068	0.429057	5.96815	2.39958e-09	5.1369e-08		AAEL003469	612.584	-0.730429	0.148719	-4.91148	9.03903e-07	2.31755e-05		AAEL011612	1591.38	0.943879	0.140004	6.74182	1.56416e-11	4.18037e-10
AAEL019817	96.3624	-1.19483	0.261495	-4.56923	4.89525e-06	9.89228e-05		AAEL017297	617.595	1.03435	0.173403	5.96504	2.44579e-09	5.22359e-08		AAEL005676	1407.37	-0.614062	0.125043	-4.91082	9.06975e-07	2.31999e-05		AAEL002632	100.626	-1.90792	0.283034	-6.74095	1.57356e-11	4.19568e-10
AAEL009308	86.6798	-1.39367	0.305052	-4.56864	4.90889e-06	9.89674e-05		AAEL023347	1818.03	-0.912822	0.15327	-5.95566	2.59024e-09	5.51921e-08		AAEL002231	127.402	1.35094	0.27513	4.91019	9.09905e-07	2.32206e-05		AAEL011436	785.021	1.39167	0.206535	6.73816	1.604e-11	4.26685e-10
AAEL015298	598.519	0.992151	0.217255	4.56676	4.95312e-06	9.95425e-05		AAEL013872	447.357	0.942861	0.158325	5.95524	2.59698e-09	5.5207e-08		AAEL010057	1036.35	-0.628183	0.128265	-4.89755	9.70383e-07	2.47064e-05		AAEL000428	381.562	-1.49674	0.222146	-6.73765	1.60965e-11	4.27194e-10
AAEL012826	323.629	-0.857913	0.187873	-4.56645	4.96044e-06	9.95425e-05		AAEL025078	1068.9	-0.759208	0.127603	-5.94977	2.68512e-09	5.69483e-08		AAEL026679	141.006	-1.76851	0.36261	-4.87718	1.07615e-06	2.73358e-05		AAEL011331	1300.58	-0.816462	0.121283	-6.73188	1.67486e-11	4.43469e-10
AAEL013872	339.308	0.9664	0.211727	4.56437	5.01e-06	0.000100304		AAEL019408	3126.05	0.7473	0.125623	5.94873	2.70234e-09	5.71807e-08		AAEL006474	883.327	-0.656407	0.134603	-4.87664	1.07911e-06	2.73474e-05		AAEL013445	151.327	1.27943	0.190294	6.72342	1.77506e-11	4.68911e-10
AAEL020636	78.6765	-1.36965	0.300111	-4.5638	5.0236e-06	0.000100344		AAEL004905	1000.21	-0.782988	0.132006	-5.93144	3.00298e-09	6.33954e-08		AAEL012681	2257.26	0.583887	0.119932	4.86847	1.12464e-06	2.84354e-05		AAEL027929	1880.04	-1.57085	0.233807	-6.71859	1.83492e-11	4.83227e-10
AAEL006990	498.76	0.821042	0.180098	4.55886	5.14313e-06	0.000102495		AAEL010780	51.2718	2.15102	0.36302	5.92533	3.11662e-09	6.56429e-08		AAEL013350	61.7812	-2.62843	0.540072	-4.86681	1.13413e-06	2.86093e-05		AAEL027571	140.476	1.66026	0.247129	6.71821	1.83964e-11	4.83227e-10
AAEL001864	4421.12	0.810145	0.177883	4.55437	5.25431e-06	0.00010447		AAEL005238	502.403	-0.823754	0.139315	-5.91289	3.36162e-09	7.06403e-08		AAEL004682	450.783	-0.738311	0.151778	-4.86442	1.14793e-06	2.88909e-05		AAEL003331	405.348	0.98261	0.146265	6.71803	1.84195e-11	4.83227e-10
AAEL027485	606.052	-1.40063	0.307859	-4.54957	5.37559e-06	0.000106636		AAEL002699	43.1178	2.80245	0.474412	5.9072	3.47962e-09	7.29522e-08		AAEL003664	1637.79	-0.738673	0.152423	-4.84622	1.25838e-06	3.1598e-05		AAEL014719	792.692	1.05436	0.157407	6.69829	2.1087e-11	5.51938e-10
AAEL011968	12.5485	-6.79972	1.49647	-4.54385	5.52363e-06	0.000109322		AAEL025268	243.988	-1.07278	0.18179	-5.90122	3.60832e-09	7.54774e-08		AAEL009601	1988.76	0.680271	0.140415	4.84473	1.26784e-06	3.17628e-05		AAEL003160	2186.62	1.00423	0.15	6.69487	2.1587e-11	5.63732e-10
AAEL007881	9172.2	0.93424	0.205633	4.54323	5.53975e-06	0.000109391		AAEL011728	439.187	-1.18222	0.2004	-5.89927	3.65103e-09	7.61966e-08		AAEL004281	37.1388	1.87913	0.388211	4.84049	1.29521e-06	3.23744e-05		AAEL014600	1277.73	-1.03361	0.154601	-6.68564	2.29915e-11	5.99038e-10
AAEL011922	306.405	-1.17243	0.258295	-4.53913	5.64858e-06	0.000111286		AAEL024835	154.871	1.47443	0.250287	5.89098	3.83909e-09	7.99388e-08		AAEL006321	612.555	0.769467	0.159024	4.83869	1.30697e-06	3.25938e-05		AAEL020833	1255.45	1.42433	0.213184	6.68124	2.36929e-11	6.15907e-10
AAEL000999	323.868	-0.972012	0.214385	-4.53395	5.78917e-06	0.000113797		AAEL001493	304.627	-1.38038	0.234363	-5.88991	3.86403e-09	8.02753e-08		AAEL012641	130.258	1.14853	0.237404	4.83788	1.31233e-06	3.26124e-05		AAEL008565	1759.04	-0.751531	0.112576	-6.67574	2.45989e-11	6.38005e-10
AAEL011543	1287.13	1.1567	0.255409	4.52883	5.93112e-06	0.000116323		AAEL006634	1837.85	-0.920683	0.156357	-5.88835	3.90067e-09	8.08528e-08		AAEL010042	640.663	-0.747146	0.154443	-4.83767	1.31367e-06	3.26124e-05		AAEL002343	176.923	1.50631	0.225975	6.66581	2.63209e-11	6.81121e-10
AAEL017071	1792.04	0.788814	0.174235	4.52729	5.97452e-06	0.000116909		AAEL003285	5043.94	-0.739416	0.12569	-5.88285	4.0326e-09	8.33981e-08		AAEL023444	822.798	1.38176	0.285692	4.83655	1.32113e-06	3.27233e-05		AAEL012827	7643.58	-1.07897	0.161915	-6.66381	2.66815e-11	6.88891e-10
AAEL009759	260.974	-1.38937	0.307132	-4.52369	6.0772e-06	0.000118649		AAEL006519	2492.92	-0.70212	0.119441	-5.87839	4.14266e-09	8.5481e-08		AAEL005625	696.723	0.726049	0.150172	4.83477	1.33302e-06	3.29434e-05		AAEL009766	1844.48	-0.867915	0.130287	-6.66156	2.7094e-11	6.97961e-10
AAEL002578	6907.19	0.77388	0.171134	4.52206	6.12398e-06	0.000119293		AAEL022467	215.325	-1.05855	0.180118	-5.87699	4.1779e-09	8.6014e-08		AAEL014141	185.331	1.14723	0.237378	4.83293	1.3454e-06	3.31744e-05		AAEL026128	630.453	1.02359	0.153672	6.66086	2.72222e-11	6.99685e-10
AAEL014273	230.581	0.907653	0.200827	4.51958	6.19634e-06	0.000120432		AAEL014273	305.583	1.05947	0.180331	5.87517	4.224e-09	8.67677e-08		AAEL006323	84.3008	1.61731	0.33479	4.8308	1.35983e-06	3.34549e-05		AAEL001694	88.7042	2.02667	0.30439	6.65815	2.77301e-11	7.11136e-10
AAEL012725	100.386	-1.17415	0.259976	-4.51639	6.29038e-06	0.000121985		AAEL019715	333.797	-1.2195	0.207806	-5.86844	4.39915e-09	9.0075e-08		AAEL007441	2997.02	-0.60832	0.126142	-4.82252	1.41754e-06	3.47965e-05		AAEL026440	3670.93	-1.16944	0.175655	-6.65763	2.7827e-11	7.12022e-10
AAEL015137	4773.5	-1.48571	0.329044	-4.51523	6.32471e-06	0.000122377		AAEL008664	805.166	0.907141	0.154585	5.86823	4.40472e-09	9.0075e-08		AAEL004297	4177.68	-0.775003	0.160723	-4.82198	1.42143e-06	3.4814e-05		AAEL027424	198.915	1.91826	0.288318	6.65329	2.86613e-11	7.31729e-10
AAEL009055	448.84	0.842343	0.186583	4.51458	6.34422e-06	0.00012248		AAEL006013	286.888	-0.986095	0.168174	-5.86356	4.53054e-09	9.24411e-08		AAEL009080	3000.44	-0.59091	0.123062	-4.80172	1.5731e-06	3.84426e-05		AAEL012509	3471.78	-0.802003	0.120592	-6.65054	2.92011e-11	7.43845e-10
AAEL010341	274.591	-0.935967	0.207462	-4.5115	6.43705e-06	0.000123996		AAEL024669	50.4058	2.42386	0.414434	5.84862	4.95673e-09	1.00912e-07		AAEL003076	240.026	-0.931116	0.194232	-4.79384	1.63615e-06	3.98944e-05		AAEL003154	376.65	1.08774	0.163585	6.64941	2.94265e-11	7.47918e-10
AAEL013554	2790.1	0.724589	0.160659	4.51011	6.47929e-06	0.000124435		AAEL025109	457.834	1.17895	0.202068	5.83442	5.39767e-09	1.09645e-07		AAEL014345	1236.94	-0.637554	0.133109	-4.78971	1.67021e-06	4.06344e-05		AAEL023218	588.803	1.13141	0.170187	6.64803	2.97032e-11	7.53273e-10
AAEL001385	487.901	0.869709	0.192848	4.50981	6.48864e-06	0.000124435		AAEL006611	792.456	-0.714402	0.122485	-5.83257	5.45802e-09	1.10625e-07		AAEL004445	553.872	0.61436	0.128718	4.77293	1.81564e-06	4.40747e-05		AAEL010898	1671.99	1.04301	0.156959	6.64508	3.03062e-11	7.6686e-10
AAEL006966	1136.8	0.742394	0.164686	4.50792	6.54662e-06	0.000125269		AAEL008708	49545.9	-1.19103	0.204303	-5.82971	5.5525e-09	1.12291e-07		AAEL026338	60.6637	1.70901	0.358115	4.77224	1.82186e-06	4.41276e-05		AAEL014893	928.254	1.00846	0.151787	6.64389	3.05502e-11	7.71325e-10
AAEL017315	3603.71	-0.758667	0.168465	-4.50339	6.68766e-06	0.000127672		AAEL007696	230.847	-1.10559	0.189872	-5.82284	5.78572e-09	1.16619e-07		AAEL008257	5918.26	-0.528862	0.110839	-4.77145	1.82902e-06	4.42033e-05		AAEL024914	1981.34	-2.20552	0.332469	-6.63377	3.27217e-11	8.24328e-10
AAEL024362	9.55603	-6.41169	1.42389	-4.50295	6.70172e-06	0.000127672		AAEL008957	157.033	1.34877	0.231642	5.82265	5.79206e-09	1.16619e-07		AAEL001396	186.961	0.923272	0.193528	4.77075	1.83542e-06	4.42604e-05		AAEL010113	180.817	1.74622	0.263271	6.63279	3.29406e-11	8.28013e-10
AAEL004017	307.15	-0.934771	0.207721	-4.50012	6.79146e-06	0.000129034		AAEL008806	341.451	-1.16853	0.200781	-5.81992	5.88775e-09	1.18286e-07		AAEL010248	999.976	-0.679551	0.142648	-4.76383	1.89953e-06	4.57055e-05		AAEL007952	438.674	1.53463	0.23155	6.62765	3.41082e-11	8.55478e-10
AAEL009420	6561.91	-0.698887	0.155327	-4.49944	6.81324e-06	0.000129034		AAEL021861	287.35	-1.13894	0.195944	-5.81257	6.15207e-09	1.23325e-07		AAEL011090	1192.58	-0.867372	0.182174	-4.76124	1.92412e-06	4.61956e-05		AAEL004739	1764.73	0.991975	0.149693	6.62674	3.43173e-11	8.58836e-10
AAEL004607	258.116	0.879675	0.195514	4.49929	6.81793e-06	0.000129034		AAEL007078	316.842	-1.46939	0.253283	-5.80137	6.57749e-09	1.31564e-07		AAEL006526	422.125	0.730811	0.153565	4.75897	1.94587e-06	4.66157e-05		AAEL014604	249.157	1.20245	0.181614	6.62092	3.56973e-11	8.91417e-10
AAEL010514	726.34	-0.844668	0.187914	-4.49498	6.95765e-06	0.00013139		AAEL023929	19.9133	4.51243	0.778164	5.79882	6.67844e-09	1.33292e-07		AAEL007792	228.909	1.05934	0.223404	4.74181	2.11822e-06	5.06339e-05		AAEL027518	174.308	2.01736	0.304766	6.61938	3.60704e-11	8.98767e-10
AAEL002158	1020.01	0.891977	0.198608	4.49115	7.08394e-06	0.000133484		AAEL007441	2827.68	-0.67474	0.116375	-5.79799	6.71146e-09	1.33659e-07		AAEL026231	527.519	-0.770542	0.162919	-4.72961	2.2495e-06	5.36547e-05		AAEL002229	857.762	-1.95612	0.295582	-6.61787	3.64418e-11	9.05525e-10
AAEL010529	381.676	1.3922	0.310605	4.48222	7.38721e-06	0.000138896		AAEL024611	237.444	1.04384	0.180655	5.77807	7.55607e-09	1.50152e-07		AAEL005924	99.9008	-1.60612	0.339773	-4.72705	2.27806e-06	5.42178e-05		AAEL013981	3272.43	-4.42952	0.669351	-6.61763	3.65003e-11	9.05525e-10
AAEL020747	56.6177	-2.00906	0.448432	-4.4802	7.4573e-06	0.000139909		AAEL021103	129.814	-1.40772	0.243802	-5.77405	7.73887e-09	1.53451e-07		AAEL003291	3295.38	0.614278	0.129969	4.72634	2.28608e-06	5.42907e-05		AAEL020004	78.3751	2.11718	0.320222	6.61158	3.80243e-11	9.41286e-10
AAEL011404	49.4858	-2.53398	0.567112	-4.46822	7.88749e-06	0.000147515		AAEL017038	384.706	1.55582	0.26951	5.77278	7.79722e-09	1.54274e-07		AAEL006435	622.748	-0.690507	0.146359	-4.71791	2.38281e-06	5.64653e-05		AAEL010407	344.437	1.03791	0.157026	6.60982	3.84797e-11	9.50499e-10
AAEL003957	16630.5	0.792419	0.177356	4.46796	7.89681e-06	0.000147515		AAEL021667	2353.69	0.948689	0.164441	5.76917	7.96633e-09	1.57279e-07		AAEL012064	215.04	0.926872	0.196701	4.71208	2.45202e-06	5.79799e-05		AAEL015559	1013.78	4.46207	0.675487	6.60571	3.95621e-11	9.75126e-10
AAEL012546	270.263	-0.898345	0.201102	-4.46712	7.9281e-06	0.00014778		AAEL019458	299.228	-1.25598	0.218325	-5.75278	8.77854e-09	1.72941e-07		AAEL009766	1746.51	-0.636199	0.135036	-4.71133	2.46103e-06	5.80676e-05		AAEL001737	136.536	-2.65357	0.40177	-6.6047	3.98314e-11	9.79646e-10
AAEL021339	2047.24	0.973339	0.217951	4.46586	7.9747e-06	0.000148329		AAEL014614	1625.62	1.36715	0.237712	5.7513	8.85576e-09	1.73806e-07		AAEL020485	1449.48	-0.638178	0.135485	-4.71034	2.47308e-06	5.82263e-05		AAEL004118	1614.97	0.739097	0.111924	6.60357	4.01382e-11	9.85069e-10
AAEL004854	53.5001	1.58892	0.355928	4.46416	8.03853e-06	0.000149196		AAEL009859	2597.05	0.724309	0.12594	5.75121	8.86047e-09	1.73806e-07		AAEL002523	232.911	-0.81255	0.172661	-4.70604	2.5258e-06	5.934e-05		AAEL009184	74.4927	2.82026	0.427147	6.60255	4.04147e-11	9.89727e-10
AAEL008741	235.976	-0.974337	0.218531	-4.45858	8.2506e-06	0.000152804		AAEL006700	239.058	1.3713	0.238711	5.7446	9.21363e-09	1.80346e-07		AAEL002631	399.058	0.907024	0.19281	4.70424	2.54811e-06	5.97295e-05		AAEL005622	1240.75	1.13174	0.171502	6.59902	4.13878e-11	1.01139e-09
AAEL008705	691.959	1.09958	0.247002	4.4517	8.51913e-06	0.00015744		AAEL017160	330.148	0.90814	0.158101	5.74406	9.24352e-09	1.80545e-07		AAEL000757	189.9	-1.35152	0.287323	-4.70383	2.55329e-06	5.97295e-05		AAEL012558	3576.81	-0.932962	0.141398	-6.59811	4.16428e-11	1.01544e-09
AAEL027101	1257.89	1.04223	0.234338	4.44755	8.68568e-06	0.000160176		AAEL004874	207.897	-1.36535	0.237764	-5.74246	9.33128e-09	1.8187e-07		AAEL007969	179.493	0.966095	0.205495	4.70131	2.58498e-06	6.0342e-05		AAEL004564	520.297	4.14812	0.62993	6.58505	4.54729e-11	1.10648e-09
AAEL009588	156.279	1.20204	0.270641	4.44144	8.93583e-06	0.000164438		AAEL002983	151.252	-1.70845	0.297956	-5.73392	9.81368e-09	1.90866e-07		AAEL022352	354.328	-1.56805	0.333854	-4.6968	2.64275e-06	6.15592e-05		AAEL009124	1168.38	1.16786	0.177475	6.58046	4.68992e-11	1.13875e-09
AAEL009601	5241.13	1.18367	0.266583	4.44014	8.99004e-06	0.000165085		AAEL003256	1431.72	-1.37304	0.239489	-5.7332	9.85539e-09	1.9127e-07		AAEL020116	333.3	-0.80194	0.170759	-4.69632	2.64893e-06	6.15721e-05		AAEL005692	525.216	0.894986	0.136061	6.57781	4.77422e-11	1.15676e-09
AAEL003791	222.281	-1.05108	0.237006	-4.43484	9.21403e-06	0.000168795		AAEL003377	861.755	-0.825117	0.14423	-5.72086	1.05988e-08	2.05261e-07		AAEL005621	974.86	0.653784	0.13931	4.69302	2.69202e-06	6.24413e-05		AAEL002177	57.8617	2.36626	0.359912	6.57455	4.88002e-11	1.17989e-09
AAEL023274	48.2221	2.25784	0.50916	4.43444	9.23113e-06	0.000168795		AAEL010123	215.38	0.990774	0.173291	5.71741	1.0816e-08	2.09025e-07		AAEL028188	2673.37	0.541692	0.115455	4.69179	2.70828e-06	6.26855e-05		AAEL001745	465.99	1.15589	0.176132	6.56265	5.28602e-11	1.27535e-09
AAEL005579	695.214	-0.711275	0.160417	-4.43391	9.25384e-06	0.000168853		AAEL008663	182.491	1.56325	0.273859	5.70822	1.14166e-08	2.20167e-07		AAEL005830	1272.99	-0.704578	0.151085	-4.66346	3.10936e-06	7.1817e-05		AAEL002016	547.145	-0.92105	0.140763	-6.54328	6.01841e-11	1.44899e-09
AAEL004148	3051.75	-0.774908	0.174799	-4.43313	9.28737e-06	0.000169108		AAEL011019	779.896	-0.768143	0.134586	-5.70745	1.14678e-08	2.20689e-07		AAEL011540	34.0728	2.23731	0.479938	4.66166	3.13667e-06	7.22954e-05		AAEL015021	3650.96	-1.4911	0.228429	-6.52763	6.68176e-11	1.60531e-09
AAEL022520	126.844	1.73287	0.390961	4.43235	9.32135e-06	0.000169371		AAEL011935	20524.6	-1.2499	0.219052	-5.70593	1.15712e-08	2.22033e-07		AAEL017315	5403.47	-0.519581	0.111653	-4.65355	3.26266e-06	7.50413e-05		AAEL010977	9021.23	0.6995	0.107235	6.52308	6.88799e-11	1.65138e-09
AAEL006976	927.489	0.860736	0.194243	4.43124	9.36933e-06	0.000169695		AAEL012832	282.004	1.12133	0.196529	5.70568	1.15877e-08	2.22033e-07		AAEL001687	51.2176	1.78641	0.384416	4.64709	3.36654e-06	7.71875e-05		AAEL010969	102.376	2.89462	0.443833	6.52187	6.94361e-11	1.66122e-09
AAEL019877	368.752	1.06139	0.239536	4.43103	9.37843e-06	0.000169695		AAEL018182	394.567	-0.987966	0.173165	-5.70535	1.16105e-08	2.22033e-07		AAEL007531	316.782	-1.40173	0.30165	-4.64687	3.37008e-06	7.71875e-05		AAEL014526	2030.96	-1.06586	0.163464	-6.52046	7.00941e-11	1.67346e-09
AAEL005536	6390.32	0.903193	0.203895	4.4297	9.43662e-06	0.000170391		AAEL012297	173.059	1.42758	0.250379	5.70165	1.1865e-08	2.26427e-07		AAEL009148	220.93	0.773231	0.16648	4.64458	3.40776e-06	7.77545e-05		AAEL017053	470.043	1.17875	0.180917	6.51543	7.24795e-11	1.7268e-09
AAEL000422	147.921	-1.06596	0.240826	-4.42626	9.58791e-06	0.000172762		AAEL013323	55.5736	2.20829	0.387529	5.69838	1.2095e-08	2.30333e-07		AAEL014768	1459.07	0.733042	0.157835	4.64435	3.4115e-06	7.77545e-05		AAEL003959	458.996	0.934905	0.143506	6.51475	7.28094e-11	1.73104e-09
AAEL003285	4704.56	-0.640761	0.144893	-4.4223	9.76545e-06	0.000175595		AAEL011550	2236.39	1.26436	0.221907	5.69772	1.21423e-08	2.30754e-07		AAEL004738	1305.39	-0.707243	0.152289	-4.64407	3.41614e-06	7.77545e-05		AAEL001096	3096.66	1.38253	0.21226	6.51337	7.34833e-11	1.74343e-09
AAEL011032	28.7673	2.37624	0.537906	4.41757	9.98178e-06	0.000179113		AAEL002701	701.576	-0.884178	0.155326	-5.69239	1.25275e-08	2.3739e-07		AAEL012264	455.482	-0.681192	0.14675	-4.64185	3.45296e-06	7.84295e-05		AAEL008027	143.895	-1.31863	0.203077	-6.49328	8.39877e-11	1.98852e-09
AAEL008080	529.713	1.08745	0.246339	4.41446	1.01261e-05	0.000181327		AAEL019717	12279.6	-0.724785	0.12733	-5.69217	1.25434e-08	2.3739e-07		AAEL009790	72.156	-2.28136	0.491553	-4.64112	3.46521e-06	7.85447e-05		AAEL012712	76.7749	-1.70473	0.262825	-6.48619	8.80362e-11	2.08006e-09
AAEL011865	583.847	1.09492	0.248065	4.41386	1.01544e-05	0.000181457		AAEL008658	95.3936	1.54392	0.2713	5.69083	1.26424e-08	2.38768e-07		AAEL013517	176.813	1.18194	0.254942	4.63612	3.55003e-06	8.0301e-05		AAEL005444	120.387	1.42369	0.219534	6.48506	8.86986e-11	2.09138e-09
AAEL006276	848.579	0.848574	0.192438	4.40959	1.03567e-05	0.00018469		AAEL002917	949.234	1.2031	0.21148	5.68896	1.27818e-08	2.40904e-07		AAEL023112	226.138	0.877041	0.189758	4.6219	3.80243e-06	8.5833e-05		AAEL022658	510.57	1.70868	0.26366	6.48064	9.13366e-11	2.14914e-09
AAEL012679	318.304	0.814684	0.185035	4.40286	1.06834e-05	0.000190125		AAEL018208	94.7904	1.83319	0.322448	5.68524	1.30632e-08	2.45702e-07		AAEL023516	127.28	-0.979402	0.212001	-4.6198	3.84116e-06	8.65289e-05		AAEL003231	1745.52	-2.01709	0.311278	-6.48003	9.17055e-11	2.15338e-09
AAEL011811	252.555	-0.892934	0.202947	-4.39983	1.08333e-05	0.000192397		AAEL027044	92.9421	1.76666	0.311533	5.67084	1.42098e-08	2.66719e-07		AAEL012227	2560.55	-0.497462	0.107697	-4.6191	3.85412e-06	8.66425e-05		AAEL024249	1455.08	-1.887	0.291283	-6.47825	9.27933e-11	2.17445e-09
AAEL008759	17.6058	-2.84235	0.647322	-4.39093	1.12865e-05	0.000200034		AAEL012903	65.1242	-2.26403	0.399296	-5.67004	1.42761e-08	2.67414e-07		AAEL002808	267.436	-0.835421	0.180917	-4.6177	3.88026e-06	8.70514e-05		AAEL006113	931.994	0.97819	0.151098	6.47389	9.55115e-11	2.23356e-09
AAEL005662	2714.04	0.882012	0.201441	4.3785	1.19498e-05	0.000211357		AAEL008604	6556.4	0.893858	0.158016	5.65678	1.54243e-08	2.8833e-07		AAEL010858	440.655	0.816738	0.176906	4.61679	3.89726e-06	8.72539e-05		AAEL011728	1703.08	-0.946093	0.146278	-6.46778	9.94535e-11	2.32099e-09
AAEL001814	460.519	1.78345	0.40762	4.37527	1.21282e-05	0.000214076		AAEL012930	413.051	-0.902844	0.159816	-5.64929	1.61114e-08	3.00559e-07		AAEL000028	2542.46	0.622198	0.134865	4.61349	3.95964e-06	8.84696e-05		AAEL003405	239.145	1.13771	0.176032	6.46311	1.02572e-10	2.38887e-09
AAEL017421	1003.38	-0.821022	0.187845	-4.37074	1.23828e-05	0.000218124		AAEL024510	713.877	1.80138	0.318959	5.64769	1.62615e-08	3.02742e-07		AAEL008565	2049.88	-0.577893	0.125349	-4.61027	4.02137e-06	8.9666e-05		AAEL012704	403.116	-1.23785	0.191603	-6.46048	1.04371e-10	2.42583e-09
AAEL001101	771.363	-0.889092	0.203508	-4.36883	1.24917e-05	0.0002195		AAEL007043	1605.59	-0.717461	0.127142	-5.64297	1.67143e-08	3.10539e-07		AAEL006805	179.228	0.883768	0.191958	4.60396	4.14534e-06	9.22422e-05		AAEL003622	5281.38	0.763345	0.118235	6.45616	1.07394e-10	2.49103e-09
AAEL014655	130.51	-2.30817	0.528369	-4.36848	1.25117e-05	0.0002195		AAEL009634	2831.13	0.902576	0.160345	5.62897	1.81289e-08	3.36138e-07		AAEL006271	183.331	0.843003	0.183495	4.59415	4.34516e-06	9.64925e-05		AAEL008006	1931.46	0.915001	0.141757	6.45473	1.08411e-10	2.50951e-09
AAEL006818	218.915	1.08185	0.247819	4.36548	1.26841e-05	0.000222075		AAEL008181	603.118	-0.855823	0.152083	-5.62732	1.83029e-08	3.38678e-07		AAEL004809	431.855	0.772869	0.168526	4.58606	4.51693e-06	0.000100104		AAEL002775	158.672	1.58741	0.246104	6.45019	1.11713e-10	2.58071e-09
AAEL001940	159.862	-1.16689	0.267566	-4.36114	1.29388e-05	0.000226076		AAEL026659	3763.88	0.870962	0.154924	5.62186	1.88915e-08	3.48863e-07		AAEL027830	41.1816	1.719	0.375146	4.58222	4.60073e-06	0.000101755		AAEL025584	90.444	1.97039	0.305583	6.44797	1.13358e-10	2.61307e-09
AAEL022757	2926.88	-0.671404	0.15406	-4.35807	1.31217e-05	0.00022881		AAEL024479	313.496	-1.17853	0.209656	-5.62125	1.89583e-08	3.49392e-07		AAEL000801	2519.62	0.705513	0.154026	4.58048	4.63915e-06	0.00010223		AAEL004897	2893.61	0.92779	0.143895	6.44768	1.13572e-10	2.61307e-09
AAEL000558	69.6472	1.41951	0.325964	4.3548	1.33187e-05	0.000231778		AAEL021734	55.429	-2.46615	0.43898	-5.61792	1.93267e-08	3.55463e-07		AAEL002241	139.164	1.6844	0.36774	4.5804	4.64088e-06	0.00010223		AAEL012278	855.351	-0.791442	0.122776	-6.44622	1.14673e-10	2.6331e-09
AAEL000590	423.909	0.921446	0.211642	4.35379	1.33803e-05	0.000232381		AAEL006201	71.379	-1.5801	0.281657	-5.61003	2.02296e-08	3.71324e-07		AAEL013771	159.349	-0.928095	0.202992	-4.57207	4.82934e-06	0.000106168		AAEL018249	604.54	-0.890238	0.138116	-6.44556	1.15174e-10	2.63928e-09
AAEL012683	2633.23	0.656435	0.150828	4.35222	1.34764e-05	0.000233583		AAEL008485	1625.68	-1.3229	0.235995	-5.6056	2.07532e-08	3.8017e-07		AAEL003886	223.377	1.06451	0.233105	4.56667	4.95539e-06	0.00010844		AAEL019755	220.6	-1.80285	0.279842	-6.44239	1.17604e-10	2.68956e-09
AAEL023219	362.943	0.996214	0.229001	4.35026	1.35973e-05	0.000235207		AAEL013431	349.369	1.0933	0.195175	5.60163	2.1235e-08	3.88217e-07		AAEL027249	1861.74	-0.498084	0.109071	-4.56661	4.95669e-06	0.00010844		AAEL007815	1712.01	1.10379	0.171964	6.41872	1.37427e-10	3.13663e-09
AAEL007845	2696.28	0.744431	0.17116	4.34934	1.36551e-05	0.000235734		AAEL004674	89.3008	-1.92595	0.343945	-5.59958	2.1487e-08	3.92042e-07		AAEL002632	46.7725	1.65076	0.361504	4.56637	4.96241e-06	0.00010844		AAEL022931	3545.43	-0.934558	0.145704	-6.4141	1.41654e-10	3.22665e-09
AAEL027968	44.1007	2.12816	0.489483	4.34777	1.37531e-05	0.000236954		AAEL010582	3273.98	-0.805933	0.144191	-5.58934	2.27936e-08	4.15053e-07		AAEL005024	267.416	1.07179	0.23494	4.56196	5.06793e-06	0.000110525		AAEL025575	373.876	1.99861	0.311897	6.40792	1.4752e-10	3.35358e-09
AAEL009645	2404.83	-1.33695	0.307654	-4.34564	1.38873e-05	0.00023879		AAEL000328	2862.73	0.640722	0.114667	5.5877	2.30096e-08	4.18152e-07		AAEL008080	176.562	0.892734	0.195783	4.55982	5.11984e-06	0.000111435		AAEL024610	218.64	1.41898	0.222229	6.38522	1.71147e-10	3.88295e-09
AAEL012793	146.501	-1.09557	0.252142	-4.34506	1.39237e-05	0.00023894		AAEL001394	435.246	1.06647	0.190971	5.58444	2.34449e-08	4.25219e-07		AAEL019813	900.899	0.660768	0.145028	4.55613	5.21041e-06	0.000113182		AAEL021887	293.003	1.59786	0.250383	6.38165	1.75186e-10	3.96671e-09
AAEL009413	496.746	-0.795742	0.183169	-4.3443	1.39723e-05	0.0002393		AAEL005127	409.509	-1.01667	0.182117	-5.58249	2.37094e-08	4.29163e-07		AAEL015247	1069.02	0.756341	0.166065	4.55448	5.25146e-06	0.000113848		AAEL002116	59.6533	2.09826	0.328975	6.37818	1.79209e-10	4.04977e-09
AAEL008565	2415.31	-0.680473	0.156685	-4.34294	1.40588e-05	0.000240305		AAEL003536	572.737	-0.983016	0.176158	-5.58032	2.40081e-08	4.33712e-07		AAEL002426	692.884	-0.609432	0.133898	-4.55148	5.327e-06	0.000115257		AAEL014244	295.651	1.08941	0.170825	6.37736	1.80162e-10	4.06326e-09
AAEL027868	83.7972	1.32603	0.305387	4.34214	1.41099e-05	0.000240703		AAEL000641	33770.5	-0.73508	0.132143	-5.56278	2.65515e-08	4.78713e-07		AAEL014965	2509.28	-0.478908	0.105288	-4.54856	5.40139e-06	0.000116636		AAEL006617	346.342	-1.07381	0.168453	-6.37454	1.83514e-10	4.1307e-09
AAEL009287	1349.97	-0.911353	0.21029	-4.3338	1.46557e-05	0.000249114		AAEL007205	545.71	-0.916928	0.164863	-5.56176	2.67066e-08	4.80561e-07		AAEL007271	1394.48	0.661369	0.145452	4.54699	5.44181e-06	0.000117277		AAEL011222	202.254	1.76609	0.277676	6.36026	2.01411e-10	4.52461e-09
AAEL026791	64.5144	-1.65775	0.382523	-4.33373	1.46606e-05	0.000249114		AAEL003161	3766.75	0.580807	0.104457	5.56025	2.69395e-08	4.838e-07		AAEL001850	190.924	0.792602	0.174337	4.54637	5.45778e-06	0.000117391		AAEL024222	55.7006	2.05401	0.32306	6.35797	2.04439e-10	4.5836e-09
AAEL008220	318.131	-1.06109	0.244887	-4.333	1.4709e-05	0.000249447		AAEL013076	1179.57	-0.74784	0.134508	-5.55981	2.70068e-08	4.84057e-07		AAEL002578	2065.8	0.587226	0.129233	4.54393	5.52145e-06	0.000118527		AAEL002630	133.594	1.77219	0.278922	6.3537	2.1019e-10	4.70331e-09
AAEL003064	718.277	0.7497	0.173043	4.33244	1.47464e-05	0.000249592		AAEL001940	147.099	-1.30366	0.234679	-5.55507	2.77507e-08	4.96417e-07		AAEL003203	13339.6	0.435851	0.0959668	4.54168	5.58069e-06	0.000119564		AAEL008789	3524	-1.98498	0.312438	-6.3532	2.10876e-10	4.70943e-09
AAEL013818	122.608	-1.67094	0.38642	-4.32417	1.53109e-05	0.000258641		AAEL011289	861.862	-0.937913	0.168911	-5.55269	2.813e-08	5.02219e-07		AAEL011708	2084.91	-0.674161	0.148475	-4.54057	5.61029e-06	0.000119964		AAEL013870	174.803	1.19945	0.188805	6.35285	2.11366e-10	4.71115e-09
AAEL017042	347.532	0.94851	0.219552	4.32021	1.55882e-05	0.000262811		AAEL008817	44.1434	-4.01406	0.723132	-5.55094	2.84135e-08	5.06292e-07		AAEL000948	1150.85	0.615348	0.135577	4.53874	5.65917e-06	0.000120543		AAEL014207	749.929	0.870197	0.137051	6.34944	2.16094e-10	4.80713e-09
AAEL011881	1497.09	-0.714104	0.165407	-4.31726	1.57975e-05	0.000265678		AAEL002165	124.559	1.25719	0.226749	5.54443	2.94905e-08	5.24461e-07		AAEL026388	257.279	-3.37192	0.742921	-4.53873	5.65938e-06	0.000120543		AAEL013884	139.942	-1.39267	0.219463	-6.3458	2.21269e-10	4.9127e-09
AAEL007070	3416.28	-1.30229	0.301668	-4.31695	1.58197e-05	0.000265678		AAEL012417	283.291	1.11639	0.201582	5.53812	3.05738e-08	5.4267e-07		AAEL004048	2467.63	0.716807	0.158011	4.53642	5.72164e-06	0.000121632		AAEL006014	9084.09	1.2104	0.190813	6.34337	2.24786e-10	4.98107e-09
AAEL003293	314.048	-0.801532	0.18615	-4.30583	1.66358e-05	0.000278843		AAEL001101	899.495	-0.88598	0.160024	-5.53653	3.08523e-08	5.46552e-07		AAEL007591	44091.7	-0.657772	0.145126	-4.53243	5.83096e-06	0.000123716		AAEL009566	449.56	-1.65926	0.261895	-6.33557	2.36462e-10	5.22967e-09
AAEL000674	174.822	-1.01582	0.236034	-4.30371	1.67958e-05	0.00028098		AAEL014348	171.572	1.14833	0.207676	5.52946	3.21225e-08	5.67953e-07		AAEL008604	828.635	1.0553	0.232937	4.5304	5.88717e-06	0.000124618		AAEL010957	83.6248	-1.78294	0.281819	-6.32656	2.50691e-10	5.53362e-09
AAEL014348	181.577	0.973886	0.226418	4.30128	1.69816e-05	0.00028354		AAEL007024	3100.67	-0.844642	0.152836	-5.52647	3.26734e-08	5.76578e-07		AAEL026609	205.483	0.790066	0.174405	4.53008	5.89624e-06	0.000124618		AAEL003476	443.911	1.01491	0.160638	6.31801	2.64961e-10	5.83733e-09
AAEL007509	326.609	0.934988	0.217597	4.29688	1.73222e-05	0.000288169		AAEL014331	357.656	-0.999444	0.180975	-5.52254	3.34138e-08	5.88508e-07		AAEL010266	1254.83	0.639942	0.141399	4.5258	6.01677e-06	0.00012692		AAEL009861	235.451	1.30787	0.20743	6.30511	2.87997e-10	6.33261e-09
AAEL001707	926.941	0.87101	0.20271	4.29683	1.73255e-05	0.000288169		AAEL002523	263.468	-1.03156	0.187445	-5.50328	3.72783e-08	6.55309e-07		AAEL013407	15073.7	-0.591063	0.131002	-4.51185	6.42641e-06	0.000135301		AAEL006319	831.497	4.16071	0.660051	6.30361	2.90782e-10	6.38155e-09
AAEL029051	57.12	-1.74049	0.405348	-4.29381	1.75634e-05	0.000291567		AAEL008610	1072.24	0.639319	0.11626	5.49906	3.81829e-08	6.69922e-07		AAEL014595	32.9759	1.70553	0.379335	4.49611	6.92072e-06	0.000145428		AAEL008873	240.315	1.35961	0.215809	6.30005	2.97559e-10	6.51775e-09
AAEL022867	3268.21	0.748978	0.174476	4.29273	1.76489e-05	0.000292423		AAEL000626	116.022	1.46155	0.26612	5.49209	3.97204e-08	6.95563e-07		AAEL007546	2501.45	0.486906	0.108326	4.49481	6.96327e-06	0.000146042		AAEL021897	62.9312	3.18658	0.506139	6.29586	3.05693e-10	6.68308e-09
AAEL005293	14941.8	0.682894	0.159148	4.29093	1.7793e-05	0.000294247		AAEL023044	65.8342	-1.67588	0.3053	-5.48929	4.03563e-08	7.05348e-07		AAEL003377	1109.81	-0.609294	0.135613	-4.49287	7.02695e-06	0.000147096		AAEL002191	410.306	-1.9006	0.30223	-6.28858	3.20386e-10	6.9909e-09
AAEL003161	2793.39	0.599413	0.139766	4.28869	1.7973e-05	0.000296657		AAEL006980	33.79	2.42523	0.442307	5.48314	4.17847e-08	7.28919e-07		AAEL002399	4133.75	-0.483104	0.107555	-4.4917	7.0656e-06	0.000147623		AAEL001194	10751	-1.2256	0.194937	-6.28714	3.2337e-10	7.04256e-09
AAEL000985	672.817	0.794623	0.185349	4.28718	1.80955e-05	0.000298111		AAEL013249	1289.04	-0.747992	0.13643	-5.48261	4.1909e-08	7.29695e-07		AAEL001277	940.8	-0.533827	0.118916	-4.48909	7.1527e-06	0.000149158		AAEL008106	2023.36	1.08711	0.173276	6.27385	3.52221e-10	7.65629e-09
AAEL003737	320.323	0.829946	0.193705	4.28459	1.83076e-05	0.000301032		AAEL001352	315.33	-1.20495	0.219941	-5.47852	4.28902e-08	7.4536e-07		AAEL007713	688.674	-0.592517	0.132343	-4.47712	7.56552e-06	0.000157236		AAEL006154	684.614	1.21117	0.193183	6.26955	3.62088e-10	7.84518e-09
AAEL027472	155.292	-0.974822	0.227764	-4.27997	1.86922e-05	0.000306349		AAEL010378	1031.73	0.747668	0.13652	5.4766	4.33572e-08	7.52046e-07		AAEL022572	127.362	1.12269	0.250766	4.47703	7.56882e-06	0.000157236		AAEL001000	461.925	-1.10806	0.176739	-6.26947	3.62286e-10	7.84518e-09
AAEL014539	983.295	1.05861	0.247348	4.27985	1.87018e-05	0.000306349		AAEL005293	15599.6	0.597495	0.109167	5.4732	4.41985e-08	7.65186e-07		AAEL002638	181.764	0.778916	0.174139	4.47295	7.71493e-06	0.000159968		AAEL021930	79.6789	-2.5963	0.414224	-6.26786	3.66039e-10	7.91144e-09
AAEL017566	146.433	-1.07154	0.250509	-4.27743	1.89063e-05	0.000309113		AAEL004739	2825.1	0.729503	0.133335	5.47121	4.46969e-08	7.72353e-07		AAEL002929	938.821	1.00598	0.225147	4.4681	7.89158e-06	0.000163171		AAEL001319	5407.45	-1.09888	0.175455	-6.26302	3.77583e-10	8.13956e-09
AAEL021995	16.8854	-3.07399	0.719008	-4.27532	1.90862e-05	0.000311465		AAEL011917	58614.2	-0.967259	0.176951	-5.46624	4.59674e-08	7.92808e-07		AAEL002906	1808.53	-0.527313	0.118023	-4.4679	7.8992e-06	0.000163171		AAEL012960	802.907	-1.07329	0.171381	-6.26259	3.78636e-10	8.13956e-09
AAEL004361	61.5079	-1.75274	0.410096	-4.27398	1.92018e-05	0.000312762		AAEL014389	149.607	-1.22497	0.224253	-5.46244	4.69645e-08	8.08479e-07		AAEL025268	287.987	-0.86404	0.193448	-4.46653	7.94976e-06	0.000163719		AAEL008007	100.204	1.45667	0.232601	6.26255	3.78733e-10	8.13956e-09
AAEL001575	129.387	1.31867	0.308811	4.27015	1.95339e-05	0.000317573		AAEL001699	165.792	1.23535	0.226241	5.46032	4.75277e-08	8.16637e-07		AAEL002668	251.269	0.77671	0.173902	4.46637	7.95565e-06	0.000163719		AAEL012311	106.366	-2.29622	0.36752	-6.24789	4.16026e-10	8.92424e-09
AAEL012685	448.607	-0.75162	0.176071	-4.26885	1.96479e-05	0.000318827		AAEL004967	1097.7	0.910167	0.166936	5.4522	4.97491e-08	8.53201e-07		AAEL012528	429.304	0.652827	0.146383	4.45973	8.2063e-06	0.00016856		AAEL001301	1903.95	-1.05064	0.168215	-6.24585	4.21503e-10	9.02475e-09
AAEL011557	1590.52	1.09682	0.257036	4.2672	1.97943e-05	0.000320601		AAEL010326	2204.71	1.21482	0.223094	5.44533	5.17095e-08	8.85162e-07		AAEL002109	26.7322	2.04502	0.458613	4.45914	8.22878e-06	0.000168705		AAEL001299	400.959	1.05031	0.16818	6.24514	4.23408e-10	9.04856e-09
AAEL004277	235.843	0.946808	0.221996	4.26498	1.99922e-05	0.000323201		AAEL027189	262.68	-1.09092	0.200357	-5.44488	5.18399e-08	8.85736e-07		AAEL027654	5878.54	0.473167	0.106156	4.45729	8.30041e-06	0.000169856		AAEL011664	367.743	1.71862	0.27522	6.24454	4.25046e-10	9.06409e-09
AAEL006435	530.364	-0.886323	0.207891	-4.26341	2.01331e-05	0.000324872		AAEL002827	19102.5	-1.2183	0.223843	-5.44266	5.24904e-08	8.95178e-07		AAEL001936	294.198	-0.821364	0.184396	-4.45434	8.41525e-06	0.000171885		AAEL003421	115.329	2.27839	0.364875	6.24429	4.25723e-10	9.06409e-09
AAEL004364	152.936	-0.983335	0.230839	-4.25984	2.04574e-05	0.00032949		AAEL012579	4064.45	-0.897357	0.165064	-5.43642	5.43619e-08	9.25367e-07		AAEL013327	78.8771	1.92447	0.432136	4.45339	8.45268e-06	0.000172328		AAEL017133	1507.22	-0.830264	0.133043	-6.24056	4.35994e-10	9.26547e-09
AAEL000301	1536.16	-0.692287	0.162562	-4.25859	2.05721e-05	0.000329706		AAEL008095	65.0744	-1.74182	0.320506	-5.4346	5.49199e-08	9.33127e-07		AAEL010491	1109.23	-0.610679	0.137436	-4.44337	8.85591e-06	0.000180213		AAEL007591	58825.3	-1.2554	0.201409	-6.23308	4.57365e-10	9.70157e-09
AAEL007069	140.134	-1.39799	0.328287	-4.25845	2.05851e-05	0.000329706		AAEL009154	1010.66	0.66793	0.122928	5.43349	5.52618e-08	9.37194e-07		AAEL001887	8130.54	-0.430151	0.0968305	-4.4423	8.90011e-06	0.000180776		AAEL001098	1393.23	1.0206	0.163795	6.23099	4.63488e-10	9.81323e-09
AAEL005353	1982.77	1.32195	0.310429	4.25845	2.05852e-05	0.000329706		AAEL007088	362.111	0.962888	0.177546	5.42331	5.85052e-08	9.90362e-07		AAEL001232	518.962	0.714837	0.16096	4.44109	8.95033e-06	0.00018146		AAEL004442	44.7265	3.04423	0.488616	6.23031	4.65507e-10	9.83772e-09
AAEL026874	346.391	1.08383	0.254602	4.25697	2.07217e-05	0.000331279		AAEL006038	226.236	-1.02795	0.189574	-5.42241	5.88013e-08	9.93536e-07		AAEL005293	4379.51	0.570181	0.128485	4.43773	9.09144e-06	0.000183906		AAEL022566	922.722	-1.03699	0.16647	-6.22929	4.68558e-10	9.88389e-09
AAEL006815	2846.62	1.10234	0.259001	4.25611	2.08013e-05	0.000331938		AAEL011444	2468.96	-1.06648	0.196743	-5.42065	5.93828e-08	1.00151e-06		AAEL011550	422.791	1.19583	0.269488	4.43741	9.10457e-06	0.000183906		AAEL011547	714.712	0.955895	0.153518	6.22659	4.76696e-10	1.0037e-08
AAEL012552	1687.18	-1.34641	0.316382	-4.25565	2.08442e-05	0.00033201		AAEL000417	4298.43	-1.20712	0.222708	-5.42018	5.95377e-08	1.00227e-06		AAEL000871	17.1623	2.49899	0.563245	4.43676	9.13219e-06	0.000184124		AAEL019614	23.3591	4.09951	0.658708	6.22356	4.86005e-10	1.02142e-08
AAEL014576	378.571	-0.950746	0.223848	-4.24728	2.16377e-05	0.000343826		AAEL025249	446.907	-0.845953	0.156159	-5.41724	6.05254e-08	1.01703e-06		AAEL017976	177.272	-1.50135	0.338797	-4.43142	9.36145e-06	0.000188399		AAEL004344	228.204	-1.76799	0.284177	-6.22144	4.92623e-10	1.03342e-08
AAEL003405	354.348	1.04294	0.245571	4.247	2.16656e-05	0.000343826		AAEL011527	2672.01	-0.714706	0.132035	-5.41301	6.19748e-08	1.03947e-06		AAEL007762	269.605	-0.81018	0.182918	-4.42919	9.45862e-06	0.000190005		AAEL007250	126.066	-1.60635	0.258228	-6.22068	4.95017e-10	1.03654e-08
AAEL011230	13016.3	-1.66314	0.391714	-4.2458	2.17818e-05	0.000345039		AAEL004814	38.685	2.69305	0.498132	5.4063	6.43403e-08	1.07717e-06		AAEL007286	1096.22	-0.517908	0.116952	-4.42839	9.49376e-06	0.000190362		AAEL002241	388.087	-1.89005	0.30386	-6.22014	4.96702e-10	1.03816e-08
AAEL012658	1740.46	0.708965	0.167195	4.24034	2.23181e-05	0.000352888		AAEL010243	999.534	-0.943255	0.174524	-5.40472	6.49081e-08	1.08469e-06		AAEL011741	7639.63	-0.794924	0.179556	-4.42717	9.54788e-06	0.000191014		AAEL011504	48147.4	1.04654	0.168354	6.21629	5.09047e-10	1.06202e-08
AAEL027013	92.861	-1.14719	0.271035	-4.23262	2.30985e-05	0.00036456		AAEL011789	12407.7	-1.08407	0.200741	-5.40035	6.651e-08	1.10943e-06		AAEL004292	231.287	-1.22155	0.275941	-4.42687	9.56118e-06	0.000191014		AAEL002559	314.484	1.39182	0.22434	6.20407	5.50199e-10	1.14578e-08
AAEL008412	373.961	-0.853806	0.201901	-4.22884	2.34904e-05	0.000369438		AAEL004532	606.117	0.962458	0.178329	5.39709	6.77309e-08	1.12774e-06		AAEL010816	89.7932	-1.05696	0.238928	-4.42378	9.69889e-06	0.000193413		AAEL027044	76.4249	1.67835	0.27061	6.20211	5.57096e-10	1.15803e-08
AAEL021548	141.497	-1.0143	0.239865	-4.22862	2.35125e-05	0.000369438		AAEL017061	334.983	0.988372	0.18331	5.39181	6.97501e-08	1.15925e-06		AAEL005944	209.426	-0.747743	0.169084	-4.42232	9.76476e-06	0.000194372		AAEL023559	770.171	-1.13099	0.182499	-6.19721	5.74721e-10	1.19249e-08
AAEL009057	56.191	-1.55413	0.367545	-4.2284	2.35357e-05	0.000369438		AAEL011661	22.205	-4.06225	0.753526	-5.39098	7.00739e-08	1.16251e-06		AAEL006519	2396.53	-0.540658	0.122516	-4.41295	1.01971e-05	0.000202609		AAEL002426	608.217	-0.921629	0.148898	-6.18967	6.02898e-10	1.24869e-08
AAEL001769	1016.79	0.751544	0.177789	4.22717	2.36647e-05	0.00037079		AAEL001593	3930.85	-0.681811	0.126564	-5.38706	7.16177e-08	1.18597e-06		AAEL024343	1302.92	-0.543204	0.123104	-4.41256	1.02157e-05	0.000202612		AAEL009625	2321.19	0.788646	0.127447	6.18801	6.09272e-10	1.2596e-08
AAEL020034	1273.34	1.05352	0.249563	4.22144	2.42745e-05	0.000379656		AAEL015007	696.616	-0.842296	0.156529	-5.3811	7.40312e-08	1.22372e-06		AAEL000293	8880.37	-0.798977	0.181203	-4.40929	1.03711e-05	0.000205321		AAEL006196	5108.98	-0.821626	0.132887	-6.18292	6.29282e-10	1.29862e-08
AAEL010065	5027.16	-0.72175	0.171337	-4.21245	2.52614e-05	0.00039438		AAEL015140	471.033	1.60231	0.298355	5.37047	7.85306e-08	1.29576e-06		AAEL023164	138.245	0.968852	0.219927	4.40533	1.05624e-05	0.000208731		AAEL012978	686.366	0.916128	0.148197	6.18183	6.33616e-10	1.3052e-08
AAEL023850	1381.62	-0.620739	0.147495	-4.20854	2.57026e-05	0.000400544		AAEL002502	341.352	-0.989485	0.184288	-5.36924	7.90684e-08	1.30228e-06		AAEL002246	25.5417	2.38782	0.542151	4.40434	1.06104e-05	0.000209303		AAEL000269	2527.06	0.92262	0.149465	6.17281	6.70875e-10	1.37946e-08
AAEL012557	95.3372	-1.2184	0.289564	-4.2077	2.57981e-05	0.000401309		AAEL019778	78.9348	-1.57497	0.293372	-5.36849	7.93971e-08	1.30534e-06		AAEL004126	474.32	0.854516	0.194133	4.4017	1.07407e-05	0.000211492		AAEL003317	9555.98	6.0395	0.979403	6.16651	6.9813e-10	1.43292e-08
AAEL012162	3996.64	0.695111	0.165221	4.20716	2.586e-05	0.000401549		AAEL013004	128.9	1.13402	0.211328	5.36614	8.04396e-08	1.3201e-06		AAEL023370	215.563	0.759918	0.172883	4.39557	1.10484e-05	0.00021716		AAEL013766	25267.8	0.978326	0.158798	6.16081	7.23736e-10	1.48281e-08
AAEL021176	224.881	0.876238	0.208312	4.20638	2.59489e-05	0.000402208		AAEL010296	1408.99	-0.688098	0.128243	-5.36559	8.06872e-08	1.32179e-06		AAEL009100	477.597	-0.594299	0.135388	-4.38959	1.13567e-05	0.000222731		AAEL010487	423.345	1.24172	0.201629	6.15841	7.34788e-10	1.50276e-08
AAEL008521	1147.92	-1.02095	0.242888	-4.20339	2.62947e-05	0.000406839		AAEL005446	372.994	-1.12859	0.210641	-5.35788	8.42019e-08	1.3769e-06		AAEL003093	144.738	-1.04682	0.238495	-4.38928	1.13725e-05	0.000222731		AAEL009004	538.799	2.10062	0.341376	6.15337	7.58514e-10	1.54773e-08
AAEL004686	367.34	-0.939023	0.22344	-4.20257	2.63901e-05	0.000407585		AAEL003203	25577.2	0.618646	0.115594	5.3519	8.7037e-08	1.42072e-06		AAEL009596	33.029	1.66632	0.379754	4.38788	1.14461e-05	0.000223772		AAEL003899	579.743	1.5754	0.25603	6.15317	7.5949e-10	1.54773e-08
AAEL006359	1352.01	0.845233	0.201183	4.20131	2.65377e-05	0.000409135		AAEL027019	843.686	0.800647	0.149688	5.34876	8.85582e-08	1.44298e-06		AAEL009685	291.173	-0.840151	0.191736	-4.38181	1.17698e-05	0.000229689		AAEL008384	92.0591	1.57686	0.256388	6.15028	7.73442e-10	1.57335e-08
AAEL005001	99.3142	1.24089	0.295475	4.19965	2.67332e-05	0.000411416		AAEL003777	388.401	1.17675	0.220118	5.34597	8.99327e-08	1.46257e-06		AAEL004127	318.658	0.82876	0.189451	4.37454	1.21688e-05	0.000237053		AAEL026867	951.759	0.886836	0.144264	6.14733	7.87978e-10	1.60007e-08
AAEL025268	209.729	-1.00092	0.238421	-4.19814	2.69121e-05	0.00041342		AAEL002777	205.892	1.0031	0.187646	5.34568	9.00805e-08	1.46257e-06		AAEL005000	154.278	0.958075	0.219315	4.36849	1.25108e-05	0.000242917		AAEL025406	263.403	1.51306	0.246494	6.13831	8.34028e-10	1.69057e-08
AAEL004643	247.801	-0.878357	0.209245	-4.19774	2.69591e-05	0.00041342		AAEL005609	23624	0.744635	0.139474	5.33887	9.35268e-08	1.51583e-06		AAEL000304	4905.55	0.648013	0.14834	4.36843	1.25142e-05	0.000242917		AAEL000665	5281.49	1.20438	0.196527	6.12832	8.88122e-10	1.79703e-08
AAEL002997	20.537	-2.89632	0.690288	-4.19581	2.71895e-05	0.000416216		AAEL010032	4212.21	-0.799573	0.149843	-5.33608	9.49801e-08	1.53623e-06		AAEL027554	1373.56	-0.528854	0.121142	-4.36558	1.26788e-05	0.000245437		AAEL025723	45557.9	-1.45126	0.237183	-6.11874	9.43172e-10	1.90504e-08
AAEL008658	79.3865	1.16339	0.277742	4.18872	2.8053e-05	0.000428675		AAEL013228	88.8009	1.48471	0.27826	5.33571	9.51721e-08	1.53623e-06		AAEL012939	2547.77	-0.672482	0.154048	-4.3654	1.26889e-05	0.000245437		AAEL021424	111.96	1.81991	0.297543	6.11649	9.56616e-10	1.92878e-08
AAEL007669	709.771	1.2905	0.308234	4.18676	2.82965e-05	0.000431634		AAEL013749	297.142	-0.867793	0.162646	-5.33548	9.52898e-08	1.53623e-06		AAEL012777	22.3743	2.09358	0.479742	4.36397	1.27722e-05	0.000246615		AAEL007546	2602.27	0.664454	0.108723	6.11144	9.87385e-10	1.98731e-08
AAEL001005	18595	-0.644567	0.15401	-4.18524	2.84865e-05	0.000433767		AAEL010500	264.243	1.45992	0.273674	5.33452	9.57983e-08	1.54171e-06		AAEL011813	812.635	-0.672007	0.154076	-4.36154	1.29152e-05	0.000248936		AAEL011742	4448.96	0.651674	0.106803	6.10167	1.04967e-09	2.10895e-08
AAEL000427	1793.19	0.820864	0.196379	4.18001	2.91499e-05	0.000443089		AAEL005868	977.352	1.03804	0.194629	5.33345	9.63649e-08	1.5481e-06		AAEL020747	1632.52	-1.06661	0.24469	-4.35901	1.30649e-05	0.000251113		AAEL010384	195.994	-1.96705	0.322827	-6.0932	1.10676e-09	2.21975e-08
AAEL013940	96.9484	-1.12257	0.268641	-4.17871	2.9317e-05	0.000444847		AAEL011980	642.146	1.17516	0.220412	5.33168	9.73101e-08	1.56055e-06		AAEL011198	409.08	-0.67904	0.155784	-4.35886	1.3074e-05	0.000251113		AAEL021339	866.08	0.9064	0.148765	6.09283	1.10933e-09	2.221e-08
AAEL011568	452.204	-0.77846	0.186339	-4.17767	2.94516e-05	0.000446106		AAEL000956	235.704	-1.13101	0.212264	-5.32832	9.9124e-08	1.58685e-06		AAEL000200	147.543	0.909384	0.208864	4.35396	1.33703e-05	0.000256354		AAEL005013	1411.8	0.694657	0.114032	6.09177	1.11666e-09	2.23176e-08
AAEL019965	216.708	-0.976424	0.233797	-4.17637	2.96203e-05	0.000447878		AAEL001636	2198.74	-0.726241	0.136334	-5.32693	9.98892e-08	1.59631e-06		AAEL000165	780.382	0.929756	0.213639	4.352	1.349e-05	0.000258197		AAEL010219	179.643	1.17069	0.19222	6.09036	1.12655e-09	2.24759e-08
AAEL022674	102.775	1.16631	0.279351	4.17507	2.97895e-05	0.000449628		AAEL004868	1284.65	1.0417	0.195614	5.32526	1.00811e-07	1.60822e-06		AAEL007495	109.336	0.976164	0.224508	4.34802	1.37371e-05	0.000262467		AAEL002152	462.714	-1.10343	0.181624	-6.07535	1.2372e-09	2.46404e-08
AAEL000641	31285.9	-0.588902	0.141065	-4.17468	2.984e-05	0.000449628		AAEL004167	254.225	-1.24357	0.233869	-5.3174	1.05259e-07	1.67625e-06		AAEL019981	356.557	1.03224	0.237522	4.34588	1.38721e-05	0.000264584		AAEL005203	350.508	-1.08026	0.17786	-6.07364	1.25044e-09	2.48607e-08
AAEL001032	43.6363	-2.36421	0.566566	-4.17287	3.00782e-05	0.000452428		AAEL006496	402.94	0.864783	0.16266	5.3165	1.05785e-07	1.6817e-06		AAEL012278	935.082	-0.583633	0.134419	-4.34191	1.41251e-05	0.000268943		AAEL005045	972.948	-0.839653	0.138279	-6.07215	1.26212e-09	2.50491e-08
AAEL008157	608.884	0.858537	0.205822	4.17125	3.02929e-05	0.000454866		AAEL002978	4133.39	-0.683868	0.12875	-5.3116	1.08668e-07	1.72453e-06		AAEL001318	151.228	0.83211	0.19177	4.33909	1.43073e-05	0.000271937		AAEL027238	232.252	1.03376	0.170273	6.07119	1.26969e-09	2.51557e-08
AAEL024741	24.8054	2.28868	0.549177	4.16747	3.08e-05	0.00046168		AAEL006610	201.482	-1.40386	0.264476	-5.30807	1.10792e-07	1.75519e-06		AAEL006700	617.107	0.663386	0.152994	4.33603	1.45078e-05	0.00027527		AAEL026011	1501.1	-1.04418	0.172132	-6.06612	1.31037e-09	2.59166e-08
AAEL005458	7106.29	0.998861	0.239919	4.16333	3.13641e-05	0.000469321		AAEL014662	265.668	1.24705	0.235074	5.30492	1.12721e-07	1.78267e-06		AAEL006117	715.235	-0.696261	0.160629	-4.33459	1.46029e-05	0.000276597		AAEL013983	2783.41	-4.72739	0.779434	-6.06516	1.31825e-09	2.60274e-08
AAEL017081	729.126	1.05507	0.253656	4.15947	3.18992e-05	0.000476505		AAEL013766	1299.41	1.09535	0.206579	5.30231	1.14349e-07	1.8053e-06		AAEL012513	390.564	0.686122	0.158443	4.3304	1.48836e-05	0.000281426		AAEL019576	1147.08	1.03972	0.171443	6.06456	1.32313e-09	2.60787e-08
AAEL002748	3200.64	-0.596312	0.143399	-4.15841	3.20465e-05	0.00047788		AAEL007539	205.31	-0.946457	0.178563	-5.3004	1.15549e-07	1.8211e-06		AAEL025078	1151.6	-0.721469	0.166715	-4.32755	1.50776e-05	0.000284602		AAEL007051	328.157	-1.13908	0.187966	-6.06006	1.36075e-09	2.67697e-08
AAEL029048	776.001	0.983439	0.236623	4.15615	3.23654e-05	0.000481804		AAEL004021	92.7445	2.13656	0.403717	5.29222	1.20842e-07	1.89824e-06		AAEL007344	1120.26	0.60924	0.140943	4.32261	1.54194e-05	0.000290554		AAEL017232	861.636	-1.99433	0.329108	-6.0598	1.36288e-09	2.67697e-08
AAEL005221	2031.14	0.673312	0.162226	4.15046	3.31804e-05	0.000493088		AAEL011575	128.515	1.46207	0.27627	5.29219	1.20859e-07	1.89824e-06		AAEL001707	696.783	0.622282	0.143985	4.32184	1.54732e-05	0.000291066		AAEL008939	151.612	-1.42964	0.235963	-6.05874	1.37193e-09	2.69011e-08
AAEL007078	205.602	-1.70313	0.4105	-4.14891	3.34064e-05	0.000495594		AAEL008683	215.058	-0.933297	0.176386	-5.29121	1.21509e-07	1.90434e-06		AAEL005162	418.202	-0.742991	0.172027	-4.31903	1.5672e-05	0.0002943		AAEL000609	496.009	1.1322	0.186906	6.05759	1.38177e-09	2.70476e-08
AAEL021771	391.231	-0.762124	0.183801	-4.14647	3.37638e-05	0.00050004		AAEL003905	3550.16	2.51768	0.475844	5.29098	1.21664e-07	1.90434e-06		AAEL002701	620.456	-0.609875	0.141436	-4.31203	1.61761e-05	0.000303246		AAEL002213	469.493	1.0595	0.174985	6.0548	1.4059e-09	2.74729e-08
AAEL014896	919.429	0.629035	0.151857	4.14229	3.43856e-05	0.000508378		AAEL019529	882.015	-0.93462	0.176666	-5.29031	1.22109e-07	1.90803e-06		AAEL000297	380.747	-0.666493	0.15465	-4.30968	1.6349e-05	0.000305965		AAEL002866	1415.89	0.778552	0.128604	6.05386	1.41414e-09	2.75866e-08
AAEL002177	462.032	1.48341	0.358429	4.13864	3.49367e-05	0.000515644		AAEL000581	268.544	1.16917	0.221169	5.28632	1.24802e-07	1.94678e-06		AAEL007878	196.93	-1.07252	0.249522	-4.2983	1.72117e-05	0.000321559		AAEL012939	2593.89	-0.926204	0.153101	-6.04963	1.45181e-09	2.82732e-08
AAEL001432	5193.61	-0.742148	0.179376	-4.13739	3.51286e-05	0.000517593		AAEL022608	139.719	-1.76775	0.334555	-5.28389	1.26472e-07	1.96948e-06		AAEL001677	2115.96	0.528664	0.123063	4.29588	1.73998e-05	0.000324462		AAEL024835	321.762	0.968162	0.160092	6.04754	1.47074e-09	2.8593e-08
AAEL013098	1584.24	-0.598757	0.144751	-4.13646	3.52707e-05	0.000518803		AAEL009735	1314.26	0.681072	0.12892	5.2829	1.27151e-07	1.97669e-06		AAEL014526	1798.89	-0.57111	0.132954	-4.29555	1.74264e-05	0.000324462		AAEL001511	271.093	1.48003	0.244876	6.04401	1.50331e-09	2.91765e-08
AAEL013768	560.79	0.69668	0.168587	4.13246	3.58906e-05	0.000527025		AAEL015038	191.227	1.21419	0.230058	5.27775	1.30781e-07	2.02967e-06		AAEL005856	1248.19	-0.656769	0.152967	-4.29354	1.75848e-05	0.000326857		AAEL017460	13005.9	-1.0551	0.174717	-6.03888	1.55188e-09	3.0068e-08
AAEL007778	183.887	0.988257	0.239309	4.12963	3.63346e-05	0.000532641		AAEL014605	3934.42	0.880865	0.16696	5.27592	1.32093e-07	2.04654e-06		AAEL001938	174.004	1.0007	0.233229	4.29063	1.78165e-05	0.000330603		AAEL010802	184.231	1.55314	0.257269	6.03702	1.56986e-09	3.03648e-08
AAEL001312	2196.87	0.615411	0.149112	4.12717	3.6725e-05	0.000537384		AAEL000572	1368.6	-0.829183	0.157218	-5.2741	1.3341e-07	2.06345e-06		AAEL007414	231.02	-0.742855	0.173211	-4.28874	1.79693e-05	0.000332874		AAEL021534	64.4343	2.50672	0.415412	6.03431	1.59645e-09	3.08269e-08
AAEL011078	240.684	-1.52371	0.369222	-4.12681	3.67824e-05	0.000537384		AAEL008386	604.345	0.760274	0.1442	5.27237	1.34674e-07	2.07948e-06		AAEL028052	593.043	-0.570684	0.13331	-4.28088	1.86154e-05	0.000344259		AAEL013989	2813.99	-0.878969	0.145743	-6.03097	1.62981e-09	3.1418e-08
AAEL023874	89.7199	1.27009	0.308262	4.12016	3.78613e-05	0.000552213		AAEL008598	77.254	-2.65652	0.504792	-5.2626	1.42032e-07	2.1872e-06		AAEL011787	871.138	0.592247	0.13836	4.28048	1.8649e-05	0.0003443		AAEL011255	1627.56	0.835968	0.138678	6.02812	1.6588e-09	3.19227e-08
AAEL013065	543.56	0.965073	0.234378	4.11759	3.82854e-05	0.000557458		AAEL003231	63.0475	-2.35934	0.448338	-5.26242	1.42173e-07	2.1872e-06		AAEL017113	385.063	-0.722963	0.169192	-4.27302	1.92839e-05	0.000355421		AAEL004126	655.283	0.855016	0.141993	6.02152	1.72782e-09	3.3195e-08
AAEL008471	125.964	1.0246	0.249066	4.11378	3.8923e-05	0.00056579		AAEL001022	648.838	-1.07945	0.205134	-5.26217	1.42368e-07	2.1872e-06		AAEL002560	806.342	0.53878	0.126111	4.27226	1.93503e-05	0.000356046		AAEL019529	1726.71	-0.718668	0.119779	-5.99993	1.97404e-09	3.78485e-08
AAEL004368	147.428	-0.975348	0.237278	-4.11057	3.94678e-05	0.000572442		AAEL009311	588.799	-0.833032	0.158403	-5.25893	1.44898e-07	2.22233e-06		AAEL010843	4407.75	-0.489786	0.114723	-4.26929	1.96094e-05	0.000360207		AAEL014842	226.79	1.0093	0.168225	5.99969	1.97692e-09	3.78485e-08
AAEL003136	114.661	-1.66889	0.406025	-4.11031	3.9513e-05	0.000572442		AAEL010627	65.7831	2.80782	0.534041	5.25769	1.45876e-07	2.23359e-06		AAEL012679	221.809	0.709809	0.166501	4.26308	2.01628e-05	0.000369752		AAEL013407	17924	-0.732829	0.12215	-5.99944	1.97998e-09	3.78485e-08
AAEL010485	163.367	1.07646	0.262221	4.10516	4.04042e-05	0.000584374		AAEL019552	969.867	-0.787134	0.149746	-5.25648	1.4684e-07	2.24458e-06		AAEL000210	487.867	-0.580738	0.136264	-4.26186	2.02728e-05	0.000371148		AAEL013063	729.446	0.790722	0.131809	5.99898	1.98566e-09	3.78935e-08
AAEL029070	3739.21	-0.639953	0.156195	-4.09715	4.18262e-05	0.000603931		AAEL009126	589.3	-0.978752	0.186247	-5.25513	1.47922e-07	2.25736e-06		AAEL020525	3193.07	-0.446098	0.104697	-4.26084	2.03657e-05	0.000372226		AAEL021243	1657.67	1.41438	0.235942	5.9946	2.03981e-09	3.88619e-08
AAEL005977	292.977	0.955488	0.233312	4.09532	4.21581e-05	0.000607708		AAEL004242	1493.99	0.680962	0.129618	5.2536	1.49157e-07	2.2724e-06		AAEL013005	1714.68	-0.543496	0.127592	-4.25966	2.04741e-05	0.000373584		AAEL008227	1478.24	0.807031	0.134835	5.98534	2.15933e-09	4.10704e-08
AAEL011989	3494.55	-0.644172	0.157337	-4.09423	4.23574e-05	0.000609566		AAEL013407	31127.5	-0.866845	0.165237	-5.24608	1.55371e-07	2.36313e-06		AAEL011169	1563.81	-2.46593	0.579301	-4.25675	2.07424e-05	0.00037785		AAEL012955	352.085	1.09581	0.183198	5.98159	2.20971e-09	4.19587e-08
AAEL009298	112.773	1.07895	0.263716	4.09132	4.28917e-05	0.000616229		AAEL000451	408.346	-0.879698	0.167872	-5.24028	1.60329e-07	2.4345e-06		AAEL001250	702.144	-0.541741	0.127278	-4.25634	2.07797e-05	0.000377901		AAEL003653	1116.42	3.32039	0.555314	5.9793	2.24101e-09	4.24824e-08
AAEL009704	106.865	1.11565	0.273087	4.08535	4.4011e-05	0.00063044		AAEL004665	520.496	1.00903	0.192958	5.22928	1.7017e-07	2.57964e-06		AAEL011922	92.445	-1.20558	0.283369	-4.25446	2.09556e-05	0.000380468		AAEL019857	835.347	0.981334	0.164386	5.96969	2.37706e-09	4.49868e-08
AAEL010476	385.196	-0.811998	0.198763	-4.08526	4.40266e-05	0.00063044		AAEL001232	315.137	0.922891	0.176542	5.2276	1.71723e-07	2.59888e-06		AAEL029015	11052.4	0.497207	0.116884	4.25385	2.10127e-05	0.000380872		AAEL027717	135.057	1.69702	0.28458	5.96324	2.47286e-09	4.67224e-08
AAEL007484	1907.65	-0.728888	0.178545	-4.08238	4.45769e-05	0.000637266		AAEL010906	528.369	-0.853565	0.163404	-5.22366	1.75419e-07	2.65042e-06		AAEL003785	1678.08	-0.577065	0.135704	-4.25237	2.11517e-05	0.000382758		AAEL011917	15466.9	-1.08598	0.182176	-5.96118	2.50428e-09	4.72377e-08
AAEL002250	54.3952	-1.38265	0.338843	-4.0805	4.49399e-05	0.000641394		AAEL004294	2160.03	-0.781072	0.149894	-5.21084	1.87988e-07	2.83564e-06		AAEL012698	265.034	1.00893	0.237378	4.25032	2.13463e-05	0.000385643		AAEL023615	27.3641	2.68951	0.451219	5.96054	2.51409e-09	4.73446e-08
AAEL027700	440.803	0.777953	0.190688	4.07972	4.50906e-05	0.000642179		AAEL027717	66.6744	2.50945	0.481851	5.20793	1.90958e-07	2.8757e-06		AAEL014604	280.415	0.741168	0.174463	4.24828	2.15414e-05	0.000388527		AAEL009132	579.458	0.903973	0.151765	5.95641	2.57836e-09	4.84748e-08
AAEL005008	2510.19	0.812365	0.199136	4.07944	4.51434e-05	0.000642179		AAEL007633	392.671	-1.07963	0.207357	-5.20662	1.92314e-07	2.89135e-06		AAEL006065	534.059	-0.682781	0.160977	-4.24147	2.2206e-05	0.000399853		AAEL019925	783.761	-1.16702	0.195941	-5.95597	2.58538e-09	4.85268e-08
AAEL008039	1108.12	0.960759	0.235554	4.07873	4.52827e-05	0.000643103		AAEL007947	601.989	0.86636	0.166493	5.20357	1.95496e-07	2.93436e-06		AAEL006863	2514.25	-0.62133	0.146642	-4.23704	2.26484e-05	0.000407151		AAEL017395	2977.27	-0.838283	0.140981	-5.94609	2.74631e-09	5.14629e-08
AAEL027506	990.197	-1.38462	0.33953	-4.07806	4.54128e-05	0.000643894		AAEL012206	883.168	0.876701	0.168541	5.20172	1.97451e-07	2.9544e-06		AAEL011930	12285	-0.416652	0.0983626	-4.23587	2.27664e-05	0.0004086		AAEL004216	3777.95	-1.59951	0.269166	-5.94244	2.80802e-09	5.25331e-08
AAEL002377	358.312	-0.752697	0.184646	-4.07643	4.57325e-05	0.000647282		AAEL013533	3989.51	0.577831	0.111085	5.2017	1.97477e-07	2.9544e-06		AAEL012683	910.42	0.576858	0.13633	4.23134	2.32306e-05	0.00041625		AAEL026300	3327.97	1.29168	0.217728	5.93254	2.98289e-09	5.57132e-08
AAEL012489	97.3736	-1.19784	0.29387	-4.07608	4.58014e-05	0.000647282		AAEL021176	332.578	0.854602	0.164378	5.199	2.00369e-07	2.99276e-06		AAEL021667	682.449	0.892088	0.210936	4.22919	2.3453e-05	0.000419548		AAEL003289	3141.09	3.11274	0.524864	5.93056	3.01897e-09	5.62948e-08
AAEL009467	2088.8	0.798068	0.195955	4.07271	4.64703e-05	0.000655663		AAEL026347	63.3506	1.67186	0.321964	5.19268	2.07283e-07	3.09098e-06		AAEL003225	2442.87	1.13057	0.267385	4.22825	2.35517e-05	0.000420627		AAEL004523	4698.37	-0.768544	0.129626	-5.92895	3.04871e-09	5.67567e-08
AAEL002929	2790.95	1.15541	0.283799	4.07122	4.67673e-05	0.000657926		AAEL024618	1056.26	-0.747855	0.144145	-5.18823	2.123e-07	3.16064e-06		AAEL017460	12076.1	-0.636651	0.150623	-4.22678	2.37059e-05	0.000422692		AAEL013971	531.87	1.08546	0.183116	5.9277	3.07204e-09	5.70979e-08
AAEL014613	2262.81	0.958957	0.23555	4.07114	4.67828e-05	0.000657926		AAEL000137	834.779	0.932346	0.179863	5.18366	2.17573e-07	3.23387e-06		AAEL003226	30.4351	2.11002	0.499489	4.22436	2.39621e-05	0.000426564		AAEL009759	125.166	-1.59966	0.269911	-5.92662	3.09234e-09	5.73818e-08
AAEL004280	3037.26	-1.52527	0.375236	-4.06483	4.80683e-05	0.000673976		AAEL012841	504.738	-0.822888	0.158765	-5.18307	2.18265e-07	3.23889e-06		AAEL001935	494.686	0.585384	0.138623	4.22284	2.41241e-05	0.000428751		AAEL006982	90.011	2.28974	0.387122	5.91478	3.32314e-09	6.15645e-08
AAEL017987	135.128	-1.92832	0.474398	-4.06477	4.80799e-05	0.000673976		AAEL028188	680.008	0.960217	0.185301	5.18192	2.1961e-07	3.25357e-06		AAEL006992	1019.18	0.490418	0.116167	4.22166	2.42506e-05	0.000430301		AAEL013512	23797	-1.6077	0.272054	-5.90948	3.43195e-09	6.34771e-08
AAEL002917	752.628	0.886535	0.218254	4.06194	4.86669e-05	0.0006811		AAEL021853	46.3172	2.0908	0.404043	5.17468	2.28301e-07	3.37324e-06		AAEL026726	47.3784	-1.76645	0.418941	-4.21645	2.48176e-05	0.000439648		AAEL009627	318.457	1.05043	0.178311	5.89102	3.83809e-09	7.08743e-08
AAEL003861	55.7355	1.71475	0.422222	4.06126	4.88083e-05	0.000681184		AAEL027145	20.7466	4.19911	0.811487	5.17458	2.28425e-07	3.37324e-06		AAEL001293	2441.84	-0.717822	0.170352	-4.21376	2.51159e-05	0.000444214		AAEL012148	1593.47	3.73349	0.633938	5.88936	3.87701e-09	7.14773e-08
AAEL012579	4410.21	-0.739489	0.182088	-4.06116	4.88304e-05	0.000681184		AAEL025631	120.253	1.85713	0.35893	5.17408	2.29039e-07	3.37685e-06		AAEL011031	1653.23	0.705561	0.167503	4.21222	2.52876e-05	0.000446531		AAEL000689	19.8183	-4.19458	0.713093	-5.88223	4.04772e-09	7.44427e-08
AAEL009483	297.732	0.884711	0.218011	4.05811	4.94723e-05	0.000689027		AAEL003297	8534.35	3.20108	0.619067	5.17082	2.3307e-07	3.43074e-06		AAEL010609	7680.79	0.73798	0.175518	4.20457	2.61578e-05	0.000461152		AAEL007296	984.275	1.11974	0.190364	5.8821	4.05091e-09	7.44427e-08
AAEL013389	1506.35	0.638297	0.157379	4.0558	4.99627e-05	0.000693862		AAEL022932	467.777	-1.78027	0.344478	-5.16803	2.36581e-07	3.47682e-06		AAEL007811	323.034	-0.662682	0.157764	-4.20046	2.66373e-05	0.000468851		AAEL017359	34.9406	4.40691	0.749424	5.8804	4.09286e-09	7.50928e-08
AAEL003589	132.503	-1.18657	0.292567	-4.05572	4.99799e-05	0.000693862		AAEL012207	3538.45	0.760548	0.147207	5.16653	2.3848e-07	3.49911e-06		AAEL019565	4843.47	-0.498671	0.118756	-4.19913	2.67941e-05	0.000470853		AAEL012536	352.145	1.01363	0.172537	5.87483	4.23285e-09	7.75365e-08
AAEL005041	262.797	-0.813765	0.200709	-4.05445	5.02527e-05	0.000696532		AAEL026355	296.591	-0.836859	0.162096	-5.16275	2.43348e-07	3.56481e-06		AAEL012522	2745.18	-0.494156	0.117697	-4.19853	2.68658e-05	0.000471356		AAEL026069	5263.27	-0.92351	0.15733	-5.86991	4.36039e-09	7.97448e-08
AAEL021615	2499.41	0.785155	0.193749	4.05243	5.06879e-05	0.000701439		AAEL014505	2393.23	-0.619883	0.120199	-5.15715	2.50736e-07	3.66716e-06		AAEL009883	896.373	-0.754245	0.179749	-4.19612	2.71532e-05	0.000475638		AAEL010906	447.858	-0.989995	0.168695	-5.86855	4.39619e-09	8.0271e-08
AAEL019981	1141.36	1.15459	0.285077	4.05009	5.11984e-05	0.000707372		AAEL009706	1463.2	0.783526	0.152095	5.15156	2.58328e-07	3.77216e-06		AAEL010661	788.964	0.488851	0.116602	4.19248	2.75927e-05	0.000482564		AAEL012616	6445.7	-0.759098	0.129384	-5.86702	4.43693e-09	8.08854e-08
AAEL007979	938.287	-0.676394	0.167136	-4.04698	5.18833e-05	0.000715691		AAEL023348	81.8004	-1.5143	0.294042	-5.14995	2.60555e-07	3.79861e-06		AAEL022168	357.987	-0.726521	0.173379	-4.19037	2.78503e-05	0.000486291		AAEL010369	115.677	-1.91528	0.326646	-5.86347	4.53306e-09	8.2506e-08
AAEL004613	1041.42	-0.968189	0.239263	-4.04654	5.19793e-05	0.000715874		AAEL010330	2725.28	-0.616412	0.119706	-5.14939	2.61337e-07	3.80395e-06		AAEL009017	1888.73	0.490576	0.117096	4.18952	2.79543e-05	0.00048733		AAEL008162	8837.18	-1.1003	0.187787	-5.8593	4.64835e-09	8.44697e-08
AAEL006315	1179.93	-0.637545	0.157716	-4.04235	5.29184e-05	0.000727649		AAEL019669	14821.9	-0.580413	0.112805	-5.14526	2.67144e-07	3.8823e-06		AAEL002017	2595.21	0.788919	0.188377	4.18797	2.81459e-05	0.00048989		AAEL025700	129.643	-2.43656	0.416653	-5.84794	4.97708e-09	9.02996e-08
AAEL003242	11.3152	6.27836	1.5535	4.04143	5.31258e-05	0.000729341		AAEL002962	18.9376	3.037	0.590585	5.14236	2.71311e-07	3.9366e-06		AAEL021131	2912.63	0.715699	0.171735	4.16748	3.07992e-05	0.000534903		AAEL013346	64.038	2.02017	0.345663	5.84433	5.08612e-09	9.21315e-08
AAEL017385	538.722	-0.872781	0.216069	-4.03936	5.35973e-05	0.000734648		AAEL002783	390.759	-0.915418	0.178092	-5.14014	2.74539e-07	3.97712e-06		AAEL000713	4799.85	-0.551177	0.132264	-4.16725	3.08297e-05	0.000534903		AAEL011095	231.711	1.36533	0.233852	5.83844	5.26921e-09	9.52967e-08
AAEL010017	16583.5	0.738593	0.182879	4.03871	5.3746e-05	0.000735521		AAEL001807	1930.87	-0.855994	0.166561	-5.13923	2.75863e-07	3.98997e-06		AAEL011814	763.928	-0.633343	0.152026	-4.16601	3.0998e-05	0.00053646		AAEL008157	262.399	1.06299	0.182248	5.83265	5.45529e-09	9.85059e-08
AAEL001232	269.414	0.835195	0.206932	4.03609	5.43501e-05	0.000742612		AAEL024731	137.546	-1.22181	0.2378	-5.13797	2.77724e-07	4.01055e-06		AAEL012167	322.105	-0.680556	0.163365	-4.16586	3.10174e-05	0.00053646		AAEL027397	43.2863	2.22357	0.3814	5.83003	5.54185e-09	9.99109e-08
AAEL013320	3388.48	-0.942933	0.233777	-4.03348	5.49576e-05	0.00074973		AAEL005979	69.3995	-1.7803	0.346526	-5.13755	2.78338e-07	4.01224e-06		AAEL024475	386.361	0.632419	0.152059	4.15903	3.19598e-05	0.000551887		AAEL016992	3819.16	1.00189	0.172033	5.82382	5.75179e-09	1.03532e-07
AAEL009463	947.327	0.753153	0.187097	4.02548	5.68603e-05	0.000774464		AAEL009423	1369.2	0.745483	0.145112	5.1373	2.78719e-07	4.01224e-06		AAEL005041	410.474	-0.636311	0.153135	-4.15524	3.24951e-05	0.000560246		AAEL008869	222.695	1.55203	0.266844	5.81627	6.01749e-09	1.08144e-07
AAEL009882	436.267	-0.724701	0.180308	-4.01924	5.83858e-05	0.000793992		AAEL009414	3455.16	-0.633331	0.123379	-5.13323	2.84815e-07	4.09355e-06		AAEL023378	104.849	-1.15449	0.278332	-4.14788	3.35563e-05	0.00057647		AAEL007024	1667.8	-0.759759	0.13072	-5.81211	6.16906e-09	1.10694e-07
AAEL010496	636.374	-0.74275	0.185181	-4.01095	6.04748e-05	0.000821109		AAEL006315	1127	-0.773381	0.150685	-5.13244	2.86008e-07	4.10424e-06		AAEL005013	1169.09	0.552103	0.133129	4.14711	3.36695e-05	0.00057647		AAEL012101	427.317	0.82805	0.142477	5.81184	6.17914e-09	1.10701e-07
AAEL012455	1076.8	0.673382	0.167902	4.01056	6.05751e-05	0.000821181		AAEL004036	54.102	1.85738	0.361965	5.13139	2.87616e-07	4.12085e-06		AAEL003133	136.138	1.07777	0.259888	4.14707	3.36756e-05	0.00057647		AAEL024362	659.121	1.55608	0.268331	5.79912	6.66648e-09	1.19244e-07
AAEL019598	182.739	-1.11709	0.278748	-4.00752	6.13605e-05	0.000830527		AAEL012702	2358.1	0.978358	0.190815	5.12726	2.93987e-07	4.20553e-06		AAEL017059	1089.3	-0.591188	0.14256	-4.14695	3.36929e-05	0.00057647		AAEL013950	520.669	0.874964	0.151031	5.79326	6.90332e-09	1.23287e-07
AAEL014863	691.611	-1.21884	0.304222	-4.0064	6.16505e-05	0.000833148		AAEL012013	209.294	2.12123	0.4144	5.11881	3.07473e-07	4.39157e-06		AAEL007356	495.992	-0.60786	0.146582	-4.14691	3.36994e-05	0.00057647		AAEL007989	68.5593	2.4841	0.429007	5.79036	7.02353e-09	1.25148e-07
AAEL024456	2699.09	1.28393	0.320557	4.00532	6.19344e-05	0.000835679		AAEL001656	5088.31	-1.09879	0.214845	-5.11433	3.14858e-07	4.49004e-06		AAEL027717	113.372	1.05198	0.25386	4.14395	3.41373e-05	0.00058305		AAEL002567	258.931	1.97735	0.341499	5.79022	7.02943e-09	1.25148e-07
AAEL010032	4585.07	-0.926514	0.231387	-4.00418	6.22341e-05	0.000837899		AAEL012856	27.8637	3.01183	0.588954	5.11387	3.1563e-07	4.49404e-06		AAEL027157	3467.59	0.476443	0.115083	4.13998	3.47329e-05	0.000592299		AAEL002055	510.925	0.894446	0.15487	5.77547	7.67371e-09	1.36406e-07
AAEL010491	644.223	-0.7366	0.183968	-4.00395	6.22926e-05	0.000837899		AAEL006818	271.186	0.964394	0.188947	5.10405	3.32456e-07	4.72625e-06		AAEL001169	427.699	-0.63502	0.15348	-4.13749	3.51133e-05	0.000597855		AAEL014886	1077.66	-1.00177	0.173648	-5.76899	7.97459e-09	1.41533e-07
AAEL009125	891.833	0.704482	0.175964	4.00357	6.23949e-05	0.000837972		AAEL006180	405.624	-1.08174	0.212045	-5.10143	3.37094e-07	4.78475e-06		AAEL013495	320.906	-0.711552	0.172006	-4.13677	3.52226e-05	0.000598785		AAEL002662	367.21	1.3469	0.233583	5.76628	8.10382e-09	1.43604e-07
AAEL020525	2150.68	-0.60226	0.150574	-3.99977	6.34041e-05	0.000850205		AAEL003154	87.4986	1.60967	0.316046	5.09315	3.52159e-07	4.99083e-06		AAEL010793	499.45	-0.596137	0.144158	-4.13531	3.54476e-05	0.000601675		AAEL008711	25.3251	3.86102	0.669986	5.76283	8.27131e-09	1.46344e-07
AAEL027493	147.943	0.936315	0.234168	3.99848	6.37496e-05	0.000853514		AAEL024497	402.695	-1.09733	0.215537	-5.09117	3.55865e-07	5.02809e-06		AAEL009861	137.868	0.922676	0.223152	4.13475	3.55337e-05	0.000602111		AAEL014823	148.579	1.47419	0.256288	5.7521	8.81416e-09	1.55708e-07
AAEL024775	54.3483	-1.79515	0.449808	-3.99093	6.58158e-05	0.000879816		AAEL023335	77	-1.39561	0.274125	-5.09116	3.55888e-07	5.02809e-06		AAEL017536	6056.04	1.05965	0.256299	4.13443	3.55833e-05	0.000602111		AAEL010582	1023.1	-1.04068	0.181009	-5.74932	8.96015e-09	1.58042e-07
AAEL002399	4850.24	-0.667334	0.167249	-3.99007	6.60547e-05	0.000881647		AAEL026834	689.96	1.1561	0.227282	5.08664	3.64466e-07	5.14134e-06		AAEL000904	944.915	0.630841	0.152601	4.13391	3.5664e-05	0.000602546		AAEL021510	5349.89	0.782494	0.136164	5.74672	9.09936e-09	1.6025e-07
AAEL020642	148.83	1.21374	0.304237	3.98945	6.62271e-05	0.000882586		AAEL011567	2359.81	-0.753871	0.148316	-5.08287	3.7178e-07	5.23643e-06		AAEL003091	204.404	0.862627	0.208794	4.13148	3.60441e-05	0.000608028		AAEL013689	70.6744	1.8509	0.322784	5.73417	9.79909e-09	1.72307e-07
AAEL000820	344.258	0.817659	0.205039	3.98782	6.66826e-05	0.000887289		AAEL008376	96.6651	1.79509	0.353358	5.08009	3.77262e-07	5.30546e-06		AAEL006171	1172.92	0.6104	0.14783	4.12907	3.64231e-05	0.000612907		AAEL023877	1300.01	-1.03772	0.181093	-5.73029	1.00262e-08	1.76028e-07
AAEL026027	64.7401	-1.78991	0.449364	-3.98322	6.79882e-05	0.000903272		AAEL006006	119.382	1.22433	0.241223	5.07554	3.86397e-07	5.42558e-06		AAEL008844	5891.7	-0.604051	0.146297	-4.12893	3.64452e-05	0.000612907		AAEL027190	753.042	0.777762	0.135752	5.7293	1.00846e-08	1.76783e-07
AAEL000948	3748.61	0.729868	0.183268	3.98252	6.81875e-05	0.000903763		AAEL019802	2441.76	-0.560976	0.110547	-5.07455	3.88409e-07	5.44547e-06		AAEL011006	660.281	-0.580753	0.140698	-4.12766	3.66468e-05	0.000615352		AAEL007511	402.684	1.02883	0.17961	5.72816	1.01527e-08	1.77704e-07
AAEL007342	3583.02	0.733587	0.184219	3.98215	6.82953e-05	0.000903763		AAEL009510	3092.34	0.639763	0.126302	5.06534	4.07664e-07	5.70667e-06		AAEL019597	1952.38	0.684946	0.165988	4.12648	3.6836e-05	0.000617581		AAEL013520	13635.6	-1.64775	0.287701	-5.72729	1.02046e-08	1.78338e-07
AAEL014057	143.908	-1.75944	0.441852	-3.98197	6.83468e-05	0.000903763		AAEL000566	105.522	1.71279	0.339238	5.04894	4.44277e-07	6.20969e-06		AAEL008726	150.577	-1.64922	0.400041	-4.12262	3.74591e-05	0.000627067		AAEL013320	2270.33	-0.715777	0.124988	-5.72678	1.02355e-08	1.78604e-07
AAEL006124	711.886	-0.785832	0.197379	-3.98134	6.85284e-05	0.000903763		AAEL002399	5288.3	-0.740537	0.146777	-5.04532	4.52767e-07	6.31869e-06		AAEL009142	2225.43	0.42068	0.102182	4.11698	3.83869e-05	0.000641618		AAEL007500	290.546	1.27545	0.223376	5.7099	1.13044e-08	1.96956e-07
AAEL007592	36577.6	-1.23747	0.310822	-3.98127	6.85476e-05	0.000903763		AAEL003318	4949.87	-1.23237	0.244323	-5.04404	4.55814e-07	6.35152e-06		AAEL005474	2876.57	0.507455	0.123353	4.11386	3.891e-05	0.00064937		AAEL008219	117.901	1.50589	0.263994	5.70426	1.16852e-08	2.0328e-07
AAEL013407	22628	-0.659883	0.165786	-3.98034	6.88176e-05	0.000905942		AAEL005037	1538.1	-0.689359	0.136752	-5.04095	4.63217e-07	6.43808e-06		AAEL012341	398.763	0.739587	0.179874	4.11169	3.92767e-05	0.000654491		AAEL000457	106.826	1.47644	0.259211	5.6959	1.22725e-08	2.13172e-07
AAEL010765	5009.42	0.671299	0.168841	3.97593	7.01043e-05	0.000921065		AAEL007979	1062.1	-0.901403	0.178819	-5.04086	4.63435e-07	6.43808e-06		AAEL008039	307.477	0.629369	0.153089	4.11113	3.93719e-05	0.000655081		AAEL002853	195.988	1.95776	0.343948	5.69202	1.25542e-08	2.17734e-07
AAEL014331	280.831	-1.06678	0.268326	-3.97568	7.01794e-05	0.000921065		AAEL001301	6349.95	-0.798007	0.158764	-5.02638	4.99814e-07	6.93293e-06		AAEL017133	1390.56	-0.584005	0.142114	-4.1094	3.96684e-05	0.000659013		AAEL001532	203.814	1.27379	0.22401	5.68632	1.29805e-08	2.24784e-07
AAEL027249	1383.93	-0.641341	0.16153	-3.97041	7.17476e-05	0.000940219		AAEL012280	345.761	0.774508	0.154283	5.02006	5.16551e-07	7.15311e-06		AAEL011458	692.233	2.69835	0.656742	4.10869	3.97901e-05	0.000659518		AAEL001054	2527.26	0.968739	0.170428	5.68417	1.31452e-08	2.27293e-07
AAEL003743	4921.74	-0.726723	0.183079	-3.96945	7.2039e-05	0.000942611		AAEL018273	2194.15	0.75865	0.151131	5.0198	5.17252e-07	7.15311e-06		AAEL021626	133.057	0.955975	0.232681	4.10853	3.98193e-05	0.000659518		AAEL010631	27.2199	5.37353	0.946522	5.67713	1.36969e-08	2.36474e-07
AAEL025613	99.6786	1.12716	0.284019	3.96861	7.22928e-05	0.000944502		AAEL011557	1800.97	1.22855	0.244781	5.01897	5.19486e-07	7.17314e-06		AAEL002029	43.5647	1.43452	0.349595	4.10338	4.07155e-05	0.000673343		AAEL008205	290.558	3.8454	0.677429	5.67647	1.37505e-08	2.37041e-07
AAEL007060	86.7724	-1.53718	0.387497	-3.96696	7.27952e-05	0.000949632		AAEL027351	1170.31	0.788007	0.157378	5.00709	5.52587e-07	7.6187e-06		AAEL006829	4085.54	0.4992	0.121839	4.0972	4.18179e-05	0.000690531		AAEL008028	1241.2	-1.01306	0.178705	-5.66892	1.437e-08	2.47346e-07
AAEL004755	2527.58	0.695004	0.175248	3.96583	7.31415e-05	0.000952712		AAEL027034	4512.77	0.868755	0.17389	4.996	5.85326e-07	8.05127e-06		AAEL002130	702.947	0.629581	0.153696	4.09626	4.1987e-05	0.000692279		AAEL006964	1219.5	-0.735417	0.129782	-5.66655	1.45705e-08	2.50419e-07
AAEL000905	177.105	1.37105	0.345824	3.96458	7.35262e-05	0.000956282		AAEL004076	531.901	-0.666718	0.133454	-4.99587	5.85723e-07	8.05127e-06		AAEL019957	500.858	0.638351	0.155879	4.09517	4.21857e-05	0.00069451		AAEL008056	177.46	1.12141	0.198098	5.66087	1.50604e-08	2.58451e-07
AAEL010520	1422.37	-0.626031	0.158158	-3.95826	7.54962e-05	0.000980431		AAEL020547	181.496	-0.958559	0.191886	-4.99545	5.86984e-07	8.05648e-06		AAEL024184	1131.26	-0.841181	0.205541	-4.09252	4.26711e-05	0.000701446		AAEL010787	11873.3	0.697737	0.123312	5.6583	1.52881e-08	2.61964e-07
AAEL011158	975.867	0.729707	0.184489	3.95529	7.6442e-05	0.000991225		AAEL023188	1926.52	-0.68758	0.137679	-4.99407	5.91206e-07	8.10227e-06		AAEL025518	1169.71	-0.797949	0.195297	-4.08583	4.39203e-05	0.000720899		AAEL025361	5419.52	1.1424	0.202018	5.65494	1.55899e-08	2.66735e-07
AAEL000626	89.3194	1.37306	0.347625	3.94984	7.82027e-05	0.00101254		AAEL021440	228.822	-1.422	0.284906	-4.99113	6.00261e-07	8.21405e-06		AAEL003316	355.045	0.61579	0.150769	4.08434	4.42029e-05	0.000724451		AAEL009955	35828.7	-1.01383	0.179315	-5.65395	1.56805e-08	2.67883e-07
AAEL012279	2314.16	-0.820314	0.208122	-3.9415	8.09743e-05	0.00104686		AAEL008459	129.403	-1.07873	0.216203	-4.98944	6.05553e-07	8.27409e-06		AAEL011881	2165.1	-0.539449	0.132193	-4.08076	4.4889e-05	0.000734595		AAEL017098	35310.7	-1.77346	0.313733	-5.65278	1.57873e-08	2.69304e-07
AAEL011822	113.919	-1.10179	0.279626	-3.94022	8.14078e-05	0.0010501		AAEL007882	241.174	-0.978519	0.196418	-4.98181	6.2992e-07	8.59418e-06		AAEL009793	145.093	-1.28886	0.316392	-4.07361	4.62896e-05	0.000755349		AAEL022268	505.042	0.967118	0.171399	5.6425	1.67594e-08	2.85138e-07
AAEL006992	1732.02	0.689617	0.175028	3.94004	8.14683e-05	0.0010501		AAEL002004	46.5335	3.08735	0.619879	4.98058	6.33946e-07	8.63621e-06		AAEL009803	15.6733	-2.4952	0.612531	-4.07358	4.62951e-05	0.000755349		AAEL001046	560.563	0.783398	0.13884	5.64244	1.67655e-08	2.85138e-07
AAEL024147	961.484	-0.956879	0.242911	-3.93922	8.17468e-05	0.00105212		AAEL001169	296.199	-0.959006	0.192592	-4.97946	6.37623e-07	8.67338e-06		AAEL012297	723.01	0.60484	0.148536	4.07202	4.66069e-05	0.000759305		AAEL000417	2286.02	-1.0538	0.186905	-5.63816	1.71874e-08	2.9188e-07
AAEL014891	1119.99	0.742276	0.188507	3.93766	8.22811e-05	0.00105743		AAEL006474	692.559	-0.864483	0.173726	-4.97612	6.48726e-07	8.8113e-06		AAEL002138	11.022	4.02157	0.98867	4.06766	4.74879e-05	0.000772508		AAEL010065	3219.34	-0.722958	0.128345	-5.63292	1.77187e-08	3.00455e-07
AAEL013989	3663.44	-1.05248	0.26751	-3.93437	8.34163e-05	0.00107043		AAEL005522	393.514	-1.0016	0.201355	-4.97428	6.54911e-07	8.88211e-06		AAEL013303	1315.14	-0.987581	0.243013	-4.0639	4.82589e-05	0.000783884		AAEL009616	341.509	1.04764	0.186232	5.62548	1.8499e-08	3.13221e-07
AAEL006684	366.04	-1.09194	0.277571	-3.93392	8.3572e-05	0.00107084		AAEL016975	563.605	1.22521	0.246324	4.97397	6.55946e-07	8.88297e-06		AAEL008293	190.942	0.803512	0.197824	4.06174	4.87082e-05	0.00079001		AAEL013774	2048.31	0.946552	0.168441	5.61948	1.91534e-08	3.23821e-07
AAEL013968	530.738	-0.718244	0.182626	-3.93286	8.39401e-05	0.00107396		AAEL019610	381.955	-0.968296	0.194794	-4.97086	6.66557e-07	9.01331e-06		AAEL026867	737.229	0.579436	0.142724	4.05983	4.91094e-05	0.00079534		AAEL008397	287.085	1.03911	0.184961	5.618	1.93178e-08	3.26116e-07
AAEL001519	466.859	0.713801	0.181564	3.93139	8.44545e-05	0.00107895		AAEL009080	1855.44	-0.74159	0.149505	-4.96032	7.03779e-07	9.50258e-06		AAEL008699	11733.6	-0.486887	0.12004	-4.05602	4.99157e-05	0.000807203		AAEL002680	380.074	1.1447	0.204198	5.6058	2.07294e-08	3.49431e-07
AAEL010146	16444	0.547424	0.139322	3.92919	8.52311e-05	0.00108726		AAEL010496	629.91	-0.696712	0.140564	-4.95654	7.17601e-07	9.67491e-06		AAEL024295	387.272	0.681454	0.168057	4.05489	5.01586e-05	0.000809935		AAEL005929	649.97	-1.12735	0.201905	-5.58359	2.35602e-08	3.96561e-07
AAEL007800	283.896	0.909358	0.231551	3.92725	8.59237e-05	0.00109448		AAEL001396	89.0166	1.50018	0.302714	4.95575	7.20523e-07	9.70001e-06		AAEL027632	8870.22	0.603568	0.148903	4.05344	5.04705e-05	0.000813771		AAEL019877	338.593	1.02366	0.183397	5.58165	2.38253e-08	4.00434e-07
AAEL002551	1263.58	-0.661788	0.168559	-3.92614	8.63195e-05	0.00109791		AAEL020476	1310.58	0.67203	0.13573	4.95124	7.37405e-07	9.90694e-06		AAEL014863	3432.19	-0.473821	0.116952	-4.05142	5.09083e-05	0.000817855		AAEL000781	140.156	1.27616	0.228682	5.5805	2.39828e-08	4.02488e-07
AAEL009392	295.863	-0.766524	0.19538	-3.92324	8.73652e-05	0.00110958		AAEL009483	473.439	0.799456	0.161471	4.95107	7.38062e-07	9.90694e-06		AAEL008397	253.321	0.813866	0.200887	4.05136	5.09214e-05	0.000817855		AAEL008473	517.047	1.11148	0.199271	5.57774	2.43667e-08	4.08331e-07
AAEL002291	22.9347	-2.4855	0.633641	-3.92257	8.76109e-05	0.00111107		AAEL004025	11823.4	-0.893435	0.180827	-4.94084	7.77864e-07	1.04259e-05		AAEL006124	702.149	-0.620971	0.153279	-4.05124	5.09479e-05	0.000817855		AAEL006219	97.4924	1.32183	0.237021	5.57686	2.449e-08	4.09794e-07
AAEL008313	369.455	-2.94465	0.751662	-3.91752	8.9465e-05	0.00113292		AAEL017133	946.874	-0.707201	0.143179	-4.93928	7.84129e-07	1.04945e-05		AAEL006386	297.284	-0.729472	0.180182	-4.04854	5.15389e-05	0.000826131		AAEL023132	19.6528	-4.45912	0.80029	-5.57188	2.5201e-08	4.21074e-07
AAEL010378	858.809	0.66106	0.168971	3.91228	9.14293e-05	0.0011561		AAEL008167	2377.63	-0.723838	0.146907	-4.92719	8.34205e-07	1.11483e-05		AAEL009007	31.0838	-1.82372	0.451209	-4.04186	5.30288e-05	0.000848771		AAEL027371	337.285	1.50294	0.27014	5.56356	2.64321e-08	4.40496e-07
AAEL004859	300.907	-0.849288	0.217259	-3.90911	9.26366e-05	0.00116966		AAEL013324	48.6087	1.93044	0.392232	4.92168	8.58045e-07	1.14502e-05		AAEL010065	3612.94	-0.529437	0.131088	-4.03878	5.37289e-05	0.000858722		AAEL007397	1791.77	-0.69913	0.125664	-5.56351	2.64406e-08	4.40496e-07
AAEL012903	21.9319	-2.14822	0.549674	-3.90817	9.29974e-05	0.0011725		AAEL012687	704.982	0.786589	0.159844	4.92098	8.61136e-07	1.14747e-05		AAEL012924	379.288	-0.635951	0.157499	-4.03782	5.39504e-05	0.000861004		AAEL011557	2585.93	1.09576	0.197186	5.55702	2.74426e-08	4.56524e-07
AAEL005383	95.4149	-1.26944	0.324949	-3.90658	9.36133e-05	0.00117855		AAEL001061	4120.22	-0.898745	0.182681	-4.91976	8.6649e-07	1.15259e-05		AAEL001937	1384.51	-0.626736	0.155254	-4.03684	5.4176e-05	0.000863346		AAEL001820	46.3998	-2.18544	0.393376	-5.5556	2.76657e-08	4.59564e-07
AAEL017302	61.9924	1.46735	0.375661	3.90605	9.38153e-05	0.00117937		AAEL004710	222.704	0.953253	0.193769	4.91954	8.67497e-07	1.15259e-05		AAEL005270	3508.86	-0.559944	0.13875	-4.03564	5.44537e-05	0.00086651		AAEL002263	169.26	1.39625	0.251346	5.5551	2.7746e-08	4.60229e-07
AAEL003090	672.872	0.672659	0.172356	3.90273	9.51121e-05	0.00119394		AAEL012092	3880.73	-0.578605	0.117682	-4.91669	8.8019e-07	1.16775e-05		AAEL005826	615.04	0.852315	0.211259	4.03446	5.47287e-05	0.000869622		AAEL000897	85.9352	-1.46103	0.263292	-5.54911	2.87123e-08	4.75565e-07
AAEL026659	3266.75	0.892211	0.228683	3.90152	9.55925e-05	0.00119823		AAEL013841	218.683	-1.28562	0.26173	-4.91203	9.01369e-07	1.19412e-05		AAEL003569	475.28	0.580069	0.143879	4.03164	5.53892e-05	0.000878841		AAEL004988	4508.49	-0.707895	0.127664	-5.545	2.93956e-08	4.86177e-07
AAEL019458	327.685	-1.26559	0.324637	-3.89847	9.68021e-05	0.00121164		AAEL005792	88.7061	-1.48553	0.302993	-4.90285	9.44583e-07	1.24956e-05		AAEL008663	140.562	0.909644	0.225696	4.03039	5.56849e-05	0.000881709		AAEL000484	274.095	3.56561	0.643104	5.54437	2.95014e-08	4.87221e-07
AAEL000904	2420.69	0.724073	0.186105	3.89067	9.9967e-05	0.00124944		AAEL019533	566.266	-0.871684	0.177814	-4.90222	9.47601e-07	1.25174e-05		AAEL000283	256.103	0.952912	0.236443	4.03019	5.57309e-05	0.000881709		AAEL019498	77.7509	1.7923	0.323434	5.54147	2.99936e-08	4.94634e-07
AAEL006829	9264.82	0.888649	0.228431	3.89022	0.000100152	0.00124995		AAEL013163	2922.64	0.747978	0.152591	4.90184	9.49419e-07	1.25233e-05		AAEL000905	53.8481	1.51996	0.377407	4.02737	5.64039e-05	0.000891042		AAEL024784	100.356	1.50816	0.27231	5.5384	3.05244e-08	5.02662e-07
AAEL012701	415.919	0.733724	0.188643	3.88948	0.000100459	0.00125197		AAEL010903	70.1822	-1.60533	0.328268	-4.8903	1.00681e-06	1.32612e-05		AAEL001646	304.088	0.616789	0.153162	4.02704	5.64837e-05	0.000891042		AAEL009818	165.814	1.31428	0.237349	5.53733	3.07113e-08	5.05011e-07
AAEL020476	953.252	0.613707	0.157832	3.88837	0.000100921	0.00125592		AAEL022132	138.016	-1.2845	0.262787	-4.888	1.01865e-06	1.33978e-05		AAEL002898	738.31	-0.676921	0.168191	-4.02471	5.7045e-05	0.000898603		AAEL014994	31614.6	1.0022	0.181133	5.53296	3.14876e-08	5.17021e-07
AAEL022219	600.846	1.04327	0.268382	3.88726	0.000101383	0.00125986		AAEL009850	69.0806	1.56837	0.321268	4.8818	1.05121e-06	1.38062e-05		AAEL027351	243.06	0.870308	0.216271	4.02415	5.71807e-05	0.000899445		AAEL002577	231.599	1.19253	0.215543	5.53271	3.15323e-08	5.17021e-07
AAEL018182	335.36	-1.01367	0.2608	-3.88679	0.00010158	0.0012605		AAEL011889	40254.2	-0.973986	0.199629	-4.87898	1.06635e-06	1.39849e-05		AAEL011424	962.011	0.554796	0.137995	4.02041	5.80963e-05	0.000912291		AAEL002619	1625.52	0.666662	0.120568	5.52934	3.21434e-08	5.26285e-07
AAEL022334	28112.5	0.745333	0.191897	3.88402	0.000102744	0.00127256		AAEL002269	111.05	-1.57384	0.322722	-4.87675	1.07846e-06	1.41235e-05		AAEL005651	4442.85	0.685265	0.170458	4.02014	5.8164e-05	0.000912291		AAEL027830	298.909	-1.54887	0.280265	-5.52644	3.26786e-08	5.34281e-07
AAEL013249	1187.61	-0.676406	0.174162	-3.88378	0.000102847	0.00127256		AAEL001484	1579.84	0.629642	0.129121	4.87638	1.08051e-06	1.41301e-05		AAEL020011	42.1971	-2.38119	0.592493	-4.01894	5.84616e-05	0.000915647		AAEL013606	378.752	3.72954	0.675051	5.52483	3.29801e-08	5.3844e-07
AAEL009735	1357.32	0.755742	0.194748	3.88061	0.000104195	0.0012874		AAEL008039	1434.65	0.963356	0.197782	4.87081	1.11142e-06	1.45135e-05		AAEL008007	89.1784	0.967136	0.240771	4.01683	5.89874e-05	0.000922563		AAEL014732	280.725	-1.75186	0.317146	-5.52382	3.31705e-08	5.40774e-07
AAEL022467	166.895	-0.98738	0.254482	-3.87996	0.000104473	0.00128796		AAEL004553	616.262	0.816305	0.167677	4.8683	1.12561e-06	1.46779e-05		AAEL022010	220.678	-0.793239	0.197584	-4.01469	5.95243e-05	0.000929632		AAEL012552	3535.81	-0.661537	0.119825	-5.52087	3.37327e-08	5.49155e-07
AAEL017212	4047.38	0.729437	0.188008	3.87981	0.000104538	0.00128796		AAEL007189	1026.96	0.748937	0.153976	4.864	1.15037e-06	1.49793e-05		AAEL011865	493	0.6932	0.172738	4.01301	5.99483e-05	0.000933932		AAEL027034	1983.85	0.667134	0.120862	5.51979	3.39397e-08	5.51738e-07
AAEL004756	433.38	-0.661865	0.170623	-3.87911	0.00010484	0.00128985		AAEL020800	270.202	-0.823734	0.169443	-4.86143	1.16538e-06	1.51533e-05		AAEL023657	327.91	0.634609	0.158154	4.0126	6.00535e-05	0.000933932		AAEL001981	3371.11	1.0446	0.189353	5.5167	3.45417e-08	5.60726e-07
AAEL026468	41.6608	-1.44096	0.371568	-3.87805	0.000105298	0.00129363		AAEL004002	135.965	1.3045	0.268429	4.85974	1.17538e-06	1.52616e-05		AAEL023753	284.487	-0.701421	0.174806	-4.01258	6.00583e-05	0.000933932		AAEL004513	332.284	-1.13681	0.206156	-5.51432	3.50139e-08	5.67584e-07
AAEL003190	45.4706	2.61258	0.67441	3.87388	0.000107118	0.00131328		AAEL008871	2686.44	-0.548212	0.112841	-4.85826	1.18423e-06	1.53547e-05		AAEL027164	340.281	0.63471	0.158193	4.01226	6.01408e-05	0.000933932		AAEL000024	146.852	-1.67808	0.304376	-5.51317	3.5242e-08	5.70471e-07
AAEL012528	1331.65	0.714475	0.184459	3.87335	0.000107349	0.00131328		AAEL014520	41.6417	1.85697	0.382297	4.85742	1.18926e-06	1.5398e-05		AAEL013780	4445.43	0.518842	0.129344	4.01134	6.03741e-05	0.000936226		AAEL010042	616.921	-0.808975	0.146806	-5.5105	3.5781e-08	5.78375e-07
AAEL019561	117.589	1.40471	0.362661	3.87334	0.000107352	0.00131328		AAEL017064	995.241	-0.637907	0.13136	-4.85619	1.19666e-06	1.54719e-05		AAEL005218	443.06	0.650323	0.162257	4.00798	6.12393e-05	0.0009483		AAEL026233	90.961	1.58039	0.287085	5.50494	3.69299e-08	5.96102e-07
AAEL008166	6812.29	-0.535048	0.138343	-3.86756	0.00010993	0.0013419		AAEL002416	10124.1	0.600691	0.12373	4.85486	1.2047e-06	1.55539e-05		AAEL017293	1112.12	-1.10527	0.276225	-4.00135	6.29827e-05	0.00097392		AAEL002354	6074.78	0.984233	0.179111	5.49511	3.9047e-08	6.29385e-07
AAEL008672	3982.62	0.542768	0.140344	3.8674	0.000110002	0.0013419		AAEL026094	230.377	1.29021	0.265929	4.85172	1.22395e-06	1.57801e-05		AAEL002625	1753.32	0.609643	0.152453	3.9989	6.36366e-05	0.000982643		AAEL023335	210.899	-1.51499	0.275808	-5.49291	3.95362e-08	6.3637e-07
AAEL009259	273.907	0.911196	0.235641	3.86688	0.000110236	0.00134286		AAEL000438	32.517	1.93354	0.398602	4.8508	1.22966e-06	1.58314e-05		AAEL019482	6328.5	0.455321	0.113877	3.99836	6.3782e-05	0.000983501		AAEL012563	1701.99	-0.909669	0.165655	-5.49133	3.98907e-08	6.41173e-07
AAEL001159	1134.09	0.723895	0.187564	3.85945	0.000113642	0.0013824		AAEL013466	674.155	-0.656746	0.135458	-4.84834	1.245e-06	1.60064e-05		AAEL024821	2419.13	0.75659	0.189328	3.99618	6.43725e-05	0.000991209		AAEL002269	785.179	-1.05951	0.193088	-5.48722	4.08307e-08	6.55359e-07
AAEL000001	258.604	-0.779233	0.201921	-3.8591	0.000113803	0.00138242		AAEL023905	88.1947	1.46587	0.302422	4.84709	1.25284e-06	1.60846e-05		AAEL004701	1070.28	-0.823463	0.206359	-3.99045	6.59481e-05	0.00101404		AAEL012837	6421.58	1.12042	0.204491	5.47906	4.27584e-08	6.85336e-07
AAEL010853	87.6	-1.26135	0.327004	-3.85731	0.000114642	0.00139066		AAEL011090	1346.17	-0.763288	0.157639	-4.84201	1.28531e-06	1.64783e-05		AAEL027416	3423.96	0.462413	0.115993	3.98657	6.70357e-05	0.00102932		AAEL006581	229.043	1.85108	0.337931	5.4777	4.30899e-08	6.89434e-07
AAEL012690	203.025	-0.915477	0.237674	-3.85181	0.000117247	0.00142027		AAEL011345	31.8747	2.14446	0.44293	4.84154	1.28836e-06	1.64914e-05		AAEL002687	6402.04	0.579424	0.145434	3.9841	6.7736e-05	0.00103862		AAEL017994	347.844	1.80215	0.329009	5.47751	4.31349e-08	6.89434e-07
AAEL013134	119.537	-1.09192	0.283556	-3.8508	0.000117734	0.00142417		AAEL004613	1246.09	-0.838463	0.17319	-4.8413	1.28994e-06	1.64914e-05		AAEL017145	10839.4	0.467588	0.117463	3.98072	6.87069e-05	0.00105203		AAEL008201	798.915	-1.13511	0.207296	-5.47579	4.35559e-08	6.95189e-07
AAEL003709	2445.52	0.775695	0.201547	3.8487	0.000118747	0.00143441		AAEL026215	340.948	-0.911178	0.188329	-4.83821	1.31011e-06	1.67259e-05		AAEL010827	307.199	-0.701603	0.1763	-3.97959	6.90328e-05	0.00105555		AAEL009691	7835.69	-1.15756	0.21143	-5.47493	4.3768e-08	6.97598e-07
AAEL027351	1002.53	0.964712	0.250706	3.84797	0.000119099	0.00143666		AAEL000119	1419.63	0.683279	0.141267	4.83679	1.31955e-06	1.68229e-05		AAEL001198	465.128	0.692137	0.173961	3.97868	6.92976e-05	0.00105812		AAEL003919	217.312	-1.052	0.192388	-5.46813	4.54806e-08	7.23884e-07
AAEL013537	397.78	-0.967754	0.251628	-3.84597	0.000120077	0.00144644		AAEL006124	719.054	-0.619596	0.128122	-4.83597	1.32499e-06	1.68687e-05		AAEL024228	15333.2	-0.442144	0.111333	-3.97136	7.14643e-05	0.00108968		AAEL013605	180.711	-1.13795	0.208204	-5.46554	4.615e-08	7.32812e-07
AAEL008921	1244.62	0.71031	0.184771	3.84427	0.000120911	0.00145447		AAEL004010	1329.03	-0.716045	0.148087	-4.83531	1.32938e-06	1.6901e-05		AAEL007536	1726.67	0.537076	0.135582	3.96126	7.45549e-05	0.00113381		AAEL014171	2220.49	0.990258	0.181185	5.46546	4.617e-08	7.32812e-07
AAEL019957	658.039	0.905083	0.235464	3.84384	0.000121126	0.00145502		AAEL012558	13860	-0.666933	0.138124	-4.82849	1.37571e-06	1.74658e-05		AAEL014435	226.561	-0.836284	0.211117	-3.96123	7.45656e-05	0.00113381		AAEL015254	141.702	4.19759	0.768371	5.46297	4.68231e-08	7.42134e-07
AAEL010678	23.0968	2.33279	0.606968	3.84335	0.000121368	0.00145592		AAEL013528	1178.65	-0.592522	0.122754	-4.82689	1.38678e-06	1.7582e-05		AAEL003130	1897.36	0.483413	0.122165	3.95706	7.58781e-05	0.00115217		AAEL003624	172.056	-1.0395	0.19029	-5.46273	4.68873e-08	7.42134e-07
AAEL001037	293.549	-0.715807	0.186379	-3.84061	0.000122731	0.00147022		AAEL001099	158.303	-1.25011	0.259012	-4.82646	1.3898e-06	1.75958e-05		AAEL010260	606.124	0.746302	0.188649	3.95603	7.6205e-05	0.00115553		AAEL005826	746.963	0.877552	0.160656	5.4623	4.70008e-08	7.42898e-07
AAEL006634	1995.1	-0.905191	0.235751	-3.83961	0.000123231	0.00147304		AAEL007162	1577.56	0.904835	0.187507	4.8256	1.39581e-06	1.76475e-05		AAEL005753	213.274	0.764173	0.193471	3.9498	7.8217e-05	0.0011844		AAEL006279	93.9303	1.365	0.249913	5.4619	4.71071e-08	7.43263e-07
AAEL026796	10.6842	-4.0623	1.05811	-3.83921	0.000123431	0.00147304		AAEL003274	658.867	-1.49827	0.310589	-4.82396	1.40738e-06	1.77691e-05		AAEL010339	212.834	-0.754471	0.191137	-3.94727	7.90464e-05	0.00119388		AAEL000268	153.055	-1.34621	0.246481	-5.46172	4.71541e-08	7.43263e-07
AAEL010338	48.3017	1.73484	0.451884	3.83912	0.000123477	0.00147304		AAEL019899	623.692	0.96806	0.200712	4.82313	1.41321e-06	1.78181e-05		AAEL011349	290.121	-0.654043	0.165697	-3.94723	7.90611e-05	0.00119388		AAEL021126	457.22	4.0369	0.739344	5.46011	4.75846e-08	7.49015e-07
AAEL025109	263.351	1.01605	0.2649	3.83559	0.000125264	0.00149229		AAEL007495	50.8714	1.70063	0.352761	4.82092	1.42896e-06	1.79919e-05		AAEL024686	699.668	0.584388	0.148093	3.94608	7.944e-05	0.00119795		AAEL024535	535.683	0.855777	0.156836	5.45652	4.85553e-08	7.63241e-07
AAEL005092	752.363	-0.611407	0.159467	-3.83406	0.000126046	0.00149954		AAEL008468	207.865	1.17796	0.24459	4.81604	1.46436e-06	1.84123e-05		AAEL003419	8797.45	-0.932196	0.236305	-3.94488	7.98391e-05	0.00120231		AAEL005474	3590.51	0.797831	0.146239	5.45565	4.87938e-08	7.65936e-07
AAEL013952	4122.64	-0.897786	0.234302	-3.83175	0.000127236	0.00151162		AAEL001112	528.583	-1.25701	0.261035	-4.81548	1.46847e-06	1.84386e-05		AAEL006964	744.588	0.525268	0.133186	3.94387	8.01785e-05	0.00120461		AAEL003462	135.261	1.65574	0.303507	5.45535	4.88755e-08	7.66163e-07
AAEL010951	106.389	1.20296	0.313974	3.8314	0.000127414	0.00151166		AAEL003676	568.179	0.674633	0.140146	4.81379	1.48098e-06	1.85701e-05		AAEL021533	333.659	-0.877819	0.222584	-3.94377	8.02118e-05	0.00120461		AAEL020804	3100.61	-1.21686	0.223132	-5.45356	4.93703e-08	7.72859e-07
AAEL002619	3701.47	0.725216	0.18951	3.8268	0.000129821	0.00153812		AAEL010827	153.229	-1.20518	0.250493	-4.81122	1.50015e-06	1.87848e-05		AAEL001864	3344.33	0.500397	0.126947	3.94179	8.08767e-05	0.00121293		AAEL004025	4473.73	-0.679402	0.124593	-5.45296	4.95387e-08	7.74433e-07
AAEL008073	4929.94	-0.735822	0.192542	-3.82161	0.000132582	0.00156867		AAEL011436	72.9662	1.43319	0.297933	4.81045	1.50591e-06	1.8831e-05		AAEL006378	3463.19	0.518652	0.131619	3.94056	8.12917e-05	0.00121749		AAEL002668	323.971	0.823264	0.151178	5.44568	5.16075e-08	8.05671e-07
AAEL017133	718.987	-0.830885	0.217594	-3.81851	0.00013426	0.00158635		AAEL005353	1454.75	0.819301	0.170415	4.80768	1.52689e-06	1.90674e-05		AAEL013904	8653.28	-0.487221	0.123727	-3.93788	8.22041e-05	0.00122875		AAEL006348	27.943	2.67805	0.492874	5.43354	5.52465e-08	8.61303e-07
AAEL023423	45.9243	-1.45297	0.380627	-3.8173	0.00013492	0.00159198		AAEL003428	3141.78	1.09104	0.227067	4.8049	1.54831e-06	1.93085e-05		AAEL010477	225.372	0.690111	0.175258	3.93769	8.22685e-05	0.00122875		AAEL005786	53.988	2.4163	0.445046	5.42932	5.65693e-08	8.80721e-07
AAEL000276	277.029	-0.874508	0.229157	-3.81619	0.000135527	0.00159697		AAEL027771	1821.67	-0.556806	0.115921	-4.80332	1.5606e-06	1.94352e-05		AAEL025533	268.467	-0.721482	0.183248	-3.9372	8.24385e-05	0.00122961		AAEL008698	8542.88	-0.898793	0.165725	-5.42339	5.84783e-08	9.09203e-07
AAEL006186	1205.14	0.667247	0.174924	3.81451	0.000136454	0.00160571		AAEL019932	134.838	-1.28262	0.267268	-4.79899	1.59467e-06	1.98325e-05		AAEL010698	1531.19	-0.49307	0.12528	-3.93573	8.29433e-05	0.00123546		AAEL004212	326.183	0.838936	0.154709	5.42268	5.87131e-08	9.11611e-07
AAEL012737	70.2438	1.55896	0.408816	3.81336	0.00013709	0.00161099		AAEL006238	1085.38	0.928107	0.193577	4.79451	1.6307e-06	2.02531e-05		AAEL002038	4699.8	0.710198	0.18056	3.93331	8.37857e-05	0.00124465		AAEL003676	840.242	0.839996	0.15496	5.42072	5.93585e-08	9.2038e-07
AAEL006181	115.775	0.891934	0.233953	3.81245	0.000137599	0.00161316		AAEL014439	843.62	0.735799	0.15351	4.79318	1.64156e-06	2.03602e-05		AAEL021491	991.841	0.552423	0.140448	3.9333	8.37878e-05	0.00124465		AAEL012164	764.851	4.78292	0.882402	5.42034	5.94859e-08	9.21103e-07
AAEL022608	93.5835	-1.69312	0.444114	-3.81236	0.000137647	0.00161316		AAEL005258	275.932	0.955341	0.199347	4.79235	1.64837e-06	2.0417e-05		AAEL002295	3078.74	0.502199	0.127692	3.93288	8.39335e-05	0.00124513		AAEL010243	626.903	-0.766812	0.1415	-5.41915	5.98824e-08	9.25987e-07
AAEL021812	590.484	0.662624	0.173868	3.81107	0.000138367	0.0016194		AAEL005316	111.427	1.65299	0.345096	4.78995	1.66821e-06	2.06348e-05		AAEL005739	355.809	0.555327	0.141243	3.93173	8.4337e-05	0.00124942		AAEL001057	6265.31	0.984201	0.181634	5.41859	6.00704e-08	9.27637e-07
AAEL008221	40624.7	0.685731	0.179952	3.81063	0.000138615	0.00162011		AAEL019639	324.679	1.09542	0.228797	4.78776	1.68651e-06	2.0833e-05		AAEL004967	439.629	0.590906	0.150364	3.92983	8.50073e-05	0.00125765		AAEL019697	1486.71	0.662433	0.122328	5.41523	6.12115e-08	9.43981e-07
AAEL026439	88.0151	-1.33012	0.349433	-3.80652	0.000140938	0.00164504		AAEL024325	118.154	1.39605	0.291716	4.78564	1.70444e-06	2.1026e-05		AAEL016992	2200.55	-1.09629	0.279032	-3.92891	8.53328e-05	0.00126076		AAEL016999	185.628	-1.45839	0.269623	-5.40901	6.33741e-08	9.7473e-07
AAEL009989	145.034	1.10736	0.290939	3.80615	0.000141145	0.00164523		AAEL012897	9507.35	-0.598384	0.125048	-4.78525	1.70776e-06	2.10385e-05		AAEL019435	321.149	0.708508	0.180368	3.92812	8.56137e-05	0.00126321		AAEL025172	3080.05	-1.36229	0.251856	-5.409	6.33763e-08	9.7473e-07
AAEL014433	1787	-1.44767	0.380525	-3.8044	0.000142149	0.0016547		AAEL012681	2166.05	0.624356	0.130486	4.78486	1.71106e-06	2.10399e-05		AAEL023188	3294.14	-0.476856	0.121438	-3.92675	8.61014e-05	0.00126867		AAEL012636	119.247	2.67568	0.49539	5.40117	6.6208e-08	1.01691e-06
AAEL004118	4428.14	0.886113	0.233054	3.80218	0.000143431	0.00166739		AAEL011254	287.79	1.04906	0.219254	4.78469	1.71254e-06	2.10399e-05		AAEL006368	3928.59	0.532041	0.135502	3.92643	8.62159e-05	0.00126867		AAEL002399	4004.94	-0.641966	0.118918	-5.39841	6.7234e-08	1.03128e-06
AAEL001472	291.071	-0.709291	0.186576	-3.80161	0.000143758	0.00166895		AAEL002733	205.169	1.02898	0.215069	4.78443	1.71477e-06	2.10399e-05		AAEL008800	369.079	-0.640956	0.163456	-3.92127	8.80848e-05	0.00129443		AAEL000055	296.005	0.94041	0.174255	5.39674	6.78643e-08	1.03955e-06
AAEL018265	30.7962	-1.6626	0.437604	-3.79932	0.000145096	0.00168222		AAEL001198	1130.63	0.567193	0.118603	4.78227	1.73328e-06	2.12314e-05		AAEL019659	203.788	0.898483	0.229242	3.91936	8.87828e-05	0.00130294		AAEL021734	76.6572	-1.97983	0.366927	-5.3957	6.82555e-08	1.04414e-06
AAEL008651	666.781	1.00237	0.264077	3.79574	0.000147203	0.00170436		AAEL012646	1105.67	-1.35254	0.282846	-4.78189	1.73655e-06	2.12314e-05		AAEL002804	4126.44	-0.486233	0.124117	-3.91755	8.94545e-05	0.00131104		AAEL014361	585.543	-0.798625	0.148226	-5.38788	7.12943e-08	1.08917e-06
AAEL003188	277.304	0.735653	0.193989	3.79225	0.000149289	0.00172621		AAEL013981	82.5724	-4.47508	0.935858	-4.7818	1.73735e-06	2.12314e-05		AAEL014576	352.236	-0.701345	0.179208	-3.91358	9.09375e-05	0.00133099		AAEL005918	204.088	-1.03295	0.191791	-5.38578	7.21306e-08	1.10047e-06
AAEL025784	57.671	-2.23369	0.589125	-3.79153	0.00014972	0.00172888		AAEL003570	13070.8	-0.72067	0.150726	-4.78131	1.74153e-06	2.12541e-05		AAEL008456	614.417	0.585686	0.149731	3.91158	9.16929e-05	0.00134026		AAEL006752	708.385	-1.0051	0.186681	-5.38409	7.28136e-08	1.10941e-06
AAEL009169	570.477	0.844861	0.222909	3.79017	0.000150546	0.0017361		AAEL009636	238.636	-0.904845	0.189474	-4.77556	1.79205e-06	2.18184e-05		AAEL009818	107.725	0.931108	0.238117	3.91029	9.21851e-05	0.00134566		AAEL009791	1367.68	-1.79236	0.332973	-5.38292	7.32876e-08	1.11514e-06
[truncated: 3,076 more rows]

## Sheet: Figure 6 + Figure S11
Figure 6b, Supplementary Figure S11: Development success and time to pupation												Figure 6d: Gut lipid quantification				Figure 6e: Pelt lipid quantification				Figure 6f: Pelt DNA quantification				Figure 6g: Larval length
[truncated: 382 more rows]

[truncated: 8 more sheets: Figure S1, Figure S2, Figure S3, Figure S8, Figure S9, Figure S10, Figure S12, Figure S13]
